# Supplementary material for: A Structure-Based Model for Predicting Serum Albumin Binding
Source: PLoS One. 2014 Apr 1;9(4):e93323. doi: 10.1371/journal.pone.0093323 (PMC3972100; doi:10.1371/journal.pone.0093323)
Supplement: File S1 — MAE file used for docking to site I. (MAE) [file pone.0093323.s013.mae]

{ 
  s_m_m2io_version
  :::
  2.0.0 
} 

f_m_ct { 
  s_m_title
  s_m_entry_id
  s_m_entry_name
  b_ppw_prepared
  :::
  2BXPsite1 
  3 
  glide-2BXP_site1_new.1 
  1     
  m_atom[9154] { 
    # First column is atom index #
    i_m_mmod_type
    r_m_x_coord
    r_m_y_coord
    r_m_z_coord
    i_m_residue_number
    s_m_insertion_code
    s_m_mmod_res
    s_m_chain_name
    i_m_color
    r_m_charge1
    r_m_charge2
    s_m_pdb_residue_name
    s_m_pdb_atom_name
    s_m_grow_name
    i_m_atomic_number
    i_m_formal_charge
    i_m_representation
    i_m_visibility
    s_m_atom_name
    i_m_secondary_structure
    i_m_ribbon_style
    i_m_ribbon_color
    i_m_template_index
    r_m_pdb_tfactor
    r_m_pdb_occupancy
    i_pdb_PDB_serial
    i_pa_atomindex
    i_i_internal_atom_index
    i_i_constraint
    b_glide_flexr_movable
    s_pa_state
    :::
    1       32   59.960000   15.765000    8.680000     3 " " H A   43  -0.30000  -0.30000 "HIS " " N  " "    "    7   1    0    1 "" 0     1     7     0                    71.22                    1 1     1     1     0     0     <> 
    2       44   59.489862   16.623619    8.433057     3 " " H A   21   0.33000   0.33000 "HIS " " H1 " "    "    1   0    0    1 "" 0     1     7     0                    44.87                    1 2     2     2     0     0     <> 
    3       44   60.602485   15.500432    7.947218     3 " " H A   21   0.33000   0.33000 "HIS " " H2 " "    "    1   0    0    1 "" 0     1     7     0                    44.87                    1 3     3     3     0     0     <> 
    4       44   59.280961   15.027773    8.807042     3 " " H A   21   0.33000   0.33000 "HIS " " H3 " "    "    1   0    0    1 "" 0     1     7     0                    24.49                    1 4     4     4     0     0     <> 
    5        3   60.691000   15.942000    9.923000     3 " " H A    2   0.25000   0.25000 "HIS " " CA " "    "    6   0    0    1 "" 0     1     -1105 0                    68.87                    1 5     5     5     0     0     <> 
    6       41   61.460200   16.692349    9.738715     3 " " H A   21   0.06000   0.06000 "HIS " " HA " "    "    1   0    0    0 "" 0     1     7     0                    44.87                    1 6     6     6     0     0     <> 
    7        2   61.394000   14.647000   10.294000     3 " " H A    2   0.50000   0.50000 "HIS " " C  " "    "    6   0    0    1 "" 0     1     7     0                    59.07                    1 7     7     7     0     0     <> 
    8       15   60.881000   13.551000   10.060000     3 " " H A   70  -0.50000  -0.50000 "HIS " " O  " "    "    8   0    0    1 "" 0     1     7     0                    65.22                    1 8     8     8     0     0     <> 
    9        3   59.746000   16.406000   11.076000     3 " " H A    2  -0.29700  -0.29700 "HIS " " CB " "    "    6   0    0    1 "" 0     1     7     0                     68.3                    1 9     9     9     0     0     <> 
    10      41   58.704445   16.198555   10.825816     3 " " H A   21   0.06000   0.06000 "HIS " " HB2" "    "    1   0    0    0 "" 0     1     7     0                    44.87                    1 10    10    10    0     0     <> 
    11      41   59.937910   15.826006   11.981682     3 " " H A   21   0.06000   0.06000 "HIS " " HB3" "    "    1   0    0    0 "" 0     1     7     0                    44.87                    1 11    11    11    0     0     <> 
    12       2   59.850000   17.871000   11.507000     3 " " H A    2  -0.26100  -0.26100 "HIS " " CG " "    "    6   0    0    1 "" 0     1     7     0                    83.39                    1 12    12    12    0     0     "HIS" 
    13      25   59.137000   18.382000   12.561000     3 " " H A   43  -0.29100  -0.29100 "HIS " " ND1" "    "    7   0    0    1 "" 0     1     7     0                    78.88                    1 13    13    13    0     0     <> 
    14      43   58.475986   17.878289   13.135593     3 " " H A   21   0.32600   0.32600 "HIS " " HD1" "    "    1   0    0    1 "" 0     1     7     0                    44.87                    1 14    14    14    0     0     <> 
    15       2   60.603000   18.951000   11.037000     3 " " H A    2   0.50400   0.50400 "HIS " " CD2" "    "    6   0    0    1 "" 0     1     7     0                    81.83                    1 15    15    15    0     0     <> 
    16      41   61.309322   18.989855   10.221241     3 " " H A   21   0.18300   0.18300 "HIS " " HD2" "    "    1   0    0    0 "" 0     1     7     0                    44.87                    1 16    16    16    0     0     <> 
    17       2   59.461000   19.648000   12.695000     3 " " H A    2   0.18200   0.18200 "HIS " " CE1" "    "    6   0    0    1 "" 0     1     7     0                    69.67                    1 17    17    17    0     0     <> 
    18      41   59.025696   20.269868   13.463698     3 " " H A   21   0.09800   0.09800 "HIS " " HE1" "    "    1   0    0    0 "" 0     1     7     0                    44.87                    1 18    18    18    0     0     <> 
    19      25   60.340000   20.121000   11.817000     3 " " H A   43  -0.56400  -0.56400 "HIS " " NE2" "    "    7   0    0    1 "" 0     1     7     0                    81.83                    1 19    19    19    0     0     <> 
    20      25   62.572000   14.784000   10.897000     4 " " K A   43  -0.50000  -0.50000 "LYS " " N  " "    "    7   0    0    1 "" 0     1     7     0                    60.35                    1 20    20    20    0     0     <> 
    21      43   62.937096   15.702074   11.113209     4 " " K A   21   0.30000   0.30000 "LYS " " H  " "    "    1   0    0    1 "" 0     1     7     0                    44.87                    1 21    21    21    0     0     <> 
    22       3   63.347000   13.610000   11.305000     4 " " K A    2   0.14000   0.14000 "LYS " " CA " "    "    6   0    0    1 "" 0     1     -1105 0                    55.05                    1 22    22    22    0     0     <> 
    23      41   63.259777   12.822711   10.553056     4 " " K A   21   0.06000   0.06000 "LYS " " HA " "    "    1   0    0    0 "" 0     1     7     0                    44.87                    1 23    23    23    0     0     <> 
    24       2   62.935000   13.025000   12.657000     4 " " K A    2   0.50000   0.50000 "LYS " " C  " "    "    6   0    0    1 "" 0     1     7     0                    54.31                    1 24    24    24    0     0     <> 
    25      15   63.260000   11.870000   12.937000     4 " " K A   70  -0.50000  -0.50000 "LYS " " O  " "    "    8   0    0    1 "" 0     1     7     0                    56.23                    1 25    25    25    0     0     <> 
    26       3   64.833000   14.010000   11.394000     4 " " K A    2  -0.12000  -0.12000 "LYS " " CB " "    "    6   0    0    1 "" 0     1     7     0                    47.85                    1 26    26    26    0     0     <> 
    27      41   65.128069   14.436726   10.434396     4 " " K A   21   0.06000   0.06000 "LYS " " HB2" "    "    1   0    0    0 "" 0     1     7     0                    44.87                    1 27    27    27    0     0     <> 
    28      41   64.941622   14.821362   12.115748     4 " " K A   21   0.06000   0.06000 "LYS " " HB3" "    "    1   0    0    0 "" 0     1     7     0                    44.87                    1 28    28    28    0     0     <> 
    29       3   65.851000   12.900000   11.750000     4 " " K A    2  -0.12000  -0.12000 "LYS " " CG " "    "    6   0    0    1 "" 0     1     7     0                       -1                    1 29    29    29    0     0     <> 
    30      41   65.636964   12.496153   12.738483     4 " " K A   21   0.06000   0.06000 "LYS " " HG2" "    "    1   0    0    0 "" 0     1     7     0                       -1                    1 30    30    30    0     0     <> 
    31      41   65.755847   12.071599   11.047076     4 " " K A   21   0.06000   0.06000 "LYS " " HG3" "    "    1   0    0    0 "" 0     1     7     0                       -1                    1 31    31    31    0     0     <> 
    32       3   67.307000   13.392000   11.786000     4 " " K A    2  -0.12000  -0.12000 "LYS " " CD " "    "    6   0    0    1 "" 0     1     7     0                       -1                    1 32    32    32    0     0     <> 
    33      41   67.610316   13.705781   10.786386     4 " " K A   21   0.06000   0.06000 "LYS " " HD2" "    "    1   0    0    0 "" 0     1     7     0                       -1                    1 33    33    33    0     0     <> 
    34      41   67.374903   14.274417   12.424547     4 " " K A   21   0.06000   0.06000 "LYS " " HD3" "    "    1   0    0    0 "" 0     1     7     0                       -1                    1 34    34    34    0     0     <> 
    35       3   68.263000   12.311000   12.316000     4 " " K A    2   0.19000   0.19000 "LYS " " CE " "    "    6   0    0    1 "" 0     1     7     0                       -1                    1 35    35    35    0     0     <> 
    36      41   67.987110   12.023815   13.331745     4 " " K A   21   0.06000   0.06000 "LYS " " HE2" "    "    1   0    0    0 "" 0     1     7     0                       -1                    1 36    36    36    0     0     <> 
    37      41   68.195505   11.414174   11.699246     4 " " K A   21   0.06000   0.06000 "LYS " " HE3" "    "    1   0    0    0 "" 0     1     7     0                       -1                    1 37    37    37    0     0     <> 
    38      32   69.660000   12.771000   12.322000     4 " " K A   43  -0.30000  -0.30000 "LYS " " NZ " "    "    7   1    0    1 "" 0     1     7     0                       -1                    1 38    38    38    0     0     <> 
    39      44   69.931232   13.053810   11.391486     4 " " K A   21   0.33000   0.33000 "LYS " " HZ1" "    "    1   0    0    1 "" 0     1     7     0                       -1                    1 39    39    39    0     0     <> 
    40      44   69.760729   13.555044   12.955871     4 " " K A   21   0.33000   0.33000 "LYS " " HZ2" "    "    1   0    0    1 "" 0     1     7     0                       -1                    1 40    40    40    0     0     <> 
    41      44   70.259669   12.020462   12.633619     4 " " K A   21   0.33000   0.33000 "LYS " " HZ3" "    "    1   0    0    1 "" 0     1     7     0                       -1                    1 41    41    41    0     0     <> 
    42      25   62.192000   13.786000   13.472000     5 " " S A   43  -0.50000  -0.50000 "SER " " N  " "    "    7   0    0    1 "" 0     1     7     0                    53.83                    1 42    42    42    0     0     <> 
    43      43   61.975511   14.741216   13.217582     5 " " S A   21   0.30000   0.30000 "SER " " H  " "    "    1   0    0    1 "" 0     1     7     0                    44.87                    1 43    43    43    0     0     <> 
    44       3   61.674000   13.271000   14.746000     5 " " S A    2   0.14000   0.14000 "SER " " CA " "    "    6   0    0    1 "" 0     1     -1105 0                     51.2                    1 44    44    44    0     0     <> 
    45      41   61.852436   12.199611   14.823981     5 " " S A   21   0.06000   0.06000 "SER " " HA " "    "    1   0    0    0 "" 0     1     7     0                    44.87                    1 45    45    45    0     0     <> 
    46       2   60.178000   13.453000   14.792000     5 " " S A    2   0.50000   0.50000 "SER " " C  " "    "    6   0    0    1 "" 0     1     7     0                    35.85                    1 46    46    46    0     0     <> 
    47      15   59.673000   14.576000   14.808000     5 " " S A   70  -0.50000  -0.50000 "SER " " O  " "    "    8   0    0    1 "" 0     1     7     0                    54.48                    1 47    47    47    0     0     <> 
    48       3   62.378000   13.933000   15.961000     5 " " S A    2   0.14500   0.14500 "SER " " CB " "    "    6   0    0    1 "" 0     1     7     0                    39.78                    1 48    48    48    0     0     <> 
    49      41   63.441352   13.690300   15.963932     5 " " S A   21   0.06000   0.06000 "SER " " HB2" "    "    1   0    0    0 "" 0     1     7     0                    44.87                    1 49    49    49    0     0     <> 
    50      41   62.302867   15.017893   15.901298     5 " " S A   21   0.06000   0.06000 "SER " " HB3" "    "    1   0    0    0 "" 0     1     7     0                    44.87                    1 50    50    50    0     0     <> 
    51      16   61.801000   13.501000   17.184000     5 " " S A   70  -0.68300  -0.68300 "SER " " OG " "    "    8   0    0    1 "" 0     1     7     0                    40.82                    1 51    51    51    0     0     <> 
    52      42   61.962373   12.570852   17.264490     5 " " S A   21   0.41800   0.41800 "SER " " HG " "    "    1   0    0    1 "" 0     1     7     0                    44.87                    1 52    52    52    0     0     <> 
    53      25   59.471000   12.331000   14.821000     6 " " E A   43  -0.50000  -0.50000 "GLU " " N  " "    "    7   0    0    1 "" 1     1     7     0                    47.55                    1 53    53    53    0     0     <> 
    54      43   59.934672   11.433841   14.796963     6 " " E A   21   0.30000   0.30000 "GLU " " H  " "    "    1   0    0    1 "" 1     1     7     0                    44.87                    1 54    54    54    0     0     <> 
    55       3   58.023000   12.374000   14.904000     6 " " E A    2   0.14000   0.14000 "GLU " " CA " "    "    6   0    0    1 "" 1     1     -1105 0                    50.04                    1 55    55    55    0     0     <> 
    56      41   57.666948   13.071443   14.141594     6 " " E A   21   0.06000   0.06000 "GLU " " HA " "    "    1   0    0    0 "" 1     1     7     0                    44.87                    1 56    56    56    0     0     <> 
    57       2   57.509000   12.911000   16.245000     6 " " E A    2   0.50000   0.50000 "GLU " " C  " "    "    6   0    0    1 "" 1     1     7     0                     47.5                    1 57    57    57    0     0     <> 
    58      15   56.643000   13.786000   16.243000     6 " " E A   70  -0.50000  -0.50000 "GLU " " O  " "    "    8   0    0    1 "" 1     1     7     0                    32.99                    1 58    58    58    0     0     <> 
    59       3   57.430000   11.000000   14.519000     6 " " E A    2  -0.12000  -0.12000 "GLU " " CB " "    "    6   0    0    1 "" 1     1     7     0                    52.92                    1 59    59    59    0     0     <> 
    60      41   57.600880   10.833887   13.453689     6 " " E A   21   0.06000   0.06000 "GLU " " HB2" "    "    1   0    0    0 "" 1     1     7     0                    44.87                    1 60    60    60    0     0     <> 
    61      41   57.984273   10.214823   15.037663     6 " " E A   21   0.06000   0.06000 "GLU " " HB3" "    "    1   0    0    0 "" 1     1     7     0                    44.87                    1 61    61    61    0     0     <> 
    62       3   55.947000   10.842000   14.845000     6 " " E A    2  -0.22000  -0.22000 "GLU " " CG " "    "    6   0    0    1 "" 1     1     7     0                    67.44                    1 62    62    62    0     0     <> 
    63      41   55.829122   10.783192   15.917511     6 " " E A   21   0.06000   0.06000 "GLU " " HG2" "    "    1   0    0    0 "" 1     1     7     0                    44.87                    1 63    63    63    0     0     <> 
    64      41   55.381047   11.706658   14.495658     6 " " E A   21   0.06000   0.06000 "GLU " " HG3" "    "    1   0    0    0 "" 1     1     7     0                    44.87                    1 64    64    64    0     0     <> 
    65       2   55.383000    9.585000   14.194000     6 " " E A    2   0.70000   0.70000 "GLU " " CD " "    "    6   0    0    1 "" 1     1     7     0                    82.41                    1 65    65    65    0     0     <> 
    66      15   54.248000    9.640000   13.671000     6 " " E A   70  -0.80000  -0.80000 "GLU " " OE1" "    "    8   0    0    1 "" 1     1     7     0                    78.91                    1 66    66    66    0     0     <> 
    67      18   56.059000    8.531000   14.213000     6 " " E A   70  -0.80000  -0.80000 "GLU " " OE2" "    "    8  -1    0    1 "" 1     1     7     0                    70.11                    1 67    67    67    0     0     <> 
    68      25   58.075000   12.444000   17.369000     7 " " V A   43  -0.50000  -0.50000 "VAL " " N  " "    "    7   0    0    1 "" 1     1     7     0                    43.36                    1 68    68    68    0     0     <> 
    69      43   58.797177   11.740279   17.316207     7 " " V A   21   0.30000   0.30000 "VAL " " H  " "    "    1   0    0    1 "" 1     1     7     0                    44.87                    1 69    69    69    0     0     <> 
    70       3   57.665000   12.945000   18.694000     7 " " V A    2   0.14000   0.14000 "VAL " " CA " "    "    6   0    0    1 "" 1     1     -1105 0                    38.87                    1 70    70    70    0     0     <> 
    71      41   56.590238   12.759526   18.759678     7 " " V A   21   0.06000   0.06000 "VAL " " HA " "    "    1   0    0    0 "" 1     1     7     0                    44.87                    1 71    71    71    0     0     <> 
    72       2   57.869000   14.445000   18.879000     7 " " V A    2   0.50000   0.50000 "VAL " " C  " "    "    6   0    0    1 "" 1     1     7     0                    40.29                    1 72    72    72    0     0     <> 
    73      15   56.985000   15.121000   19.412000     7 " " V A   70  -0.50000  -0.50000 "VAL " " O  " "    "    8   0    0    1 "" 1     1     7     0                    34.89                    1 73    73    73    0     0     <> 
    74       3   58.323000   12.175000   19.896000     7 " " V A    2  -0.06000  -0.06000 "VAL " " CB " "    "    6   0    0    1 "" 1     1     7     0                    41.62                    1 74    74    74    0     0     <> 
    75      41   57.692415   12.368463   20.765814     7 " " V A   21   0.06000   0.06000 "VAL " " HB " "    "    1   0    0    0 "" 1     1     7     0                    44.87                    1 75    75    75    0     0     <> 
    76       3   58.340000   10.678000   19.694000     7 " " V A    2  -0.18000  -0.18000 "VAL " " CG1" "    "    6   0    0    1 "" 1     1     7     0                     67.4                    1 76    76    76    0     0     <> 
    77      41   58.520969   10.197114   20.651125     7 " " V A   21   0.06000   0.06000 "VAL " "HG11" "    "    1   0    0    0 "" 1     1     7     0                    44.87                    1 77    77    77    0     0     <> 
    78      41   57.381769   10.315435   19.328340     7 " " V A   21   0.06000   0.06000 "VAL " "HG12" "    "    1   0    0    0 "" 1     1     7     0                    44.87                    1 78    78    78    0     0     <> 
    79      41   59.111105   10.365592   18.988512     7 " " V A   21   0.06000   0.06000 "VAL " "HG13" "    "    1   0    0    0 "" 1     1     7     0                    44.87                    1 79    79    79    0     0     <> 
    80       3   59.736000   12.608000   20.284000     7 " " V A    2  -0.18000  -0.18000 "VAL " " CG2" "    "    6   0    0    1 "" 1     1     7     0                    40.69                    1 80    80    80    0     0     <> 
    81      41   60.126403   11.994341   21.094750     7 " " V A   21   0.06000   0.06000 "VAL " "HG21" "    "    1   0    0    0 "" 1     1     7     0                    44.87                    1 81    81    81    0     0     <> 
    82      41   60.426771   12.519146   19.445354     7 " " V A   21   0.06000   0.06000 "VAL " "HG22" "    "    1   0    0    0 "" 1     1     7     0                    44.87                    1 82    82    82    0     0     <> 
    83      41   59.773237   13.634233   20.647691     7 " " V A   21   0.06000   0.06000 "VAL " "HG23" "    "    1   0    0    0 "" 1     1     7     0                    44.87                    1 83    83    83    0     0     <> 
    84      25   59.021000   14.950000   18.407000     8 " " A A   43  -0.50000  -0.50000 "ALA " " N  " "    "    7   0    0    1 "" 1     1     7     0                    40.82                    1 84    84    84    0     0     <> 
    85      43   59.699336   14.340903   17.969617     8 " " A A   21   0.30000   0.30000 "ALA " " H  " "    "    1   0    0    1 "" 1     1     7     0                    44.87                    1 85    85    85    0     0     <> 
    86       3   59.322000   16.380000   18.508000     8 " " A A    2   0.14000   0.14000 "ALA " " CA " "    "    6   0    0    1 "" 1     1     -1105 0                    39.57                    1 86    86    86    0     0     <> 
    87      41   59.265615   16.663414   19.560595     8 " " A A   21   0.06000   0.06000 "ALA " " HA " "    "    1   0    0    0 "" 1     1     7     0                    44.87                    1 87    87    87    0     0     <> 
    88       2   58.353000   17.228000   17.724000     8 " " A A    2   0.50000   0.50000 "ALA " " C  " "    "    6   0    0    1 "" 1     1     7     0                    32.91                    1 88    88    88    0     0     <> 
    89      15   57.939000   18.291000   18.185000     8 " " A A   70  -0.50000  -0.50000 "ALA " " O  " "    "    8   0    0    1 "" 1     1     7     0                    36.13                    1 89    89    89    0     0     <> 
    90       3   60.739000   16.700000   17.991000     8 " " A A    2  -0.18000  -0.18000 "ALA " " CB " "    "    6   0    0    1 "" 1     1     7     0                    38.18                    1 90    90    90    0     0     <> 
    91      41   61.004589   17.741786   18.171901     8 " " A A   21   0.06000   0.06000 "ALA " " HB1" "    "    1   0    0    0 "" 1     1     7     0                    44.87                    1 91    91    91    0     0     <> 
    92      41   61.478237   16.079494   18.490199     8 " " A A   21   0.06000   0.06000 "ALA " " HB2" "    "    1   0    0    0 "" 1     1     7     0                    44.87                    1 92    92    92    0     0     <> 
    93      41   60.831216   16.514964   16.920153     8 " " A A   21   0.06000   0.06000 "ALA " " HB3" "    "    1   0    0    0 "" 1     1     7     0                    44.87                    1 93    93    93    0     0     <> 
    94      25   57.968000   16.704000   16.561000     9 " " X A   43  -0.50000  -0.50000 "HIE " " N  " "    "    7   0    0    1 "" 1     1     7     0                    36.11                    1 94    94    94    0     0     <> 
    95      43   58.348043   15.815960   16.262120     9 " " X A   21   0.30000   0.30000 "HIE " " H  " "    "    1   0    0    1 "" 1     1     7     0                    44.87                    1 95    95    95    0     0     <> 
    96       3   57.002000   17.370000   15.701000     9 " " X A    2   0.14000   0.14000 "HIE " " CA " "    "    6   0    0    1 "" 1     1     -1105 0                    34.55                    1 96    96    96    0     0     <> 
    97      41   57.366033   18.379620   15.497565     9 " " X A   21   0.06000   0.06000 "HIE " " HA " "    "    1   0    0    0 "" 1     1     7     0                    44.87                    1 97    97    97    0     0     <> 
    98       2   55.618000   17.489000   16.327000     9 " " X A    2   0.50000   0.50000 "HIE " " C  " "    "    6   0    0    1 "" 1     1     7     0                    40.23                    1 98    98    98    0     0     <> 
    99      15   55.068000   18.590000   16.387000     9 " " X A   70  -0.50000  -0.50000 "HIE " " O  " "    "    8   0    0    1 "" 1     1     7     0                    48.88                    1 99    99    99    0     0     <> 
    100      3   56.931000   16.613000   14.366000     9 " " X A    2  -0.29700  -0.29700 "HIE " " CB " "    "    6   0    0    1 "" 1     1     7     0                    33.61                    1 100   100   100   0     0     <> 
    101     41   57.905051   16.599440   13.885238     9 " " X A   21   0.06000   0.06000 "HIE " " HB2" "    "    1   0    0    0 "" 1     1     7     0                    44.87                    1 101   101   101   0     0     <> 
    102     41   56.700724   15.565483   14.543083     9 " " X A   21   0.06000   0.06000 "HIE " " HB3" "    "    1   0    0    0 "" 1     1     7     0                    44.87                    1 102   102   102   0     0     <> 
    103      2   55.903000   17.106000   13.396000     9 " " X A    2   0.50400   0.50400 "HIE " " CG " "    "    6   0    0    1 "" 1     1     7     0                    48.18                    1 103   103   103   0     0     "HIE" 
    104     25   55.872000   18.434000   12.918000     9 " " X A   43  -0.56400  -0.56400 "HIE " " ND1" "    "    7   0    0    1 "" 1     1     7     0                    65.35                    1 104   104   104   0     0     <> 
    105      2   54.846000   16.404000   12.800000     9 " " X A    2  -0.26100  -0.26100 "HIE " " CD2" "    "    6   0    0    1 "" 1     1     7     0                    53.69                    1 105   105   105   0     0     <> 
    106     41   54.517217   15.380068   12.894698     9 " " X A   21   0.18300   0.18300 "HIE " " HD2" "    "    1   0    0    0 "" 1     1     7     0                    44.87                    1 106   106   106   0     0     <> 
    107      2   54.854000   18.471000   12.092000     9 " " X A    2   0.18200   0.18200 "HIE " " CE1" "    "    6   0    0    1 "" 1     1     7     0                    66.01                    1 107   107   107   0     0     <> 
    108     41   54.557273   19.367300   11.567354     9 " " X A   21   0.09800   0.09800 "HIE " " HE1" "    "    1   0    0    0 "" 1     1     7     0                    44.87                    1 108   108   108   0     0     <> 
    109     25   54.216000   17.328000   11.972000     9 " " X A   43  -0.29100  -0.29100 "HIE " " NE2" "    "    7   0    0    1 "" 1     1     7     0                    71.18                    1 109   109   109   0     0     <> 
    110     43   53.397603   17.162406   11.403563     9 " " X A   21   0.32600   0.32600 "HIE " " HE2" "    "    1   0    0    1 "" 1     1     7     0                    25.16                    1 110   110   110   0     0     <> 
    111     25   55.100000   16.372000   16.842000    10 " " R A   43  -0.50000  -0.50000 "ARG " " N  " "    "    7   0    0    1 "" 1     1     7     0                     34.8                    1 111   111   111   0     0     <> 
    112     43   55.606200   15.498320   16.779317    10 " " R A   21   0.30000   0.30000 "ARG " " H  " "    "    1   0    0    1 "" 1     1     7     0                    44.87                    1 112   112   112   0     0     <> 
    113      3   53.816000   16.414000   17.540000    10 " " R A    2   0.14000   0.14000 "ARG " " CA " "    "    6   0    0    1 "" 1     1     -1105 0                    37.57                    1 113   113   113   0     0     <> 
    114     41   53.072972   16.829879   16.863457    10 " " R A   21   0.06000   0.06000 "ARG " " HA " "    "    1   0    0    0 "" 1     1     7     0                    44.87                    1 114   114   114   0     0     <> 
    115      2   53.821000   17.269000   18.786000    10 " " R A    2   0.50000   0.50000 "ARG " " C  " "    "    6   0    0    1 "" 1     1     7     0                    26.13                    1 115   115   115   0     0     <> 
    116     15   52.841000   17.953000   19.058000    10 " " R A   70  -0.50000  -0.50000 "ARG " " O  " "    "    8   0    0    1 "" 1     1     7     0                    35.27                    1 116   116   116   0     0     <> 
    117      3   53.349000   15.009000   17.969000    10 " " R A    2  -0.12000  -0.12000 "ARG " " CB " "    "    6   0    0    1 "" 1     1     7     0                    46.13                    1 117   117   117   0     0     <> 
    118     41   54.031982   14.602227   18.717629    10 " " R A   21   0.06000   0.06000 "ARG " " HB2" "    "    1   0    0    0 "" 1     1     7     0                    44.87                    1 118   118   118   0     0     <> 
    119     41   52.377704   15.076773   18.459675    10 " " R A   21   0.06000   0.06000 "ARG " " HB3" "    "    1   0    0    0 "" 1     1     7     0                    44.87                    1 119   119   119   0     0     <> 
    120      3   53.239000   14.011000   16.845000    10 " " R A    2  -0.05000  -0.05000 "ARG " " CG " "    "    6   0    0    1 "" 1     1     7     0                     32.5                    1 120   120   120   0     0     <> 
    121     41   54.229315   13.748807   16.486027    10 " " R A   21   0.06000   0.06000 "ARG " " HG2" "    "    1   0    0    0 "" 1     1     7     0                    44.87                    1 121   121   121   0     0     <> 
    122     41   52.827780   13.092263   17.262159    10 " " R A   21   0.06000   0.06000 "ARG " " HG3" "    "    1   0    0    0 "" 1     1     7     0                    44.87                    1 122   122   122   0     0     <> 
    123      3   52.365000   14.420000   15.676000    10 " " R A    2   0.19000   0.19000 "ARG " " CD " "    "    6   0    0    1 "" 1     1     7     0                    54.64                    1 123   123   123   0     0     <> 
    124     41   51.328384   14.554040   15.981779    10 " " R A   21   0.06000   0.06000 "ARG " " HD2" "    "    1   0    0    0 "" 1     1     7     0                    44.87                    1 124   124   124   0     0     <> 
    125     41   52.692591   15.368482   15.251744    10 " " R A   21   0.06000   0.06000 "ARG " " HD3" "    "    1   0    0    0 "" 1     1     7     0                    44.87                    1 125   125   125   0     0     <> 
    126     25   52.559000   13.411000   14.623000    10 " " R A   43  -0.69997  -0.69997 "ARG " " NE " "    "    7   0    0    1 "" 1     1     7     0                    67.59                    1 126   126   126   0     0     <> 
    127     43   53.472720   13.361643   14.196588    10 " " R A   21   0.44000   0.44000 "ARG " " HE " "    "    1   0    0    1 "" 1     1     7     0                    44.87                    1 127   127   127   0     0     <> 
    128      2   51.610000   12.545000   14.227000    10 " " R A    2   0.63990   0.63990 "ARG " " CZ " "    "    6   0    0    1 "" 1     1     7     0                    50.17                    1 128   128   128   0     0     <> 
    129     25   50.385000   12.580000   14.768000    10 " " R A   43  -0.79997  -0.79997 "ARG " " NH1" "    "    7   0    0    1 "" 1     1     7     0                    58.38                    1 129   129   129   0     0     <> 
    130     43   50.153321   13.245658   15.488656    10 " " R A   21   0.46000   0.46000 "ARG " "HH11" "    "    1   0    0    1 "" 1     1     7     0                    44.87                    1 130   130   130   0     0     <> 
    131     43   49.659709   12.003984   14.356370    10 " " R A   21   0.46000   0.46000 "ARG " "HH12" "    "    1   0    0    1 "" 1     1     7     0                    44.87                    1 131   131   131   0     0     <> 
    132     31   51.896000   11.639000   13.284000    10 " " R A   43  -0.79997  -0.79997 "ARG " " NH2" "    "    7   1    0    1 "" 1     1     7     0                    74.06                    1 132   132   132   0     0     <> 
    133     44   52.840807   11.496504   12.955188    10 " " R A   21   0.46000   0.46000 "ARG " "HH21" "    "    1   0    0    1 "" 1     1     7     0                    44.87                    1 133   133   133   0     0     <> 
    134     44   51.152417   11.066201   12.892309    10 " " R A   21   0.46000   0.46000 "ARG " "HH22" "    "    1   0    0    1 "" 1     1     7     0                    44.87                    1 134   134   134   0     0     <> 
    135     25   54.938000   17.263000   19.517000    11 " " F A   43  -0.50000  -0.50000 "PHE " " N  " "    "    7   0    0    1 "" 1     1     7     0                    31.77                    1 135   135   135   0     0     <> 
    136     43   55.716344   16.673652   19.250854    11 " " F A   21   0.30000   0.30000 "PHE " " H  " "    "    1   0    0    1 "" 1     1     7     0                    44.87                    1 136   136   136   0     0     <> 
    137      3   55.067000   18.118000   20.691000    11 " " F A    2   0.14000   0.14000 "PHE " " CA " "    "    6   0    0    1 "" 1     1     -1105 0                       30                    1 137   137   137   0     0     <> 
    138     41   54.246133   17.879689   21.371398    11 " " F A   21   0.06000   0.06000 "PHE " " HA " "    "    1   0    0    0 "" 1     1     7     0                    44.87                    1 138   138   138   0     0     <> 
    139      2   54.993000   19.602000   20.348000    11 " " F A    2   0.50000   0.50000 "PHE " " C  " "    "    6   0    0    1 "" 1     1     7     0                    30.57                    1 139   139   139   0     0     <> 
    140     15   54.300000   20.361000   21.019000    11 " " F A   70  -0.50000  -0.50000 "PHE " " O  " "    "    8   0    0    1 "" 1     1     7     0                    37.98                    1 140   140   140   0     0     <> 
    141      3   56.395000   17.786000   21.404000    11 " " F A    2  -0.00500  -0.00500 "PHE " " CB " "    "    6   0    0    1 "" 1     1     7     0                    28.74                    1 141   141   141   0     0     <> 
    142     41   56.480118   16.704805   21.520152    11 " " F A   21   0.06000   0.06000 "PHE " " HB2" "    "    1   0    0    0 "" 1     1     7     0                    44.87                    1 142   142   142   0     0     <> 
    143     41   57.249171   18.080428   20.792896    11 " " F A   21   0.06000   0.06000 "PHE " " HB3" "    "    1   0    0    0 "" 1     1     7     0                    44.87                    1 143   143   143   0     0     <> 
    144      2   56.540000   18.402000   22.779000    11 " " F A    2  -0.11500  -0.11500 "PHE " " CG " "    "    6   0    0    1 "" 1     1     7     0                    33.27                    1 144   144   144   0     0     <> 
    145      2   56.187000   17.657000   23.926000    11 " " F A    2  -0.11500  -0.11500 "PHE " " CD1" "    "    6   0    0    1 "" 1     1     7     0                    39.49                    1 145   145   145   0     0     <> 
    146     41   55.822976   16.645608   23.827053    11 " " F A   21   0.11500   0.11500 "PHE " " HD1" "    "    1   0    0    0 "" 1     1     7     0                    44.87                    1 146   146   146   0     0     <> 
    147      2   57.013000   19.717000   22.916000    11 " " F A    2  -0.11500  -0.11500 "PHE " " CD2" "    "    6   0    0    1 "" 1     1     7     0                    29.38                    1 147   147   147   0     0     <> 
    148     41   57.281924   20.295140   22.043931    11 " " F A   21   0.11500   0.11500 "PHE " " HD2" "    "    1   0    0    0 "" 1     1     7     0                    44.87                    1 148   148   148   0     0     <> 
    149      2   56.307000   18.235000   25.202000    11 " " F A    2  -0.11500  -0.11500 "PHE " " CE1" "    "    6   0    0    1 "" 1     1     7     0                    36.19                    1 149   149   149   0     0     <> 
    150     41   56.027199   17.664684   26.066643    11 " " F A   21   0.11500   0.11500 "PHE " " HE1" "    "    1   0    0    0 "" 1     1     7     0                    44.87                    1 150   150   150   0     0     <> 
    151      2   57.129000   20.295000   24.197000    11 " " F A    2  -0.11500  -0.11500 "PHE " " CE2" "    "    6   0    0    1 "" 1     1     7     0                    34.33                    1 151   151   151   0     0     <> 
    152     41   57.488536   21.307920   24.301600    11 " " F A   21   0.11500   0.11500 "PHE " " HE2" "    "    1   0    0    0 "" 1     1     7     0                    44.87                    1 152   152   152   0     0     <> 
    153      2   56.778000   19.554000   25.339000    11 " " F A    2  -0.11500  -0.11500 "PHE " " CZ " "    "    6   0    0    1 "" 1     1     7     0                    35.42                    1 153   153   153   0     0     <> 
    154     41   56.865753   19.989539   26.320814    11 " " F A   21   0.11500   0.11500 "PHE " " HZ " "    "    1   0    0    0 "" 1     1     7     0                    44.87                    1 154   154   154   0     0     <> 
    155     25   55.681000   19.980000   19.265000    12 " " K A   43  -0.50000  -0.50000 "LYS " " N  " "    "    7   0    0    1 "" 1     1     7     0                    36.77                    1 155   155   155   0     0     <> 
    156     43   56.217666   19.290887   18.754436    12 " " K A   21   0.30000   0.30000 "LYS " " H  " "    "    1   0    0    1 "" 1     1     7     0                    44.87                    1 156   156   156   0     0     <> 
    157      3   55.657000   21.347000   18.754000    12 " " K A    2   0.14000   0.14000 "LYS " " CA " "    "    6   0    0    1 "" 1     1     -1105 0                    40.52                    1 157   157   157   0     0     <> 
    158     41   55.957769   21.991001   19.583654    12 " " K A   21   0.06000   0.06000 "LYS " " HA " "    "    1   0    0    0 "" 1     1     7     0                    44.87                    1 158   158   158   0     0     <> 
    159      2   54.285000   21.856000   18.315000    12 " " K A    2   0.50000   0.50000 "LYS " " C  " "    "    6   0    0    1 "" 1     1     7     0                    37.73                    1 159   159   159   0     0     <> 
    160     15   53.923000   22.959000   18.734000    12 " " K A   70  -0.50000  -0.50000 "LYS " " O  " "    "    8   0    0    1 "" 1     1     7     0                    43.36                    1 160   160   160   0     0     <> 
    161      3   56.722000   21.541000   17.628000    12 " " K A    2  -0.12000  -0.12000 "LYS " " CB " "    "    6   0    0    1 "" 1     1     7     0                    48.84                    1 161   161   161   0     0     <> 
    162     41   56.695333   20.679089   16.960189    12 " " K A   21   0.06000   0.06000 "LYS " " HB2" "    "    1   0    0    0 "" 1     1     7     0                    44.87                    1 162   162   162   0     0     <> 
    163     41   56.471004   22.401341   17.005281    12 " " K A   21   0.06000   0.06000 "LYS " " HB3" "    "    1   0    0    0 "" 1     1     7     0                    44.87                    1 163   163   163   0     0     <> 
    164      3   58.149000   21.742000   18.160000    12 " " K A    2  -0.12000  -0.12000 "LYS " " CG " "    "    6   0    0    1 "" 1     1     7     0                    53.53                    1 164   164   164   0     0     <> 
    165     41   58.234194   22.744721   18.580541    12 " " K A   21   0.06000   0.06000 "LYS " " HG2" "    "    1   0    0    0 "" 1     1     7     0                    44.87                    1 165   165   165   0     0     <> 
    166     41   58.311423   21.055038   18.991710    12 " " K A   21   0.06000   0.06000 "LYS " " HG3" "    "    1   0    0    0 "" 1     1     7     0                    44.87                    1 166   166   166   0     0     <> 
    167      3   59.262000   21.509000   17.129000    12 " " K A    2  -0.12000  -0.12000 "LYS " " CD " "    "    6   0    0    1 "" 1     1     7     0                    47.62                    1 167   167   167   0     0     <> 
    168     41   59.199094   20.481648   16.766525    12 " " K A   21   0.06000   0.06000 "LYS " " HD2" "    "    1   0    0    0 "" 1     1     7     0                    44.87                    1 168   168   168   0     0     <> 
    169     41   59.107416   22.153528   16.262838    12 " " K A   21   0.06000   0.06000 "LYS " " HD3" "    "    1   0    0    0 "" 1     1     7     0                    44.87                    1 169   169   169   0     0     <> 
    170      3   60.647000   21.761000   17.721000    12 " " K A    2   0.19000   0.19000 "LYS " " CE " "    "    6   0    0    1 "" 1     1     7     0                    62.55                    1 170   170   170   0     0     <> 
    171     41   60.772696   22.812254   17.982096    12 " " K A   21   0.06000   0.06000 "LYS " " HE2" "    "    1   0    0    0 "" 1     1     7     0                    44.87                    1 171   171   171   0     0     <> 
    172     41   60.741280   21.184070   18.638131    12 " " K A   21   0.06000   0.06000 "LYS " " HE3" "    "    1   0    0    0 "" 1     1     7     0                    44.87                    1 172   172   172   0     0     <> 
    173     32   61.760000   21.332000   16.843000    12 " " K A   43  -0.30000  -0.30000 "LYS " " NZ " "    "    7   1    0    1 "" 1     1     7     0                    62.55                    1 173   173   173   0     0     <> 
    174     44   61.663963   20.349552   16.628166    12 " " K A   21   0.33000   0.33000 "LYS " " HZ1" "    "    1   0    0    1 "" 1     1     7     0                    44.87                    1 174   174   174   0     0     <> 
    175     44   61.742727   21.865430   15.985510    12 " " K A   21   0.33000   0.33000 "LYS " " HZ2" "    "    1   0    0    1 "" 1     1     7     0                    44.87                    1 175   175   175   0     0     <> 
    176     44   62.640401   21.483823   17.315910    12 " " K A   21   0.33000   0.33000 "LYS " " HZ3" "    "    1   0    0    1 "" 1     1     7     0                    44.87                    1 176   176   176   0     0     <> 
    177     25   53.501000   21.087000   17.541000    13 " " D A   43  -0.50000  -0.50000 "ASP " " N  " "    "    7   0    0    1 "" 1     1     7     0                    34.66                    1 177   177   177   0     0     <> 
    178     43   53.790484   20.173028   17.215197    13 " " D A   21   0.30000   0.30000 "ASP " " H  " "    "    1   0    0    1 "" 1     1     7     0                    44.87                    1 178   178   178   0     0     <> 
    179      3   52.170000   21.615000   17.188000    13 " " D A    2   0.14000   0.14000 "ASP " " CA " "    "    6   0    0    1 "" 1     1     -1105 0                     45.8                    1 179   179   179   0     0     <> 
    180     41   52.235159   22.701537   17.095104    13 " " D A   21   0.06000   0.06000 "ASP " " HA " "    "    1   0    0    0 "" 1     1     7     0                    44.87                    1 180   180   180   0     0     <> 
    181      2   51.077000   21.400000   18.218000    13 " " D A    2   0.50000   0.50000 "ASP " " C  " "    "    6   0    0    1 "" 1     1     7     0                    45.59                    1 181   181   181   0     0     <> 
    182     15   50.155000   22.216000   18.265000    13 " " D A   70  -0.50000  -0.50000 "ASP " " O  " "    "    8   0    0    1 "" 1     1     7     0                    50.24                    1 182   182   182   0     0     <> 
    183      3   51.617000   21.211000   15.796000    13 " " D A    2  -0.22000  -0.22000 "ASP " " CB " "    "    6   0    0    1 "" 1     1     7     0                    65.25                    1 183   183   183   0     0     <> 
    184     41   50.530243   21.286428   15.741357    13 " " D A   21   0.06000   0.06000 "ASP " " HB2" "    "    1   0    0    0 "" 1     1     7     0                    44.87                    1 184   184   184   0     0     <> 
    185     41   51.982456   21.938403   15.069378    13 " " D A   21   0.06000   0.06000 "ASP " " HB3" "    "    1   0    0    0 "" 1     1     7     0                    44.87                    1 185   185   185   0     0     <> 
    186      2   52.035000   19.868000   15.302000    13 " " D A    2   0.70000   0.70000 "ASP " " CG " "    "    6   0    0    1 "" 1     1     7     0                    69.03                    1 186   186   186   0     0     <> 
    187     15   51.984000   18.903000   16.089000    13 " " D A   70  -0.80000  -0.80000 "ASP " " OD1" "    "    8   0    0    1 "" 1     1     7     0                    73.45                    1 187   187   187   0     0     <> 
    188     18   52.412000   19.755000   14.112000    13 " " D A   70  -0.80000  -0.80000 "ASP " " OD2" "    "    8  -1    0    1 "" 1     1     7     0                    54.01                    1 188   188   188   0     0     <> 
    189     25   51.176000   20.377000   19.074000    14 " " L A   43  -0.50000  -0.50000 "LEU " " N  " "    "    7   0    0    1 "" 1     1     7     0                    42.42                    1 189   189   189   0     0     <> 
    190     43   51.927962   19.702371   19.005963    14 " " L A   21   0.30000   0.30000 "LEU " " H  " "    "    1   0    0    1 "" 1     1     7     0                    44.87                    1 190   190   190   0     0     <> 
    191      3   50.158000   20.239000   20.104000    14 " " L A    2   0.14000   0.14000 "LEU " " CA " "    "    6   0    0    1 "" 1     1     -1105 0                    31.88                    1 191   191   191   0     0     <> 
    192     41   49.170999   20.469129   19.704100    14 " " L A   21   0.06000   0.06000 "LEU " " HA " "    "    1   0    0    0 "" 1     1     7     0                    44.87                    1 192   192   192   0     0     <> 
    193      2   50.369000   21.225000   21.231000    14 " " L A    2   0.50000   0.50000 "LEU " " C  " "    "    6   0    0    1 "" 1     1     7     0                    31.95                    1 193   193   193   0     0     <> 
    194     15   49.379000   21.708000   21.779000    14 " " L A   70  -0.50000  -0.50000 "LEU " " O  " "    "    8   0    0    1 "" 1     1     7     0                    31.03                    1 194   194   194   0     0     <> 
    195      3   50.146000   18.804000   20.716000    14 " " L A    2  -0.12000  -0.12000 "LEU " " CB " "    "    6   0    0    1 "" 1     1     7     0                    38.91                    1 195   195   195   0     0     <> 
    196     41   51.168318   18.440662   20.804752    14 " " L A   21   0.06000   0.06000 "LEU " " HB2" "    "    1   0    0    0 "" 1     1     7     0                    44.87                    1 196   196   196   0     0     <> 
    197     41   49.827065   18.858381   21.759297    14 " " L A   21   0.06000   0.06000 "LEU " " HB3" "    "    1   0    0    0 "" 1     1     7     0                    44.87                    1 197   197   197   0     0     <> 
    198      3   49.238000   17.739000   20.076000    14 " " L A    2  -0.06000  -0.06000 "LEU " " CG " "    "    6   0    0    1 "" 1     1     7     0                    41.93                    1 198   198   198   0     0     <> 
    199     41   48.477967   17.511237   20.824738    14 " " L A   21   0.06000   0.06000 "LEU " " HG " "    "    1   0    0    0 "" 1     1     7     0                    44.87                    1 199   199   199   0     0     <> 
    200      3   48.462000   18.157000   18.851000    14 " " L A    2  -0.18000  -0.18000 "LEU " " CD1" "    "    6   0    0    1 "" 1     1     7     0                    39.02                    1 200   200   200   0     0     <> 
    201     41   47.874985   17.326118   18.458284    14 " " L A   21   0.06000   0.06000 "LEU " "HD11" "    "    1   0    0    0 "" 1     1     7     0                    44.87                    1 201   201   201   0     0     <> 
    202     41   47.752973   18.955579   19.068034    14 " " L A   21   0.06000   0.06000 "LEU " "HD12" "    "    1   0    0    0 "" 1     1     7     0                    44.87                    1 202   202   202   0     0     <> 
    203     41   49.124582   18.492206   18.051686    14 " " L A   21   0.06000   0.06000 "LEU " "HD13" "    "    1   0    0    0 "" 1     1     7     0                    44.87                    1 203   203   203   0     0     <> 
    204      3   49.966000   16.430000   19.827000    14 " " L A    2  -0.18000  -0.18000 "LEU " " CD2" "    "    6   0    0    1 "" 1     1     7     0                    28.07                    1 204   204   204   0     0     <> 
    205     41   50.522051   16.107514   20.707887    14 " " L A   21   0.06000   0.06000 "LEU " "HD21" "    "    1   0    0    0 "" 1     1     7     0                    44.87                    1 205   205   205   0     0     <> 
    206     41   49.267454   15.632195   19.572908    14 " " L A   21   0.06000   0.06000 "LEU " "HD22" "    "    1   0    0    0 "" 1     1     7     0                    44.87                    1 206   206   206   0     0     <> 
    207     41   50.665533   16.527280   18.998675    14 " " L A   21   0.06000   0.06000 "LEU " "HD23" "    "    1   0    0    0 "" 1     1     7     0                    44.87                    1 207   207   207   0     0     <> 
    208     25   51.632000   21.479000   21.606000    15 " " G A   43  -0.50000  -0.50000 "GLY " " N  " "    "    7   0    0    1 "" 0     1     7     0                    30.69                    1 208   208   208   0     0     <> 
    209     43   52.409546   21.045490   21.124567    15 " " G A   21   0.30000   0.30000 "GLY " " H  " "    "    1   0    0    1 "" 0     1     7     0                    44.87                    1 209   209   209   0     0     <> 
    210      3   51.893000   22.231000   22.831000    15 " " G A    2   0.08000   0.08000 "GLY " " CA " "    "    6   0    0    1 "" 0     1     -1105 0                    25.13                    1 210   210   210   0     0     <> 
    211     41   52.812913   22.797348   22.680921    15 " " G A   21   0.06000   0.06000 "GLY " " HA2" "    "    1   0    0    0 "" 0     1     7     0                    44.87                    1 211   211   211   0     0     <> 
    212     41   51.114521   22.958710   23.066084    15 " " G A   21   0.06000   0.06000 "GLY " " HA3" "    "    1   0    0    0 "" 0     1     7     0                    44.87                    1 212   212   212   0     0     <> 
    213      2   52.079000   21.265000   24.001000    15 " " G A    2   0.50000   0.50000 "GLY " " C  " "    "    6   0    0    1 "" 0     1     7     0                    32.61                    1 213   213   213   0     0     <> 
    214     15   51.528000   20.164000   24.009000    15 " " G A   70  -0.50000  -0.50000 "GLY " " O  " "    "    8   0    0    1 "" 0     1     7     0                    34.08                    1 214   214   214   0     0     <> 
    215     25   52.872000   21.659000   24.995000    16 " " E A   43  -0.50000  -0.50000 "GLU " " N  " "    "    7   0    0    1 "" 1     1     7     0                    25.59                    1 215   215   215   0     0     <> 
    216     43   53.325142   22.560426   24.955085    16 " " E A   21   0.30000   0.30000 "GLU " " H  " "    "    1   0    0    1 "" 1     1     7     0                    44.87                    1 216   216   216   0     0     <> 
    217      3   53.116000   20.805000   26.148000    16 " " E A    2   0.14000   0.14000 "GLU " " CA " "    "    6   0    0    1 "" 1     1     -1105 0                    40.86                    1 217   217   217   0     0     <> 
    218     41   53.543312   19.882303   25.747529    16 " " E A   21   0.06000   0.06000 "GLU " " HA " "    "    1   0    0    0 "" 1     1     7     0                    44.87                    1 218   218   218   0     0     <> 
    219      2   51.879000   20.358000   26.948000    16 " " E A    2   0.50000   0.50000 "GLU " " C  " "    "    6   0    0    1 "" 1     1     7     0                    35.03                    1 219   219   219   0     0     <> 
    220     15   51.764000   19.176000   27.262000    16 " " E A   70  -0.50000  -0.50000 "GLU " " O  " "    "    8   0    0    1 "" 1     1     7     0                    30.64                    1 220   220   220   0     0     <> 
    221      3   54.228000   21.412000   27.037000    16 " " E A    2  -0.12000  -0.12000 "GLU " " CB " "    "    6   0    0    1 "" 1     1     7     0                    28.68                    1 221   221   221   0     0     <> 
    222     41   55.153104   21.418636   26.463776    16 " " E A   21   0.06000   0.06000 "GLU " " HB2" "    "    1   0    0    0 "" 1     1     7     0                    44.87                    1 222   222   222   0     0     <> 
    223     41   53.996605   22.459997   27.235599    16 " " E A   21   0.06000   0.06000 "GLU " " HB3" "    "    1   0    0    0 "" 1     1     7     0                    44.87                    1 223   223   223   0     0     <> 
    224      3   54.386000   20.687000   28.382000    16 " " E A    2  -0.22000  -0.22000 "GLU " " CG " "    "    6   0    0    1 "" 1     1     7     0                    41.98                    1 224   224   224   0     0     <> 
    225     41   53.561937   20.944953   29.043927    16 " " E A   21   0.06000   0.06000 "GLU " " HG2" "    "    1   0    0    0 "" 1     1     7     0                    44.87                    1 225   225   225   0     0     <> 
    226     41   54.400911   19.604213   28.248532    16 " " E A   21   0.06000   0.06000 "GLU " " HG3" "    "    1   0    0    0 "" 1     1     7     0                    44.87                    1 226   226   226   0     0     <> 
    227      2   55.664000   21.096000   29.083000    16 " " E A    2   0.70000   0.70000 "GLU " " CD " "    "    6   0    0    1 "" 1     1     7     0                    44.72                    1 227   227   227   0     0     <> 
    228     15   56.412000   21.943000   28.552000    16 " " E A   70  -0.80000  -0.80000 "GLU " " OE1" "    "    8   0    0    1 "" 1     1     7     0                    61.87                    1 228   228   228   0     0     <> 
    229     18   55.932000   20.571000   30.185000    16 " " E A   70  -0.80000  -0.80000 "GLU " " OE2" "    "    8  -1    0    1 "" 1     1     7     0                    52.21                    1 229   229   229   0     0     <> 
    230     25   50.955000   21.276000   27.243000    17 " " E A   43  -0.50000  -0.50000 "GLU " " N  " "    "    7   0    0    1 "" 1     1     7     0                    27.18                    1 230   230   230   0     0     <> 
    231     43   51.087861   22.239609   26.972877    17 " " E A   21   0.30000   0.30000 "GLU " " H  " "    "    1   0    0    1 "" 1     1     7     0                    44.87                    1 231   231   231   0     0     <> 
    232      3   49.737000   20.896000   27.942000    17 " " E A    2   0.14000   0.14000 "GLU " " CA " "    "    6   0    0    1 "" 1     1     -1105 0                    36.63                    1 232   232   232   0     0     <> 
    233     41   50.050969   20.396521   28.860247    17 " " E A   21   0.06000   0.06000 "GLU " " HA " "    "    1   0    0    0 "" 1     1     7     0                    44.87                    1 233   233   233   0     0     <> 
    234      2   48.855000   19.899000   27.236000    17 " " E A    2   0.50000   0.50000 "GLU " " C  " "    "    6   0    0    1 "" 1     1     7     0                    31.28                    1 234   234   234   0     0     <> 
    235     15   48.420000   18.930000   27.868000    17 " " E A   70  -0.50000  -0.50000 "GLU " " O  " "    "    8   0    0    1 "" 1     1     7     0                    29.71                    1 235   235   235   0     0     <> 
    236      3   48.841000   22.114000   28.324000    17 " " E A    2  -0.12000  -0.12000 "GLU " " CB " "    "    6   0    0    1 "" 1     1     7     0                    46.53                    1 236   236   236   0     0     <> 
    237     41   48.558724   22.646251   27.414344    17 " " E A   21   0.06000   0.06000 "GLU " " HB2" "    "    1   0    0    0 "" 1     1     7     0                    44.87                    1 237   237   237   0     0     <> 
    238     41   47.898628   21.759720   28.748114    17 " " E A   21   0.06000   0.06000 "GLU " " HB3" "    "    1   0    0    0 "" 1     1     7     0                    44.87                    1 238   238   238   0     0     <> 
    239      3   49.437000   23.130000   29.293000    17 " " E A    2  -0.22000  -0.22000 "GLU " " CG " "    "    6   0    0    1 "" 1     1     7     0                    50.85                    1 239   239   239   0     0     <> 
    240     41   50.280846   23.643585   28.830682    17 " " E A   21   0.06000   0.06000 "GLU " " HG2" "    "    1   0    0    0 "" 1     1     7     0                    44.87                    1 240   240   240   0     0     <> 
    241     41   48.700899   23.891528   29.551080    17 " " E A   21   0.06000   0.06000 "GLU " " HG3" "    "    1   0    0    0 "" 1     1     7     0                    44.87                    1 241   241   241   0     0     <> 
    242      2   49.901000   22.435000   30.560000    17 " " E A    2   0.70000   0.70000 "GLU " " CD " "    "    6   0    0    1 "" 1     1     7     0                    50.16                    1 242   242   242   0     0     <> 
    243     15   49.124000   21.638000   31.132000    17 " " E A   70  -0.80000  -0.80000 "GLU " " OE1" "    "    8   0    0    1 "" 1     1     7     0                     61.3                    1 243   243   243   0     0     <> 
    244     18   51.051000   22.672000   30.991000    17 " " E A   70  -0.80000  -0.80000 "GLU " " OE2" "    "    8  -1    0    1 "" 1     1     7     0                    54.81                    1 244   244   244   0     0     <> 
    245     25   48.596000   20.142000   25.954000    18 " " N A   43  -0.50000  -0.50000 "ASN " " N  " "    "    7   0    0    1 "" 1     1     7     0                    28.26                    1 245   245   245   0     0     <> 
    246     43   48.984331   20.950581   25.490319    18 " " N A   21   0.30000   0.30000 "ASN " " H  " "    "    1   0    0    1 "" 1     1     7     0                    44.87                    1 246   246   246   0     0     <> 
    247      3   47.808000   19.172000   25.192000    18 " " N A    2   0.14000   0.14000 "ASN " " CA " "    "    6   0    0    1 "" 1     1     -1105 0                    32.07                    1 247   247   247   0     0     <> 
    248     41   46.896212   18.960402   25.756607    18 " " N A   21   0.06000   0.06000 "ASN " " HA " "    "    1   0    0    0 "" 1     1     7     0                    44.87                    1 248   248   248   0     0     <> 
    249      2   48.480000   17.827000   24.972000    18 " " N A    2   0.50000   0.50000 "ASN " " C  " "    "    6   0    0    1 "" 1     1     7     0                    38.46                    1 249   249   249   0     0     <> 
    250     15   47.810000   16.788000   25.040000    18 " " N A   70  -0.50000  -0.50000 "ASN " " O  " "    "    8   0    0    1 "" 1     1     7     0                     28.7                    1 250   250   250   0     0     <> 
    251      3   47.398000   19.716000   23.815000    18 " " N A    2  -0.12000  -0.12000 "ASN " " CB " "    "    6   0    0    1 "" 1     1     7     0                    20.94                    1 251   251   251   0     0     <> 
    252     41   48.286123   20.020045   23.264755    18 " " N A   21   0.06000   0.06000 "ASN " " HB2" "    "    1   0    0    0 "" 1     1     7     0                    44.87                    1 252   252   252   0     0     <> 
    253     41   46.922199   18.935347   23.217748    18 " " N A   21   0.06000   0.06000 "ASN " " HB3" "    "    1   0    0    0 "" 1     1     7     0                    44.87                    1 253   253   253   0     0     <> 
    254      2   46.408000   20.853000   23.908000    18 " " N A    2   0.50000   0.50000 "ASN " " CG " "    "    6   0    0    1 "" 1     1     7     0                    39.23                    1 254   254   254   0     0     "No Flip" 
    255     15   45.434000   20.795000   24.655000    18 " " N A   70  -0.50000  -0.50000 "ASN " " OD1" "    "    8   0    0    1 "" 1     1     7     0                    29.35                    1 255   255   255   0     0     <> 
    256     25   46.644000   21.904000   23.148000    18 " " N A   43  -0.76000  -0.76000 "ASN " " ND2" "    "    7   0    0    1 "" 1     1     7     0                    39.18                    1 256   256   256   0     0     <> 
    257     43   47.463800   21.921416   22.553260    18 " " N A   21   0.38000   0.38000 "ASN " "HD21" "    "    1   0    0    1 "" 1     1     7     0                    44.87                    1 257   257   257   0     0     <> 
    258     43   46.013008   22.691502   23.164484    18 " " N A   21   0.38000   0.38000 "ASN " "HD22" "    "    1   0    0    1 "" 1     1     7     0                    44.87                    1 258   258   258   0     0     <> 
    259     25   49.800000   17.856000   24.764000    19 " " F A   43  -0.50000  -0.50000 "PHE " " N  " "    "    7   0    0    1 "" 1     1     7     0                    28.44                    1 259   259   259   0     0     <> 
    260     43   50.287479   18.741940   24.719200    19 " " F A   21   0.30000   0.30000 "PHE " " H  " "    "    1   0    0    1 "" 1     1     7     0                    44.87                    1 260   260   260   0     0     <> 
    261      3   50.579000   16.622000   24.646000    19 " " F A    2   0.14000   0.14000 "PHE " " CA " "    "    6   0    0    1 "" 1     1     -1105 0                     35.1                    1 261   261   261   0     0     <> 
    262     41   50.196049   16.069606   23.785134    19 " " F A   21   0.06000   0.06000 "PHE " " HA " "    "    1   0    0    0 "" 1     1     7     0                    44.87                    1 262   262   262   0     0     <> 
    263      2   50.498000   15.699000   25.874000    19 " " F A    2   0.50000   0.50000 "PHE " " C  " "    "    6   0    0    1 "" 1     1     7     0                    26.53                    1 263   263   263   0     0     <> 
    264     15   50.229000   14.509000   25.730000    19 " " F A   70  -0.50000  -0.50000 "PHE " " O  " "    "    8   0    0    1 "" 1     1     7     0                    34.14                    1 264   264   264   0     0     <> 
    265      3   52.043000   16.987000   24.365000    19 " " F A    2  -0.00500  -0.00500 "PHE " " CB " "    "    6   0    0    1 "" 1     1     7     0                    28.47                    1 265   265   265   0     0     <> 
    266     41   52.090070   17.603595   23.466081    19 " " F A   21   0.06000   0.06000 "PHE " " HB2" "    "    1   0    0    0 "" 1     1     7     0                    44.87                    1 266   266   266   0     0     <> 
    267     41   52.438459   17.613459   25.165410    19 " " F A   21   0.06000   0.06000 "PHE " " HB3" "    "    1   0    0    0 "" 1     1     7     0                    44.87                    1 267   267   267   0     0     <> 
    268      2   52.994000   15.817000   24.161000    19 " " F A    2  -0.11500  -0.11500 "PHE " " CG " "    "    6   0    0    1 "" 1     1     7     0                    34.62                    1 268   268   268   0     0     <> 
    269      2   53.177000   15.271000   22.881000    19 " " F A    2  -0.11500  -0.11500 "PHE " " CD1" "    "    6   0    0    1 "" 1     1     7     0                    29.25                    1 269   269   269   0     0     <> 
    270     41   52.641299   15.675095   22.034236    19 " " F A   21   0.11500   0.11500 "PHE " " HD1" "    "    1   0    0    0 "" 1     1     7     0                    44.87                    1 270   270   270   0     0     <> 
    271      2   53.697000   15.282000   25.255000    19 " " F A    2  -0.11500  -0.11500 "PHE " " CD2" "    "    6   0    0    1 "" 1     1     7     0                    30.01                    1 271   271   271   0     0     <> 
    272     41   53.559039   15.689185   26.246459    19 " " F A   21   0.11500   0.11500 "PHE " " HD2" "    "    1   0    0    0 "" 1     1     7     0                    44.87                    1 272   272   272   0     0     <> 
    273      2   54.073000   14.202000   22.694000    19 " " F A    2  -0.11500  -0.11500 "PHE " " CE1" "    "    6   0    0    1 "" 1     1     7     0                    42.97                    1 273   273   273   0     0     <> 
    274     41   54.219739   13.787827   21.707235    19 " " F A   21   0.11500   0.11500 "PHE " " HE1" "    "    1   0    0    0 "" 1     1     7     0                    44.87                    1 274   274   274   0     0     <> 
    275      2   54.587000   14.211000   25.064000    19 " " F A    2  -0.11500  -0.11500 "PHE " " CE2" "    "    6   0    0    1 "" 1     1     7     0                    32.18                    1 275   275   275   0     0     <> 
    276     41   55.108076   13.787117   25.906147    19 " " F A   21   0.11500   0.11500 "PHE " " HE2" "    "    1   0    0    0 "" 1     1     7     0                    44.87                    1 276   276   276   0     0     <> 
    277      2   54.781000   13.679000   23.787000    19 " " F A    2  -0.11500  -0.11500 "PHE " " CZ " "    "    6   0    0    1 "" 1     1     7     0                    21.41                    1 277   277   277   0     0     <> 
    278     41   55.465265   12.855442   23.644641    19 " " F A   21   0.11500   0.11500 "PHE " " HZ " "    "    1   0    0    0 "" 1     1     7     0                    44.87                    1 278   278   278   0     0     <> 
    279     25   50.676000   16.273000   27.062000    20 " " K A   43  -0.50000  -0.50000 "LYS " " N  " "    "    7   0    0    1 "" 1     1     7     0                    30.56                    1 279   279   279   0     0     <> 
    280     43   50.882163   17.262910   27.099334    20 " " K A   21   0.30000   0.30000 "LYS " " H  " "    "    1   0    0    1 "" 1     1     7     0                    44.87                    1 280   280   280   0     0     <> 
    281      3   50.607000   15.542000   28.331000    20 " " K A    2   0.14000   0.14000 "LYS " " CA " "    "    6   0    0    1 "" 1     1     -1105 0                     28.6                    1 281   281   281   0     0     <> 
    282     41   51.336683   14.730206   28.294625    20 " " K A   21   0.06000   0.06000 "LYS " " HA " "    "    1   0    0    0 "" 1     1     7     0                    44.87                    1 282   282   282   0     0     <> 
    283      2   49.253000   14.926000   28.623000    20 " " K A    2   0.50000   0.50000 "LYS " " C  " "    "    6   0    0    1 "" 1     1     7     0                    23.23                    1 283   283   283   0     0     <> 
    284     15   49.172000   13.766000   29.020000    20 " " K A   70  -0.50000  -0.50000 "LYS " " O  " "    "    8   0    0    1 "" 1     1     7     0                    31.99                    1 284   284   284   0     0     <> 
    285      3   50.965000   16.481000   29.499000    20 " " K A    2  -0.12000  -0.12000 "LYS " " CB " "    "    6   0    0    1 "" 1     1     7     0                    21.71                    1 285   285   285   0     0     <> 
    286     41   50.369189   17.392299   29.426252    20 " " K A   21   0.06000   0.06000 "LYS " " HB2" "    "    1   0    0    0 "" 1     1     7     0                    44.87                    1 286   286   286   0     0     <> 
    287     41   50.681530   16.013029   30.444126    20 " " K A   21   0.06000   0.06000 "LYS " " HB3" "    "    1   0    0    0 "" 1     1     7     0                    44.87                    1 287   287   287   0     0     <> 
    288      3   52.441000   16.836000   29.596000    20 " " K A    2  -0.12000  -0.12000 "LYS " " CG " "    "    6   0    0    1 "" 1     1     7     0                    43.47                    1 288   288   288   0     0     <> 
    289     41   52.997354   15.904181   29.634869    20 " " K A   21   0.06000   0.06000 "LYS " " HG2" "    "    1   0    0    0 "" 1     1     7     0                    44.87                    1 289   289   289   0     0     <> 
    290     41   52.783459   17.354497   28.701939    20 " " K A   21   0.06000   0.06000 "LYS " " HG3" "    "    1   0    0    0 "" 1     1     7     0                    44.87                    1 290   290   290   0     0     <> 
    291      3   52.804000   17.635000   30.855000    20 " " K A    2  -0.12000  -0.12000 "LYS " " CD " "    "    6   0    0    1 "" 1     1     7     0                    48.88                    1 291   291   291   0     0     <> 
    292     41   52.548832   17.063272   31.748207    20 " " K A   21   0.06000   0.06000 "LYS " " HD2" "    "    1   0    0    0 "" 1     1     7     0                    44.87                    1 292   292   292   0     0     <> 
    293     41   53.885835   17.762739   30.878881    20 " " K A   21   0.06000   0.06000 "LYS " " HD3" "    "    1   0    0    0 "" 1     1     7     0                    44.87                    1 293   293   293   0     0     <> 
    294      3   52.147000   19.010000   30.913000    20 " " K A    2   0.19000   0.19000 "LYS " " CE " "    "    6   0    0    1 "" 1     1     7     0                    49.45                    1 294   294   294   0     0     <> 
    295     41   52.230784   19.513417   29.954263    20 " " K A   21   0.06000   0.06000 "LYS " " HE2" "    "    1   0    0    0 "" 1     1     7     0                    44.87                    1 295   295   295   0     0     <> 
    296     41   51.079714   18.913384   31.114527    20 " " K A   21   0.06000   0.06000 "LYS " " HE3" "    "    1   0    0    0 "" 1     1     7     0                    44.87                    1 296   296   296   0     0     <> 
    297     32   52.738000   19.869000   31.961000    20 " " K A   43  -0.30000  -0.30000 "LYS " " NZ " "    "    7   1    0    1 "" 1     1     7     0                    69.48                    1 297   297   297   0     0     <> 
    298     44   53.720206   20.012148   31.768468    20 " " K A   21   0.33000   0.33000 "LYS " " HZ1" "    "    1   0    0    1 "" 1     1     7     0                    44.87                    1 298   298   298   0     0     <> 
    299     44   52.264383   20.764380   31.951947    20 " " K A   21   0.33000   0.33000 "LYS " " HZ2" "    "    1   0    0    1 "" 1     1     7     0                    44.87                    1 299   299   299   0     0     <> 
    300     44   52.623199   19.438414   32.866828    20 " " K A   21   0.33000   0.33000 "LYS " " HZ3" "    "    1   0    0    1 "" 1     1     7     0                    44.87                    1 300   300   300   0     0     <> 
    301     25   48.190000   15.676000   28.342000    21 " " A A   43  -0.50000  -0.50000 "ALA " " N  " "    "    7   0    0    1 "" 1     1     7     0                     25.3                    1 301   301   301   0     0     <> 
    302     43   48.319854   16.613655   27.986072    21 " " A A   21   0.30000   0.30000 "ALA " " H  " "    "    1   0    0    1 "" 1     1     7     0                    44.87                    1 302   302   302   0     0     <> 
    303      3   46.840000   15.153000   28.452000    21 " " A A    2   0.14000   0.14000 "ALA " " CA " "    "    6   0    0    1 "" 1     1     -1105 0                     32.7                    1 303   303   303   0     0     <> 
    304     41   46.718898   14.733589   29.453244    21 " " A A   21   0.06000   0.06000 "ALA " " HA " "    "    1   0    0    0 "" 1     1     7     0                    44.87                    1 304   304   304   0     0     <> 
    305      2   46.520000   14.041000   27.438000    21 " " A A    2   0.50000   0.50000 "ALA " " C  " "    "    6   0    0    1 "" 1     1     7     0                    30.19                    1 305   305   305   0     0     <> 
    306     15   45.990000   12.994000   27.810000    21 " " A A   70  -0.50000  -0.50000 "ALA " " O  " "    "    8   0    0    1 "" 1     1     7     0                    28.49                    1 306   306   306   0     0     <> 
    307      3   45.850000   16.323000   28.322000    21 " " A A    2  -0.18000  -0.18000 "ALA " " CB " "    "    6   0    0    1 "" 1     1     7     0                     33.2                    1 307   307   307   0     0     <> 
    308     41   46.065771   17.106127   29.048186    21 " " A A   21   0.06000   0.06000 "ALA " " HB1" "    "    1   0    0    0 "" 1     1     7     0                    44.87                    1 308   308   308   0     0     <> 
    309     41   45.895373   16.777965   27.331428    21 " " A A   21   0.06000   0.06000 "ALA " " HB2" "    "    1   0    0    0 "" 1     1     7     0                    44.87                    1 309   309   309   0     0     <> 
    310     41   44.826192   15.988991   28.491005    21 " " A A   21   0.06000   0.06000 "ALA " " HB3" "    "    1   0    0    0 "" 1     1     7     0                    44.87                    1 310   310   310   0     0     <> 
    311     25   46.933000   14.191000   26.176000    22 " " L A   43  -0.50000  -0.50000 "LEU " " N  " "    "    7   0    0    1 "" 1     1     7     0                    31.63                    1 311   311   311   0     0     <> 
    312     43   47.398408   15.039698   25.879386    22 " " L A   21   0.30000   0.30000 "LEU " " H  " "    "    1   0    0    1 "" 1     1     7     0                    44.87                    1 312   312   312   0     0     <> 
    313      3   46.673000   13.128000   25.192000    22 " " L A    2   0.14000   0.14000 "LEU " " CA " "    "    6   0    0    1 "" 1     1     -1105 0                    25.19                    1 313   313   313   0     0     <> 
    314     41   45.614484   12.866249   25.223775    22 " " L A   21   0.06000   0.06000 "LEU " " HA " "    "    1   0    0    0 "" 1     1     7     0                    44.87                    1 314   314   314   0     0     <> 
    315      2   47.460000   11.865000   25.472000    22 " " L A    2   0.50000   0.50000 "LEU " " C  " "    "    6   0    0    1 "" 1     1     7     0                    27.83                    1 315   315   315   0     0     <> 
    316     15   46.929000   10.778000   25.288000    22 " " L A   70  -0.50000  -0.50000 "LEU " " O  " "    "    8   0    0    1 "" 1     1     7     0                    27.34                    1 316   316   316   0     0     <> 
    317      3   47.041000   13.571000   23.754000    22 " " L A    2  -0.12000  -0.12000 "LEU " " CB " "    "    6   0    0    1 "" 1     1     7     0                    22.25                    1 317   317   317   0     0     <> 
    318     41   48.048768   13.991077   23.776987    22 " " L A   21   0.06000   0.06000 "LEU " " HB2" "    "    1   0    0    0 "" 1     1     7     0                    44.87                    1 318   318   318   0     0     <> 
    319     41   47.100196   12.708259   23.086704    22 " " L A   21   0.06000   0.06000 "LEU " " HB3" "    "    1   0    0    0 "" 1     1     7     0                    44.87                    1 319   319   319   0     0     <> 
    320      3   46.079000   14.577000   23.134000    22 " " L A    2  -0.06000  -0.06000 "LEU " " CG " "    "    6   0    0    1 "" 1     1     7     0                    48.85                    1 320   320   320   0     0     <> 
    321     41   45.895213   15.370284   23.858255    22 " " L A   21   0.06000   0.06000 "LEU " " HG " "    "    1   0    0    0 "" 1     1     7     0                    44.87                    1 321   321   321   0     0     <> 
    322      3   46.741000   15.220000   21.933000    22 " " L A    2  -0.18000  -0.18000 "LEU " " CD1" "    "    6   0    0    1 "" 1     1     7     0                    45.54                    1 322   322   322   0     0     <> 
    323     41   46.125362   16.021437   21.535446    22 " " L A   21   0.06000   0.06000 "LEU " "HD11" "    "    1   0    0    0 "" 1     1     7     0                    44.87                    1 323   323   323   0     0     <> 
    324     41   47.701348   15.662754   22.199672    22 " " L A   21   0.06000   0.06000 "LEU " "HD12" "    "    1   0    0    0 "" 1     1     7     0                    44.87                    1 324   324   324   0     0     <> 
    325     41   46.915147   14.499005   21.133644    22 " " L A   21   0.06000   0.06000 "LEU " "HD13" "    "    1   0    0    0 "" 1     1     7     0                    44.87                    1 325   325   325   0     0     <> 
    326      3   44.724000   13.969000   22.760000    22 " " L A    2  -0.18000  -0.18000 "LEU " " CD2" "    "    6   0    0    1 "" 1     1     7     0                    40.98                    1 326   326   326   0     0     <> 
    327     41   44.835730   13.133639   22.067973    22 " " L A   21   0.06000   0.06000 "LEU " "HD21" "    "    1   0    0    0 "" 1     1     7     0                    44.87                    1 327   327   327   0     0     <> 
    328     41   44.182285   13.608500   23.633900    22 " " L A   21   0.06000   0.06000 "LEU " "HD22" "    "    1   0    0    0 "" 1     1     7     0                    44.87                    1 328   328   328   0     0     <> 
    329     41   44.090827   14.712838   22.277439    22 " " L A   21   0.06000   0.06000 "LEU " "HD23" "    "    1   0    0    0 "" 1     1     7     0                    44.87                    1 329   329   329   0     0     <> 
    330     25   48.699000   11.996000   25.948000    23 " " V A   43  -0.50000  -0.50000 "VAL " " N  " "    "    7   0    0    1 "" 1     1     7     0                    27.88                    1 330   330   330   0     0     <> 
    331     43   49.113775   12.910906   26.073236    23 " " V A   21   0.30000   0.30000 "VAL " " H  " "    "    1   0    0    1 "" 1     1     7     0                    44.87                    1 331   331   331   0     0     <> 
    332      3   49.461000   10.806000   26.300000    23 " " V A    2   0.14000   0.14000 "VAL " " CA " "    "    6   0    0    1 "" 1     1     -1105 0                    21.96                    1 332   332   332   0     0     <> 
    333     41   49.406029   10.094114   25.472913    23 " " V A   21   0.06000   0.06000 "VAL " " HA " "    "    1   0    0    0 "" 1     1     7     0                    44.87                    1 333   333   333   0     0     <> 
    334      2   48.859000   10.123000   27.530000    23 " " V A    2   0.50000   0.50000 "VAL " " C  " "    "    6   0    0    1 "" 1     1     7     0                    34.92                    1 334   334   334   0     0     <> 
    335     15   48.795000    8.893000   27.534000    23 " " V A   70  -0.50000  -0.50000 "VAL " " O  " "    "    8   0    0    1 "" 1     1     7     0                    27.09                    1 335   335   335   0     0     <> 
    336      3   50.962000   11.171000   26.484000    23 " " V A    2  -0.06000  -0.06000 "VAL " " CB " "    "    6   0    0    1 "" 1     1     7     0                    31.69                    1 336   336   336   0     0     <> 
    337     41   51.007539   12.014517   27.175924    23 " " V A   21   0.06000   0.06000 "VAL " " HB " "    "    1   0    0    0 "" 1     1     7     0                    44.87                    1 337   337   337   0     0     <> 
    338      3   51.808000   10.068000   27.085000    23 " " V A    2  -0.18000  -0.18000 "VAL " " CG1" "    "    6   0    0    1 "" 1     1     7     0                    22.41                    1 338   338   338   0     0     <> 
    339     41   52.821524   10.420537   27.265417    23 " " V A   21   0.06000   0.06000 "VAL " "HG11" "    "    1   0    0    0 "" 1     1     7     0                    44.87                    1 339   339   339   0     0     <> 
    340     41   51.445311    9.722231   28.049922    23 " " V A   21   0.06000   0.06000 "VAL " "HG12" "    "    1   0    0    0 "" 1     1     7     0                    44.87                    1 340   340   340   0     0     <> 
    341     41   51.862059    9.201383   26.425244    23 " " V A   21   0.06000   0.06000 "VAL " "HG13" "    "    1   0    0    0 "" 1     1     7     0                    44.87                    1 341   341   341   0     0     <> 
    342      3   51.629000   11.618000   25.170000    23 " " V A    2  -0.18000  -0.18000 "VAL " " CG2" "    "    6   0    0    1 "" 1     1     7     0                    29.93                    1 342   342   342   0     0     <> 
    343     41   52.628854   12.011777   25.351914    23 " " V A   21   0.06000   0.06000 "VAL " "HG21" "    "    1   0    0    0 "" 1     1     7     0                    44.87                    1 343   343   343   0     0     <> 
    344     41   51.724436   10.783609   24.474626    23 " " V A   21   0.06000   0.06000 "VAL " "HG22" "    "    1   0    0    0 "" 1     1     7     0                    44.87                    1 344   344   344   0     0     <> 
    345     41   51.063114   12.393198   24.657224    23 " " V A   21   0.06000   0.06000 "VAL " "HG23" "    "    1   0    0    0 "" 1     1     7     0                    44.87                    1 345   345   345   0     0     <> 
    346     25   48.347000   10.904000   28.508000    24 " " L A   43  -0.50000  -0.50000 "LEU " " N  " "    "    7   0    0    1 "" 1     1     7     0                    25.92                    1 346   346   346   0     0     <> 
    347     43   48.422919   11.910946   28.447159    24 " " L A   21   0.30000   0.30000 "LEU " " H  " "    "    1   0    0    1 "" 1     1     7     0                    44.87                    1 347   347   347   0     0     <> 
    348      3   47.595000   10.317000   29.614000    24 " " L A    2   0.14000   0.14000 "LEU " " CA " "    "    6   0    0    1 "" 1     1     -1105 0                    28.04                    1 348   348   348   0     0     <> 
    349     41   48.279184    9.625427   30.108311    24 " " L A   21   0.06000   0.06000 "LEU " " HA " "    "    1   0    0    0 "" 1     1     7     0                    44.87                    1 349   349   349   0     0     <> 
    350      2   46.404000    9.508000   29.142000    24 " " L A    2   0.50000   0.50000 "LEU " " C  " "    "    6   0    0    1 "" 1     1     7     0                    28.39                    1 350   350   350   0     0     <> 
    351     15   46.264000    8.354000   29.544000    24 " " L A   70  -0.50000  -0.50000 "LEU " " O  " "    "    8   0    0    1 "" 1     1     7     0                    27.56                    1 351   351   351   0     0     <> 
    352      3   47.139000   11.371000   30.676000    24 " " L A    2  -0.12000  -0.12000 "LEU " " CB " "    "    6   0    0    1 "" 1     1     7     0                     28.2                    1 352   352   352   0     0     <> 
    353     41   48.010213   11.895456   31.068906    24 " " L A   21   0.06000   0.06000 "LEU " " HB2" "    "    1   0    0    0 "" 1     1     7     0                    44.87                    1 353   353   353   0     0     <> 
    354     41   46.551075   12.138073   30.173214    24 " " L A   21   0.06000   0.06000 "LEU " " HB3" "    "    1   0    0    0 "" 1     1     7     0                    44.87                    1 354   354   354   0     0     <> 
    355      3   46.308000   10.810000   31.836000    24 " " L A    2  -0.06000  -0.06000 "LEU " " CG " "    "    6   0    0    1 "" 1     1     7     0                    30.47                    1 355   355   355   0     0     <> 
    356     41   45.467825   10.226460   31.460984    24 " " L A   21   0.06000   0.06000 "LEU " " HG " "    "    1   0    0    0 "" 1     1     7     0                    44.87                    1 356   356   356   0     0     <> 
    357      3   47.146000    9.897000   32.717000    24 " " L A    2  -0.18000  -0.18000 "LEU " " CD1" "    "    6   0    0    1 "" 1     1     7     0                    30.02                    1 357   357   357   0     0     <> 
    358     41   47.494737    9.028768   32.160626    24 " " L A   21   0.06000   0.06000 "LEU " "HD11" "    "    1   0    0    0 "" 1     1     7     0                    44.87                    1 358   358   358   0     0     <> 
    359     41   48.018794   10.412832   33.118975    24 " " L A   21   0.06000   0.06000 "LEU " "HD12" "    "    1   0    0    0 "" 1     1     7     0                    44.87                    1 359   359   359   0     0     <> 
    360     41   46.566924    9.521542   33.561462    24 " " L A   21   0.06000   0.06000 "LEU " "HD13" "    "    1   0    0    0 "" 1     1     7     0                    44.87                    1 360   360   360   0     0     <> 
    361      3   45.668000   11.918000   32.651000    24 " " L A    2  -0.18000  -0.18000 "LEU " " CD2" "    "    6   0    0    1 "" 1     1     7     0                    34.19                    1 361   361   361   0     0     <> 
    362     41   45.086104   11.504419   33.472967    24 " " L A   21   0.06000   0.06000 "LEU " "HD21" "    "    1   0    0    0 "" 1     1     7     0                    44.87                    1 362   362   362   0     0     <> 
    363     41   46.421757   12.581820   33.074584    24 " " L A   21   0.06000   0.06000 "LEU " "HD22" "    "    1   0    0    0 "" 1     1     7     0                    44.87                    1 363   363   363   0     0     <> 
    364     41   44.993389   12.519616   32.042733    24 " " L A   21   0.06000   0.06000 "LEU " "HD23" "    "    1   0    0    0 "" 1     1     7     0                    44.87                    1 364   364   364   0     0     <> 
    365     25   45.593000   10.115000   28.271000    25 " " I A   43  -0.50000  -0.50000 "ILE " " N  " "    "    7   0    0    1 "" 1     1     7     0                    20.43                    1 365   365   365   0     0     <> 
    366     43   45.782884   11.068294   27.987816    25 " " I A   21   0.30000   0.30000 "ILE " " H  " "    "    1   0    0    1 "" 1     1     7     0                    44.87                    1 366   366   366   0     0     <> 
    367      3   44.443000    9.425000   27.689000    25 " " I A    2   0.14000   0.14000 "ILE " " CA " "    "    6   0    0    1 "" 1     1     -1105 0                    31.76                    1 367   367   367   0     0     <> 
    368     41   43.805114    9.118140   28.521147    25 " " I A   21   0.06000   0.06000 "ILE " " HA " "    "    1   0    0    0 "" 1     1     7     0                    44.87                    1 368   368   368   0     0     <> 
    369      2   44.835000    8.150000   26.948000    25 " " I A    2   0.50000   0.50000 "ILE " " C  " "    "    6   0    0    1 "" 1     1     7     0                    33.62                    1 369   369   369   0     0     <> 
    370     15   44.213000    7.110000   27.125000    25 " " I A   70  -0.50000  -0.50000 "ILE " " O  " "    "    8   0    0    1 "" 1     1     7     0                    33.75                    1 370   370   370   0     0     <> 
    371      3   43.592000   10.366000   26.780000    25 " " I A    2  -0.06000  -0.06000 "ILE " " CB " "    "    6   0    0    1 "" 1     1     7     0                    28.09                    1 371   371   371   0     0     <> 
    372     41   44.251876   10.763163   26.007174    25 " " I A   21   0.06000   0.06000 "ILE " " HB " "    "    1   0    0    0 "" 1     1     7     0                    44.87                    1 372   372   372   0     0     <> 
    373      3   43.019000   11.556000   27.558000    25 " " I A    2  -0.12000  -0.12000 "ILE " " CG1" "    "    6   0    0    1 "" 1     1     7     0                     35.9                    1 373   373   373   0     0     <> 
    374     41   42.212728   11.211956   28.207360    25 " " I A   21   0.06000   0.06000 "ILE " "HG12" "    "    1   0    0    0 "" 1     1     7     0                    44.87                    1 374   374   374   0     0     <> 
    375     41   43.763338   11.967574   28.234990    25 " " I A   21   0.06000   0.06000 "ILE " "HG13" "    "    1   0    0    0 "" 1     1     7     0                    44.87                    1 375   375   375   0     0     <> 
    376      3   42.452000    9.623000   26.079000    25 " " I A    2  -0.18000  -0.18000 "ILE " " CG2" "    "    6   0    0    1 "" 1     1     7     0                    26.69                    1 376   376   376   0     0     <> 
    377     41   41.816162   10.294580   25.505920    25 " " I A   21   0.06000   0.06000 "ILE " "HG21" "    "    1   0    0    0 "" 1     1     7     0                    44.87                    1 377   377   377   0     0     <> 
    378     41   42.814795    8.884536   25.364855    25 " " I A   21   0.06000   0.06000 "ILE " "HG22" "    "    1   0    0    0 "" 1     1     7     0                    44.87                    1 378   378   378   0     0     <> 
    379     41   41.815322    9.105720   26.794095    25 " " I A   21   0.06000   0.06000 "ILE " "HG23" "    "    1   0    0    0 "" 1     1     7     0                    44.87                    1 379   379   379   0     0     <> 
    380      3   42.505000   12.695000   26.684000    25 " " I A    2  -0.18000  -0.18000 "ILE " " CD1" "    "    6   0    0    1 "" 1     1     7     0                    28.36                    1 380   380   380   0     0     <> 
    381     41   43.264631   13.022568   25.974414    25 " " I A   21   0.06000   0.06000 "ILE " "HD11" "    "    1   0    0    0 "" 1     1     7     0                    44.87                    1 381   381   381   0     0     <> 
    382     41   41.616403   12.414536   26.119893    25 " " I A   21   0.06000   0.06000 "ILE " "HD12" "    "    1   0    0    0 "" 1     1     7     0                    44.87                    1 382   382   382   0     0     <> 
    383     41   42.236012   13.560167   27.287459    25 " " I A   21   0.06000   0.06000 "ILE " "HD13" "    "    1   0    0    0 "" 1     1     7     0                    44.87                    1 383   383   383   0     0     <> 
    384     25   45.902000    8.233000   26.168000    26 " " A A   43  -0.50000  -0.50000 "ALA " " N  " "    "    7   0    0    1 "" 1     1     7     0                    31.92                    1 384   384   384   0     0     <> 
    385     43   46.385870    9.116710   26.067495    26 " " A A   21   0.30000   0.30000 "ALA " " H  " "    "    1   0    0    1 "" 1     1     7     0                    44.87                    1 385   385   385   0     0     <> 
    386      3   46.326000    7.112000   25.354000    26 " " A A    2   0.14000   0.14000 "ALA " " CA " "    "    6   0    0    1 "" 1     1     -1105 0                    29.39                    1 386   386   386   0     0     <> 
    387     41   45.472145    6.792262   24.751448    26 " " A A   21   0.06000   0.06000 "ALA " " HA " "    "    1   0    0    0 "" 1     1     7     0                    44.87                    1 387   387   387   0     0     <> 
    388      2   46.787000    5.939000   26.182000    26 " " A A    2   0.50000   0.50000 "ALA " " C  " "    "    6   0    0    1 "" 1     1     7     0                    33.12                    1 388   388   388   0     0     <> 
    389     15   46.351000    4.828000   25.905000    26 " " A A   70  -0.50000  -0.50000 "ALA " " O  " "    "    8   0    0    1 "" 1     1     7     0                    32.69                    1 389   389   389   0     0     <> 
    390      3   47.454000    7.512000   24.381000    26 " " A A    2  -0.18000  -0.18000 "ALA " " CB " "    "    6   0    0    1 "" 1     1     7     0                    26.33                    1 390   390   390   0     0     <> 
    391     41   47.752324    6.673874   23.749387    26 " " A A   21   0.06000   0.06000 "ALA " " HB1" "    "    1   0    0    0 "" 1     1     7     0                    44.87                    1 391   391   391   0     0     <> 
    392     41   47.128763    8.316708   23.721076    26 " " A A   21   0.06000   0.06000 "ALA " " HB2" "    "    1   0    0    0 "" 1     1     7     0                    44.87                    1 392   392   392   0     0     <> 
    393     41   48.340618    7.861266   24.911646    26 " " A A   21   0.06000   0.06000 "ALA " " HB3" "    "    1   0    0    0 "" 1     1     7     0                    44.87                    1 393   393   393   0     0     <> 
    394     25   47.597000    6.178000   27.222000    27 " " F A   43  -0.50000  -0.50000 "PHE " " N  " "    "    7   0    0    1 "" 1     1     7     0                    33.14                    1 394   394   394   0     0     <> 
    395     43   47.928755    7.111512   27.431184    27 " " F A   21   0.30000   0.30000 "PHE " " H  " "    "    1   0    0    1 "" 1     1     7     0                    44.87                    1 395   395   395   0     0     <> 
    396      3   47.965000    5.056000   28.071000    27 " " F A    2   0.14000   0.14000 "PHE " " CA " "    "    6   0    0    1 "" 1     1     -1106 0                    38.85                    1 396   396   396   0     0     <> 
    397     41   48.300380    4.232148   27.436029    27 " " F A   21   0.06000   0.06000 "PHE " " HA " "    "    1   0    0    0 "" 1     1     7     0                    44.87                    1 397   397   397   0     0     <> 
    398      2   46.813000    4.527000   28.914000    27 " " F A    2   0.50000   0.50000 "PHE " " C  " "    "    6   0    0    1 "" 1     1     7     0                    35.24                    1 398   398   398   0     0     <> 
    399     15   46.726000    3.319000   29.088000    27 " " F A   70  -0.50000  -0.50000 "PHE " " O  " "    "    8   0    0    1 "" 1     1     7     0                    33.31                    1 399   399   399   0     0     <> 
    400      3   49.110000    5.378000   29.042000    27 " " F A    2  -0.00500  -0.00500 "PHE " " CB " "    "    6   0    0    1 "" 1     1     7     0                    34.02                    1 400   400   400   0     0     <> 
    401     41   48.903352    6.282897   29.616784    27 " " F A   21   0.06000   0.06000 "PHE " " HB2" "    "    1   0    0    0 "" 1     1     7     0                    44.87                    1 401   401   401   0     0     <> 
    402     41   49.170717    4.541321   29.733628    27 " " F A   21   0.06000   0.06000 "PHE " " HB3" "    "    1   0    0    0 "" 1     1     7     0                    44.87                    1 402   402   402   0     0     <> 
    403      2   50.511000    5.392000   28.496000    27 " " F A    2  -0.11500  -0.11500 "PHE " " CG " "    "    6   0    0    1 "" 1     1     7     0                    42.67                    1 403   403   403   0     0     <> 
    404      2   51.077000    4.208000   27.982000    27 " " F A    2  -0.11500  -0.11500 "PHE " " CD1" "    "    6   0    0    1 "" 1     1     7     0                    39.36                    1 404   404   404   0     0     <> 
    405     41   50.506809    3.291081   27.976227    27 " " F A   21   0.11500   0.11500 "PHE " " HD1" "    "    1   0    0    0 "" 1     1     7     0                    44.87                    1 405   405   405   0     0     <> 
    406      2   51.264000    6.583000   28.514000    27 " " F A    2  -0.11500  -0.11500 "PHE " " CD2" "    "    6   0    0    1 "" 1     1     7     0                     48.9                    1 406   406   406   0     0     <> 
    407     41   50.838664    7.491297   28.915499    27 " " F A   21   0.11500   0.11500 "PHE " " HD2" "    "    1   0    0    0 "" 1     1     7     0                    44.87                    1 407   407   407   0     0     <> 
    408      2   52.391000    4.220000   27.476000    27 " " F A    2  -0.11500  -0.11500 "PHE " " CE1" "    "    6   0    0    1 "" 1     1     7     0                    58.46                    1 408   408   408   0     0     <> 
    409     41   52.827790    3.315162   27.078700    27 " " F A   21   0.11500   0.11500 "PHE " " HE1" "    "    1   0    0    0 "" 1     1     7     0                    44.87                    1 409   409   409   0     0     <> 
    410      2   52.576000    6.593000   28.010000    27 " " F A    2  -0.11500  -0.11500 "PHE " " CE2" "    "    6   0    0    1 "" 1     1     7     0                    49.35                    1 410   410   410   0     0     <> 
    411     41   53.147973    7.507915   28.032047    27 " " F A   21   0.11500   0.11500 "PHE " " HE2" "    "    1   0    0    0 "" 1     1     7     0                    44.87                    1 411   411   411   0     0     <> 
    412      2   53.139000    5.414000   27.486000    27 " " F A    2  -0.11500  -0.11500 "PHE " " CZ " "    "    6   0    0    1 "" 1     1     7     0                    57.79                    1 412   412   412   0     0     <> 
    413     41   54.145884    5.424715   27.096249    27 " " F A   21   0.11500   0.11500 "PHE " " HZ " "    "    1   0    0    0 "" 1     1     7     0                    44.87                    1 413   413   413   0     0     <> 
    414     25   45.923000    5.403000   29.393000    28 " " A A   43  -0.50000  -0.50000 "ALA " " N  " "    "    7   0    0    1 "" 1     1     7     0                    33.55                    1 414   414   414   0     0     <> 
    415     43   46.042666    6.392418   29.215148    28 " " A A   21   0.30000   0.30000 "ALA " " H  " "    "    1   0    0    1 "" 1     1     7     0                    44.87                    1 415   415   415   0     0     <> 
    416      3   44.751000    4.967000   30.153000    28 " " A A    2   0.14000   0.14000 "ALA " " CA " "    "    6   0    0    1 "" 1     1     -1106 0                    38.56                    1 416   416   416   0     0     <> 
    417     41   45.113022    4.401048   31.013452    28 " " A A   21   0.06000   0.06000 "ALA " " HA " "    "    1   0    0    0 "" 1     1     7     0                    44.87                    1 417   417   417   0     0     <> 
    418      2   43.792000    4.047000   29.387000    28 " " A A    2   0.50000   0.50000 "ALA " " C  " "    "    6   0    0    1 "" 1     1     7     0                    36.67                    1 418   418   418   0     0     <> 
    419     15   43.189000    3.148000   29.981000    28 " " A A   70  -0.50000  -0.50000 "ALA " " O  " "    "    8   0    0    1 "" 1     1     7     0                    33.55                    1 419   419   419   0     0     <> 
    420      3   43.975000    6.186000   30.704000    28 " " A A    2  -0.18000  -0.18000 "ALA " " CB " "    "    6   0    0    1 "" 1     1     7     0                    23.51                    1 420   420   420   0     0     <> 
    421     41   43.109209    5.879856   31.293299    28 " " A A   21   0.06000   0.06000 "ALA " " HB1" "    "    1   0    0    0 "" 1     1     7     0                    44.87                    1 421   421   421   0     0     <> 
    422     41   44.610637    6.793211   31.348925    28 " " A A   21   0.06000   0.06000 "ALA " " HB2" "    "    1   0    0    0 "" 1     1     7     0                    44.87                    1 422   422   422   0     0     <> 
    423     41   43.620275    6.826774   29.896329    28 " " A A   21   0.06000   0.06000 "ALA " " HB3" "    "    1   0    0    0 "" 1     1     7     0                    44.87                    1 423   423   423   0     0     <> 
    424     25   43.729000    4.218000   28.065000    29 " " Q A   43  -0.50000  -0.50000 "GLN " " N  " "    "    7   0    0    1 "" 1     1     7     0                    34.66                    1 424   424   424   0     0     <> 
    425     43   44.253413    4.965429   27.629612    29 " " Q A   21   0.30000   0.30000 "GLN " " H  " "    "    1   0    0    1 "" 1     1     7     0                    44.87                    1 425   425   425   0     0     <> 
    426      3   42.886000    3.373000   27.229000    29 " " Q A    2   0.14000   0.14000 "GLN " " CA " "    "    6   0    0    1 "" 1     1     -1106 0                    35.71                    1 426   426   426   0     0     <> 
    427     41   41.925887    3.221058   27.728709    29 " " Q A   21   0.06000   0.06000 "GLN " " HA " "    "    1   0    0    0 "" 1     1     7     0                    44.87                    1 427   427   427   0     0     <> 
    428      2   43.453000    1.986000   26.927000    29 " " Q A    2   0.50000   0.50000 "GLN " " C  " "    "    6   0    0    1 "" 1     1     7     0                    42.83                    1 428   428   428   0     0     <> 
    429     15   42.673000    1.056000   26.716000    29 " " Q A   70  -0.50000  -0.50000 "GLN " " O  " "    "    8   0    0    1 "" 1     1     7     0                       45                    1 429   429   429   0     0     <> 
    430      3   42.610000    4.102000   25.900000    29 " " Q A    2  -0.12000  -0.12000 "GLN " " CB " "    "    6   0    0    1 "" 1     1     7     0                    26.34                    1 430   430   430   0     0     <> 
    431     41   43.551814    4.376843   25.421080    29 " " Q A   21   0.06000   0.06000 "GLN " " HB2" "    "    1   0    0    0 "" 1     1     7     0                    44.87                    1 431   431   431   0     0     <> 
    432     41   42.094879    3.434865   25.207904    29 " " Q A   21   0.06000   0.06000 "GLN " " HB3" "    "    1   0    0    0 "" 1     1     7     0                    44.87                    1 432   432   432   0     0     <> 
    433      3   41.737000    5.341000   26.114000    29 " " Q A    2  -0.12000  -0.12000 "GLN " " CG " "    "    6   0    0    1 "" 1     1     7     0                    22.21                    1 433   433   433   0     0     <> 
    434     41   40.819713    5.089885   26.623108    29 " " Q A   21   0.06000   0.06000 "GLN " " HG2" "    "    1   0    0    0 "" 1     1     7     0                    44.87                    1 434   434   434   0     0     <> 
    435     41   42.200182    6.025866   26.806687    29 " " Q A   21   0.06000   0.06000 "GLN " " HG3" "    "    1   0    0    0 "" 1     1     7     0                    44.87                    1 435   435   435   0     0     <> 
    436      2   41.435000    6.115000   24.845000    29 " " Q A    2   0.50000   0.50000 "GLN " " CD " "    "    6   0    0    1 "" 1     1     7     0                    28.87                    1 436   436   436   0     0     "No Flip" 
    437     15   42.292000    6.316000   23.994000    29 " " Q A   70  -0.50000  -0.50000 "GLN " " OE1" "    "    8   0    0    1 "" 1     1     7     0                    28.77                    1 437   437   437   0     0     <> 
    438     25   40.200000    6.565000   24.715000    29 " " Q A   43  -0.76000  -0.76000 "GLN " " NE2" "    "    7   0    0    1 "" 1     1     7     0                    29.95                    1 438   438   438   0     0     <> 
    439     43   39.512377    6.369998   25.428991    29 " " Q A   21   0.38000   0.38000 "GLN " "HE21" "    "    1   0    0    1 "" 1     1     7     0                    44.87                    1 439   439   439   0     0     <> 
    440     43   39.931035    7.079779   23.884764    29 " " Q A   21   0.38000   0.38000 "GLN " "HE22" "    "    1   0    0    1 "" 1     1     7     0                    44.87                    1 440   440   440   0     0     <> 
    441     25   44.778000    1.822000   26.919000    30 " " Y A   43  -0.50000  -0.50000 "TYR " " N  " "    "    7   0    0    1 "" 1     1     7     0                     44.1                    1 441   441   441   0     0     <> 
    442     43   45.388526    2.607943   27.094860    30 " " Y A   21   0.30000   0.30000 "TYR " " H  " "    "    1   0    0    1 "" 1     1     7     0                    44.87                    1 442   442   442   0     0     <> 
    443      3   45.366000    0.487000   26.692000    30 " " Y A    2   0.14000   0.14000 "TYR " " CA " "    "    6   0    0    1 "" 1     1     -1106 0                    43.68                    1 443   443   443   0     0     <> 
    444     41   44.701422   -0.162548   26.118572    30 " " Y A   21   0.06000   0.06000 "TYR " " HA " "    "    1   0    0    0 "" 1     1     7     0                    44.87                    1 444   444   444   0     0     <> 
    445      2   45.705000   -0.229000   27.986000    30 " " Y A    2   0.50000   0.50000 "TYR " " C  " "    "    6   0    0    1 "" 1     1     7     0                    39.22                    1 445   445   445   0     0     <> 
    446     15   45.891000   -1.442000   27.983000    30 " " Y A   70  -0.50000  -0.50000 "TYR " " O  " "    "    8   0    0    1 "" 1     1     7     0                    66.31                    1 446   446   446   0     0     <> 
    447      3   46.707000    0.585000   25.917000    30 " " Y A    2  -0.00500  -0.00500 "TYR " " CB " "    "    6   0    0    1 "" 1     1     7     0                    39.83                    1 447   447   447   0     0     <> 
    448     41   47.341963    1.346934   26.373692    30 " " Y A   21   0.06000   0.06000 "TYR " " HB2" "    "    1   0    0    0 "" 1     1     7     0                    44.87                    1 448   448   448   0     0     <> 
    449     41   47.274521   -0.344459   26.002129    30 " " Y A   21   0.06000   0.06000 "TYR " " HB3" "    "    1   0    0    0 "" 1     1     7     0                    44.87                    1 449   449   449   0     0     <> 
    450      2   46.601000    0.886000   24.432000    30 " " Y A    2  -0.11500  -0.11500 "TYR " " CG " "    "    6   0    0    1 "" 1     1     7     0                    44.16                    1 450   450   450   0     0     <> 
    451      2   46.758000   -0.146000   23.481000    30 " " Y A    2  -0.11500  -0.11500 "TYR " " CD1" "    "    6   0    0    1 "" 1     1     7     0                    51.29                    1 451   451   451   0     0     <> 
    452     41   46.931488   -1.161456   23.805303    30 " " Y A   21   0.11500   0.11500 "TYR " " HD1" "    "    1   0    0    0 "" 1     1     7     0                    44.87                    1 452   452   452   0     0     <> 
    453      2   46.361000    2.199000   24.003000    30 " " Y A    2  -0.11500  -0.11500 "TYR " " CD2" "    "    6   0    0    1 "" 1     1     7     0                    34.55                    1 453   453   453   0     0     <> 
    454     41   46.200252    2.959759   24.727378    30 " " Y A   21   0.11500   0.11500 "TYR " " HD2" "    "    1   0    0    0 "" 1     1     7     0                    44.87                    1 454   454   454   0     0     <> 
    455      2   46.683000    0.151000   22.100000    30 " " Y A    2  -0.11500  -0.11500 "TYR " " CE1" "    "    6   0    0    1 "" 1     1     7     0                    51.11                    1 455   455   455   0     0     <> 
    456     41   46.801878   -0.639417   21.373321    30 " " Y A   21   0.11500   0.11500 "TYR " " HE1" "    "    1   0    0    0 "" 1     1     7     0                    44.87                    1 456   456   456   0     0     <> 
    457      2   46.293000    2.499000   22.635000    30 " " Y A    2  -0.11500  -0.11500 "TYR " " CE2" "    "    6   0    0    1 "" 1     1     7     0                    47.59                    1 457   457   457   0     0     <> 
    458     41   46.111176    3.515353   22.317495    30 " " Y A   21   0.11500   0.11500 "TYR " " HE2" "    "    1   0    0    0 "" 1     1     7     0                    44.87                    1 458   458   458   0     0     <> 
    459      2   46.458000    1.477000   21.678000    30 " " Y A    2   0.15000   0.15000 "TYR " " CZ " "    "    6   0    0    1 "" 1     1     7     0                    57.09                    1 459   459   459   0     0     <> 
    460     16   46.401000    1.777000   20.342000    30 " " Y A   70  -0.58500  -0.58500 "TYR " " OH " "    "    8   0    0    1 "" 1     1     7     0                     51.6                    1 460   460   460   0     0     <> 
    461     42   46.637516    1.052705   19.782712    30 " " Y A   21   0.43500   0.43500 "TYR " " HH " "    "    1   0    0    1 "" 1     1     7     0                    44.87                    1 461   461   461   0     0     <> 
    462     25   45.793000    0.505000   29.087000    31 " " L A   43  -0.50000  -0.50000 "LEU " " N  " "    "    7   0    0    1 "" 0     1     7     0                    43.52                    1 462   462   462   0     0     <> 
    463     43   45.622620    1.500004   29.029356    31 " " L A   21   0.30000   0.30000 "LEU " " H  " "    "    1   0    0    1 "" 0     1     7     0                    44.87                    1 463   463   463   0     0     <> 
    464      3   46.282000   -0.025000   30.349000    31 " " L A    2   0.14000   0.14000 "LEU " " CA " "    "    6   0    0    1 "" 0     1     -1106 0                    42.79                    1 464   464   464   0     0     <> 
    465     41   46.278574   -1.115864   30.360309    31 " " L A   21   0.06000   0.06000 "LEU " " HA " "    "    1   0    0    0 "" 0     1     7     0                    44.87                    1 465   465   465   0     0     <> 
    466      2   45.279000    0.339000   31.415000    31 " " L A    2   0.50000   0.50000 "LEU " " C  " "    "    6   0    0    1 "" 0     1     7     0                    39.39                    1 466   466   466   0     0     <> 
    467     15   45.543000    1.081000   32.357000    31 " " L A   70  -0.50000  -0.50000 "LEU " " O  " "    "    8   0    0    1 "" 0     1     7     0                    40.95                    1 467   467   467   0     0     <> 
    468      3   47.736000    0.447000   30.601000    31 " " L A    2  -0.12000  -0.12000 "LEU " " CB " "    "    6   0    0    1 "" 0     1     7     0                    53.71                    1 468   468   468   0     0     <> 
    469     41   47.961526    1.267383   29.920332    31 " " L A   21   0.06000   0.06000 "LEU " " HB2" "    "    1   0    0    0 "" 0     1     7     0                    44.87                    1 469   469   469   0     0     <> 
    470     41   47.840213    0.886118   31.593145    31 " " L A   21   0.06000   0.06000 "LEU " " HB3" "    "    1   0    0    0 "" 0     1     7     0                    44.87                    1 470   470   470   0     0     <> 
    471      3   48.839000   -0.596000   30.479000    31 " " L A    2  -0.06000  -0.06000 "LEU " " CG " "    "    6   0    0    1 "" 0     1     7     0                     56.1                    1 471   471   471   0     0     <> 
    472     41   48.774030   -1.268020   31.335573    31 " " L A   21   0.06000   0.06000 "LEU " " HG " "    "    1   0    0    0 "" 0     1     7     0                    44.87                    1 472   472   472   0     0     <> 
    473      3   48.780000   -1.462000   29.229000    31 " " L A    2  -0.18000  -0.18000 "LEU " " CD1" "    "    6   0    0    1 "" 0     1     7     0                    60.07                    1 473   473   473   0     0     <> 
    474     41   49.692720   -2.044268   29.107602    31 " " L A   21   0.06000   0.06000 "LEU " "HD11" "    "    1   0    0    0 "" 0     1     7     0                    44.87                    1 474   474   474   0     0     <> 
    475     41   47.965052   -2.182576   29.277928    31 " " L A   21   0.06000   0.06000 "LEU " "HD12" "    "    1   0    0    0 "" 0     1     7     0                    44.87                    1 475   475   475   0     0     <> 
    476     41   48.657574   -0.859987   28.329129    31 " " L A   21   0.06000   0.06000 "LEU " "HD13" "    "    1   0    0    0 "" 0     1     7     0                    44.87                    1 476   476   476   0     0     <> 
    477      3   50.168000    0.127000   30.558000    31 " " L A    2  -0.18000  -0.18000 "LEU " " CD2" "    "    6   0    0    1 "" 0     1     7     0                    40.52                    1 477   477   477   0     0     <> 
    478     41   50.989394   -0.560876   30.360652    31 " " L A   21   0.06000   0.06000 "LEU " "HD21" "    "    1   0    0    0 "" 0     1     7     0                    44.87                    1 478   478   478   0     0     <> 
    479     41   50.235488    0.936971   29.832940    31 " " L A   21   0.06000   0.06000 "LEU " "HD22" "    "    1   0    0    0 "" 0     1     7     0                    44.87                    1 479   479   479   0     0     <> 
    480     41   50.319068    0.561258   31.547000    31 " " L A   21   0.06000   0.06000 "LEU " "HD23" "    "    1   0    0    0 "" 0     1     7     0                    44.87                    1 480   480   480   0     0     <> 
    481     25   44.085000   -0.201000   31.219000    32 " " Q A   43  -0.50000  -0.50000 "GLN " " N  " "    "    7   0    0    1 "" 0     1     7     0                    45.02                    1 481   481   481   0     0     <> 
    482     43   43.962591   -0.817777   30.428580    32 " " Q A   21   0.30000   0.30000 "GLN " " H  " "    "    1   0    0    1 "" 0     1     7     0                    44.87                    1 482   482   482   0     0     <> 
    483      3   42.891000    0.267000   31.891000    32 " " Q A    2   0.14000   0.14000 "GLN " " CA " "    "    6   0    0    1 "" 0     1     -1106 0                    37.59                    1 483   483   483   0     0     <> 
    484     41   42.854497    1.354133   31.818485    32 " " Q A   21   0.06000   0.06000 "GLN " " HA " "    "    1   0    0    0 "" 0     1     7     0                    44.87                    1 484   484   484   0     0     <> 
    485      2   42.793000   -0.100000   33.366000    32 " " Q A    2   0.50000   0.50000 "GLN " " C  " "    "    6   0    0    1 "" 0     1     7     0                    45.04                    1 485   485   485   0     0     <> 
    486     15   41.869000    0.364000   34.033000    32 " " Q A   70  -0.50000  -0.50000 "GLN " " O  " "    "    8   0    0    1 "" 0     1     7     0                    39.93                    1 486   486   486   0     0     <> 
    487      3   41.667000   -0.325000   31.160000    32 " " Q A    2  -0.12000  -0.12000 "GLN " " CB " "    "    6   0    0    1 "" 0     1     7     0                    30.73                    1 487   487   487   0     0     <> 
    488     41   41.633102   -1.402527   31.336545    32 " " Q A   21   0.06000   0.06000 "GLN " " HB2" "    "    1   0    0    0 "" 0     1     7     0                    44.87                    1 488   488   488   0     0     <> 
    489     41   40.752942    0.084483   31.594206    32 " " Q A   21   0.06000   0.06000 "GLN " " HB3" "    "    1   0    0    0 "" 0     1     7     0                    44.87                    1 489   489   489   0     0     <> 
    490      3   41.671000   -0.069000   29.654000    32 " " Q A    2  -0.12000  -0.12000 "GLN " " CG " "    "    6   0    0    1 "" 0     1     7     0                    41.18                    1 490   490   490   0     0     <> 
    491     41   41.536077    0.995579   29.460689    32 " " Q A   21   0.06000   0.06000 "GLN " " HG2" "    "    1   0    0    0 "" 0     1     7     0                    44.87                    1 491   491   491   0     0     <> 
    492     41   42.623308   -0.341711   29.200086    32 " " Q A   21   0.06000   0.06000 "GLN " " HG3" "    "    1   0    0    0 "" 0     1     7     0                    44.87                    1 492   492   492   0     0     <> 
    493      2   40.612000   -0.826000   28.892000    32 " " Q A    2   0.50000   0.50000 "GLN " " CD " "    "    6   0    0    1 "" 0     1     7     0                    45.81                    1 493   493   493   0     0     "No Flip" 
    494     15   40.824000   -1.267000   27.764000    32 " " Q A   70  -0.50000  -0.50000 "GLN " " OE1" "    "    8   0    0    1 "" 0     1     7     0                    50.52                    1 494   494   494   0     0     <> 
    495     25   39.456000   -0.991000   29.499000    32 " " Q A   43  -0.76000  -0.76000 "GLN " " NE2" "    "    7   0    0    1 "" 0     1     7     0                    57.42                    1 495   495   495   0     0     <> 
    496     43   39.294819   -0.587965   30.410078    32 " " Q A   21   0.38000   0.38000 "GLN " "HE21" "    "    1   0    0    1 "" 0     1     7     0                    44.87                    1 496   496   496   0     0     <> 
    497     43   38.715032   -1.480989   29.013761    32 " " Q A   21   0.38000   0.38000 "GLN " "HE22" "    "    1   0    0    1 "" 0     1     7     0                    44.87                    1 497   497   497   0     0     <> 
    498     25   43.741000   -0.898000   33.863000    33 " " Q A   43  -0.50000  -0.50000 "GLN " " N  " "    "    7   0    0    1 "" 0     1     7     0                    43.15                    1 498   498   498   0     0     <> 
    499     43   44.489051   -1.207435   33.255927    33 " " Q A   21   0.30000   0.30000 "GLN " " H  " "    "    1   0    0    1 "" 0     1     7     0                    44.87                    1 499   499   499   0     0     <> 
    500      3   43.737000   -1.395000   35.236000    33 " " Q A    2   0.14000   0.14000 "GLN " " CA " "    "    6   0    0    1 "" 0     1     -1106 0                     46.1                    1 500   500   500   0     0     <> 
    501     41   42.835753   -1.071641   35.757753    33 " " Q A   21   0.06000   0.06000 "GLN " " HA " "    "    1   0    0    0 "" 0     1     7     0                    44.87                    1 501   501   501   0     0     <> 
    502      2   44.904000   -0.876000   36.066000    33 " " Q A    2   0.50000   0.50000 "GLN " " C  " "    "    6   0    0    1 "" 0     1     7     0                    53.91                    1 502   502   502   0     0     <> 
    503     15   44.945000   -1.085000   37.278000    33 " " Q A   70  -0.50000  -0.50000 "GLN " " O  " "    "    8   0    0    1 "" 0     1     7     0                    52.55                    1 503   503   503   0     0     <> 
    504      3   43.771000   -2.945000   35.205000    33 " " Q A    2  -0.12000  -0.12000 "GLN " " CB " "    "    6   0    0    1 "" 0     1     7     0                    49.49                    1 504   504   504   0     0     <> 
    505     41   43.530152   -3.314334   34.206731    33 " " Q A   21   0.06000   0.06000 "GLN " " HB2" "    "    1   0    0    0 "" 0     1     7     0                    44.87                    1 505   505   505   0     0     <> 
    506     41   44.788325   -3.302990   35.368867    33 " " Q A   21   0.06000   0.06000 "GLN " " HB3" "    "    1   0    0    0 "" 0     1     7     0                    44.87                    1 506   506   506   0     0     <> 
    507      3   42.848000   -3.628000   36.208000    33 " " Q A    2  -0.12000  -0.12000 "GLN " " CG " "    "    6   0    0    1 "" 0     1     7     0                    69.33                    1 507   507   507   0     0     <> 
    508     41   43.099913   -4.688570   36.242422    33 " " Q A   21   0.06000   0.06000 "GLN " " HG2" "    "    1   0    0    0 "" 0     1     7     0                    44.87                    1 508   508   508   0     0     <> 
    509     41   43.045497   -3.243555   37.209280    33 " " Q A   21   0.06000   0.06000 "GLN " " HG3" "    "    1   0    0    0 "" 0     1     7     0                    44.87                    1 509   509   509   0     0     <> 
    510      2   41.347000   -3.540000   35.945000    33 " " Q A    2   0.50000   0.50000 "GLN " " CD " "    "    6   0    0    1 "" 0     1     7     0                    77.07                    1 510   510   510   0     0     "No Flip" 
    511     15   40.528000   -3.982000   36.756000    33 " " Q A   70  -0.50000  -0.50000 "GLN " " OE1" "    "    8   0    0    1 "" 0     1     7     0                    69.76                    1 511   511   511   0     0     <> 
    512     25   40.969000   -2.966000   34.809000    33 " " Q A   43  -0.76000  -0.76000 "GLN " " NE2" "    "    7   0    0    1 "" 0     1     7     0                    55.09                    1 512   512   512   0     0     <> 
    513     43   41.661900   -2.614047   34.164996    33 " " Q A   21   0.38000   0.38000 "GLN " "HE21" "    "    1   0    0    1 "" 0     1     7     0                    44.87                    1 513   513   513   0     0     <> 
    514     43   39.985579   -2.892952   34.593250    33 " " Q A   21   0.38000   0.38000 "GLN " "HE22" "    "    1   0    0    1 "" 0     1     7     0                    44.87                    1 514   514   514   0     0     <> 
    515     25   45.862000   -0.195000   35.441000    34 " " C A   43  -0.50000  -0.50000 "CYS " " N  " "    "    7   0    0    1 "" 0     1     7     0                    40.05                    1 515   515   515   0     0     <> 
    516     43   45.804583   -0.013164   34.448488    34 " " C A   21   0.30000   0.30000 "CYS " " H  " "    "    1   0    0    1 "" 0     1     7     0                    44.87                    1 516   516   516   0     0     <> 
    517      3   46.960000    0.357000   36.214000    34 " " C A    2   0.14000   0.14000 "CYS " " CA " "    "    6   0    0    1 "" 0     1     -1106 0                    44.41                    1 517   517   517   0     0     <> 
    518     41   47.315468   -0.410446   36.902479    34 " " C A   21   0.06000   0.06000 "CYS " " HA " "    "    1   0    0    0 "" 0     1     7     0                    44.87                    1 518   518   518   0     0     <> 
    519      2   46.501000    1.586000   36.982000    34 " " C A    2   0.50000   0.50000 "CYS " " C  " "    "    6   0    0    1 "" 0     1     7     0                    45.98                    1 519   519   519   0     0     <> 
    520     15   45.633000    2.307000   36.485000    34 " " C A   70  -0.50000  -0.50000 "CYS " " O  " "    "    8   0    0    1 "" 0     1     7     0                    40.46                    1 520   520   520   0     0     <> 
    521      3   48.140000    0.721000   35.288000    34 " " C A    2   0.06000   0.06000 "CYS " " CB " "    "    6   0    0    1 "" 0     1     7     0                    45.88                    1 521   521   521   0     0     <> 
    522     41   47.784691    1.196208   34.375272    34 " " C A   21   0.06000   0.06000 "CYS " " HB2" "    "    1   0    0    0 "" 0     1     7     0                    44.87                    1 522   522   522   0     0     <> 
    523     41   48.809196    1.435824   35.770311    34 " " C A   21   0.06000   0.06000 "CYS " " HB3" "    "    1   0    0    0 "" 0     1     7     0                    44.87                    1 523   523   523   0     0     <> 
    524     49   49.150000   -0.705000   34.820000    34 " " C A   13  -0.33500  -0.33500 "CYS " " SG " "    "   16   0    0    1 "" 0     1     7     0                    51.98                    1 524   524   524   0     0     <> 
    525     41   49.548990   -1.007565   36.059184    34 " " C A   21   0.15500   0.15500 "CYS " " HG " "    "    1   0    0    1 "" 0     1     7     0                    44.87                    1 525   525   525   0     0     <> 
    526     25   47.042000    1.851000   38.180000    35 " " P A   43  -0.14000  -0.14000 "PRO " " N  " "    "    7   0    0    1 "" 0     1     7     0                    43.42                    1 526   526   526   0     0     <> 
    527      3   46.669000    3.025000   38.937000    35 " " P A    2   0.01000   0.01000 "PRO " " CA " "    "    6   0    0    1 "" 0     1     -1106 0                    41.25                    1 527   527   527   0     0     <> 
    528     41   45.581540    3.065798   39.027888    35 " " P A   21   0.06000   0.06000 "PRO " " HA " "    "    1   0    0    0 "" 0     1     7     0                    44.87                    1 528   528   528   0     0     <> 
    529      2   47.157000    4.325000   38.315000    35 " " P A    2   0.50000   0.50000 "PRO " " C  " "    "    6   0    0    1 "" 0     1     7     0                    46.41                    1 529   529   529   0     0     <> 
    530     15   48.098000    4.366000   37.516000    35 " " P A   70  -0.50000  -0.50000 "PRO " " O  " "    "    8   0    0    1 "" 0     1     7     0                     41.9                    1 530   530   530   0     0     <> 
    531      3   47.262000    2.780000   40.338000    35 " " P A    2  -0.12000  -0.12000 "PRO " " CB " "    "    6   0    0    1 "" 0     1     7     0                    40.08                    1 531   531   531   0     0     <> 
    532     41   47.579633    3.688904   40.847000    35 " " P A   21   0.06000   0.06000 "PRO " " HB2" "    "    1   0    0    0 "" 0     1     7     0                    44.87                    1 532   532   532   0     0     <> 
    533     41   46.513181    2.300442   40.969560    35 " " P A   21   0.06000   0.06000 "PRO " " HB3" "    "    1   0    0    0 "" 0     1     7     0                    44.87                    1 533   533   533   0     0     <> 
    534      3   48.416000    1.818000   40.106000    35 " " P A    2  -0.12000  -0.12000 "PRO " " CG " "    "    6   0    0    1 "" 0     1     7     0                    34.97                    1 534   534   534   0     0     <> 
    535     41   49.318880    2.395655   39.904865    35 " " P A   21   0.06000   0.06000 "PRO " " HG2" "    "    1   0    0    0 "" 0     1     7     0                    44.87                    1 535   535   535   0     0     <> 
    536     41   48.620600    1.182769   40.968077    35 " " P A   21   0.06000   0.06000 "PRO " " HG3" "    "    1   0    0    0 "" 0     1     7     0                    44.87                    1 536   536   536   0     0     <> 
    537      3   48.039000    1.021000   38.858000    35 " " P A    2  -0.05000  -0.05000 "PRO " " CD " "    "    6   0    0    1 "" 0     1     7     0                    37.83                    1 537   537   537   0     0     <> 
    538     41   48.912817    0.825005   38.235507    35 " " P A   21   0.06000   0.06000 "PRO " " HD2" "    "    1   0    0    0 "" 0     1     7     0                    44.87                    1 538   538   538   0     0     <> 
    539     41   47.589594    0.068484   39.142498    35 " " P A   21   0.06000   0.06000 "PRO " " HD3" "    "    1   0    0    0 "" 0     1     7     0                    44.87                    1 539   539   539   0     0     <> 
    540     25   46.460000    5.386000   38.711000    36 " " F A   43  -0.50000  -0.50000 "PHE " " N  " "    "    7   0    0    1 "" 0     1     7     0                    36.07                    1 540   540   540   0     0     <> 
    541     43   45.704027    5.243984   39.364701    36 " " F A   21   0.30000   0.30000 "PHE " " H  " "    "    1   0    0    1 "" 0     1     7     0                    44.87                    1 541   541   541   0     0     <> 
    542      3   46.738000    6.751000   38.299000    36 " " F A    2   0.14000   0.14000 "PHE " " CA " "    "    6   0    0    1 "" 0     1     -1106 0                    44.06                    1 542   542   542   0     0     <> 
    543     41   46.504507    6.795628   37.233076    36 " " F A   21   0.06000   0.06000 "PHE " " HA " "    "    1   0    0    0 "" 0     1     7     0                    44.87                    1 543   543   543   0     0     <> 
    544      2   48.185000    7.211000   38.452000    36 " " F A    2   0.50000   0.50000 "PHE " " C  " "    "    6   0    0    1 "" 0     1     7     0                    43.21                    1 544   544   544   0     0     <> 
    545     15   48.730000    7.846000   37.556000    36 " " F A   70  -0.50000  -0.50000 "PHE " " O  " "    "    8   0    0    1 "" 0     1     7     0                    53.69                    1 545   545   545   0     0     <> 
    546      3   45.772000    7.701000   39.036000    36 " " F A    2  -0.00500  -0.00500 "PHE " " CB " "    "    6   0    0    1 "" 0     1     7     0                    37.28                    1 546   546   546   0     0     <> 
    547     41   44.740800    7.409944   38.835477    36 " " F A   21   0.06000   0.06000 "PHE " " HB2" "    "    1   0    0    0 "" 0     1     7     0                    44.87                    1 547   547   547   0     0     <> 
    548     41   45.906509    7.607163   40.115206    36 " " F A   21   0.06000   0.06000 "PHE " " HB3" "    "    1   0    0    0 "" 0     1     7     0                    44.87                    1 548   548   548   0     0     <> 
    549      2   45.932000    9.152000   38.631000    36 " " F A    2  -0.11500  -0.11500 "PHE " " CG " "    "    6   0    0    1 "" 0     1     7     0                    58.38                    1 549   549   549   0     0     <> 
    550      2   45.575000    9.565000   37.332000    36 " " F A    2  -0.11500  -0.11500 "PHE " " CD1" "    "    6   0    0    1 "" 0     1     7     0                    31.92                    1 550   550   550   0     0     <> 
    551     41   45.190510    8.850853   36.622223    36 " " F A   21   0.11500   0.11500 "PHE " " HD1" "    "    1   0    0    0 "" 0     1     7     0                    44.87                    1 551   551   551   0     0     <> 
    552      2   46.460000   10.085000   39.546000    36 " " F A    2  -0.11500  -0.11500 "PHE " " CD2" "    "    6   0    0    1 "" 0     1     7     0                    55.89                    1 552   552   552   0     0     <> 
    553     41   46.744186    9.773894   40.541254    36 " " F A   21   0.11500   0.11500 "PHE " " HD2" "    "    1   0    0    0 "" 0     1     7     0                    44.87                    1 553   553   553   0     0     <> 
    554      2   45.750000   10.906000   36.950000    36 " " F A    2  -0.11500  -0.11500 "PHE " " CE1" "    "    6   0    0    1 "" 0     1     7     0                    31.22                    1 554   554   554   0     0     <> 
    555     41   45.494852   11.215385   35.948203    36 " " F A   21   0.11500   0.11500 "PHE " " HE1" "    "    1   0    0    0 "" 0     1     7     0                    44.87                    1 555   555   555   0     0     <> 
    556      2   46.632000   11.427000   39.160000    36 " " F A    2  -0.11500  -0.11500 "PHE " " CE2" "    "    6   0    0    1 "" 0     1     7     0                    50.52                    1 556   556   556   0     0     <> 
    557     41   47.039588   12.142273   39.859082    36 " " F A   21   0.11500   0.11500 "PHE " " HE2" "    "    1   0    0    0 "" 0     1     7     0                    44.87                    1 557   557   557   0     0     <> 
    558      2   46.277000   11.836000   37.861000    36 " " F A    2  -0.11500  -0.11500 "PHE " " CZ " "    "    6   0    0    1 "" 0     1     7     0                    38.05                    1 558   558   558   0     0     <> 
    559     41   46.413678   12.865018   37.564028    36 " " F A   21   0.11500   0.11500 "PHE " " HZ " "    "    1   0    0    0 "" 0     1     7     0                    44.87                    1 559   559   559   0     0     <> 
    560     25   48.809000    6.846000   39.567000    37 " " E A   43  -0.50000  -0.50000 "GLU " " N  " "    "    7   0    0    1 "" 1     1     7     0                    52.31                    1 560   560   560   0     0     <> 
    561     43   48.311681    6.306342   40.264912    37 " " E A   21   0.30000   0.30000 "GLU " " H  " "    "    1   0    0    1 "" 1     1     7     0                    44.87                    1 561   561   561   0     0     <> 
    562      3   50.173000    7.257000   39.879000    37 " " E A    2   0.14000   0.14000 "GLU " " CA " "    "    6   0    0    1 "" 1     1     -1106 0                    42.07                    1 562   562   562   0     0     <> 
    563     41   50.235359    8.342462   39.776324    37 " " E A   21   0.06000   0.06000 "GLU " " HA " "    "    1   0    0    0 "" 1     1     7     0                    44.87                    1 563   563   563   0     0     <> 
    564      2   51.212000    6.635000   38.955000    37 " " E A    2   0.50000   0.50000 "GLU " " C  " "    "    6   0    0    1 "" 1     1     7     0                    39.39                    1 564   564   564   0     0     <> 
    565     15   52.204000    7.284000   38.636000    37 " " E A   70  -0.50000  -0.50000 "GLU " " O  " "    "    8   0    0    1 "" 1     1     7     0                    46.73                    1 565   565   565   0     0     <> 
    566      3   50.533000    6.884000   41.345000    37 " " E A    2  -0.12000  -0.12000 "GLU " " CB " "    "    6   0    0    1 "" 1     1     7     0                       44                    1 566   566   566   0     0     <> 
    567     41   50.526137    5.798875   41.467091    37 " " E A   21   0.06000   0.06000 "GLU " " HB2" "    "    1   0    0    0 "" 1     1     7     0                    44.87                    1 567   567   567   0     0     <> 
    568     41   51.570249    7.171890   41.524007    37 " " E A   21   0.06000   0.06000 "GLU " " HB3" "    "    1   0    0    0 "" 1     1     7     0                    44.87                    1 568   568   568   0     0     <> 
    569      3   49.691000    7.555000   42.452000    37 " " E A    2  -0.22000  -0.22000 "GLU " " CG " "    "    6   0    0    1 "" 1     1     7     0                    62.71                    1 569   569   569   0     0     <> 
    570     41   50.157798    7.395365   43.424041    37 " " E A   21   0.06000   0.06000 "GLU " " HG2" "    "    1   0    0    0 "" 1     1     7     0                    44.87                    1 570   570   570   0     0     <> 
    571     41   49.639246    8.632805   42.293758    37 " " E A   21   0.06000   0.06000 "GLU " " HG3" "    "    1   0    0    0 "" 1     1     7     0                    44.87                    1 571   571   571   0     0     <> 
    572      2   48.284000    6.963000   42.501000    37 " " E A    2   0.70000   0.70000 "GLU " " CD " "    "    6   0    0    1 "" 1     1     7     0                    72.52                    1 572   572   572   0     0     <> 
    573     15   48.129000    5.737000   42.285000    37 " " E A   70  -0.80000  -0.80000 "GLU " " OE1" "    "    8   0    0    1 "" 1     1     7     0                     62.1                    1 573   573   573   0     0     <> 
    574     18   47.323000    7.725000   42.746000    37 " " E A   70  -0.80000  -0.80000 "GLU " " OE2" "    "    8  -1    0    1 "" 1     1     7     0                    81.21                    1 574   574   574   0     0     <> 
    575     25   50.949000    5.423000   38.465000    38 " " D A   43  -0.50000  -0.50000 "ASP " " N  " "    "    7   0    0    1 "" 1     1     7     0                    42.12                    1 575   575   575   0     0     <> 
    576     43   50.108635    4.936125   38.743096    38 " " D A   21   0.30000   0.30000 "ASP " " H  " "    "    1   0    0    1 "" 1     1     7     0                    44.87                    1 576   576   576   0     0     <> 
    577      3   51.815000    4.815000   37.456000    38 " " D A    2   0.14000   0.14000 "ASP " " CA " "    "    6   0    0    1 "" 1     1     -1106 0                    47.73                    1 577   577   577   0     0     <> 
    578     41   52.858368    4.914797   37.764862    38 " " D A   21   0.06000   0.06000 "ASP " " HA " "    "    1   0    0    0 "" 1     1     7     0                    44.87                    1 578   578   578   0     0     <> 
    579      2   51.666000    5.484000   36.094000    38 " " D A    2   0.50000   0.50000 "ASP " " C  " "    "    6   0    0    1 "" 1     1     7     0                    52.04                    1 579   579   579   0     0     <> 
    580     15   52.662000    5.663000   35.394000    38 " " D A   70  -0.50000  -0.50000 "ASP " " O  " "    "    8   0    0    1 "" 1     1     7     0                    42.12                    1 580   580   580   0     0     <> 
    581      3   51.503000    3.302000   37.247000    38 " " D A    2  -0.22000  -0.22000 "ASP " " CB " "    "    6   0    0    1 "" 1     1     7     0                    46.27                    1 581   581   581   0     0     <> 
    582     41   50.443138    3.161349   37.031711    38 " " D A   21   0.06000   0.06000 "ASP " " HB2" "    "    1   0    0    0 "" 1     1     7     0                    44.87                    1 582   582   582   0     0     <> 
    583     41   52.038359    2.930235   36.371411    38 " " D A   21   0.06000   0.06000 "ASP " " HB3" "    "    1   0    0    0 "" 1     1     7     0                    44.87                    1 583   583   583   0     0     <> 
    584      2   51.873000    2.372000   38.392000    38 " " D A    2   0.70000   0.70000 "ASP " " CG " "    "    6   0    0    1 "" 1     1     7     0                     49.5                    1 584   584   584   0     0     <> 
    585     15   52.387000    2.851000   39.424000    38 " " D A   70  -0.80000  -0.80000 "ASP " " OD1" "    "    8   0    0    1 "" 1     1     7     0                    53.14                    1 585   585   585   0     0     <> 
    586     18   51.649000    1.148000   38.262000    38 " " D A   70  -0.80000  -0.80000 "ASP " " OD2" "    "    8  -1    0    1 "" 1     1     7     0                    61.17                    1 586   586   586   0     0     <> 
    587     25   50.442000    5.880000   35.732000    39 " " X A   43  -0.50000  -0.50000 "HIE " " N  " "    "    7   0    0    1 "" 1     1     7     0                    47.03                    1 587   587   587   0     0     <> 
    588     43   49.653260    5.710983   36.341867    39 " " X A   21   0.30000   0.30000 "HIE " " H  " "    "    1   0    0    1 "" 1     1     7     0                    44.87                    1 588   588   588   0     0     <> 
    589      3   50.232000    6.595000   34.470000    39 " " X A    2   0.14000   0.14000 "HIE " " CA " "    "    6   0    0    1 "" 1     1     -1106 0                    46.22                    1 589   589   589   0     0     <> 
    590     41   50.710821    6.032942   33.665083    39 " " X A   21   0.06000   0.06000 "HIE " " HA " "    "    1   0    0    0 "" 1     1     7     0                    44.87                    1 590   590   590   0     0     <> 
    591      2   50.825000    7.993000   34.461000    39 " " X A    2   0.50000   0.50000 "HIE " " C  " "    "    6   0    0    1 "" 1     1     7     0                    39.84                    1 591   591   591   0     0     <> 
    592     15   51.414000    8.379000   33.456000    39 " " X A   70  -0.50000  -0.50000 "HIE " " O  " "    "    8   0    0    1 "" 1     1     7     0                     36.7                    1 592   592   592   0     0     <> 
    593      3   48.730000    6.728000   34.137000    39 " " X A    2  -0.29700  -0.29700 "HIE " " CB " "    "    6   0    0    1 "" 1     1     7     0                    39.13                    1 593   593   593   0     0     <> 
    594     41   48.160444    7.093033   34.992800    39 " " X A   21   0.06000   0.06000 "HIE " " HB2" "    "    1   0    0    0 "" 1     1     7     0                    44.87                    1 594   594   594   0     0     <> 
    595     41   48.588331    7.456938   33.340401    39 " " X A   21   0.06000   0.06000 "HIE " " HB3" "    "    1   0    0    0 "" 1     1     7     0                    44.87                    1 595   595   595   0     0     <> 
    596      2   48.125000    5.456000   33.634000    39 " " X A    2   0.50400   0.50400 "HIE " " CG " "    "    6   0    0    1 "" 1     1     7     0                    33.85                    1 596   596   596   0     0     "HIE" 
    597     25   47.223000    4.678000   34.385000    39 " " X A   43  -0.56400  -0.56400 "HIE " " ND1" "    "    7   0    0    1 "" 1     1     7     0                    47.84                    1 597   597   597   0     0     <> 
    598      2   48.322000    4.824000   32.414000    39 " " X A    2  -0.26100  -0.26100 "HIE " " CD2" "    "    6   0    0    1 "" 1     1     7     0                     39.3                    1 598   598   598   0     0     <> 
    599     41   48.972432    5.109373   31.616134    39 " " X A   21   0.18300   0.18300 "HIE " " HD2" "    "    1   0    0    0 "" 1     1     7     0                    44.87                    1 599   599   599   0     0     <> 
    600      2   46.924000    3.670000   33.613000    39 " " X A    2   0.18200   0.18200 "HIE " " CE1" "    "    6   0    0    1 "" 1     1     7     0                    34.76                    1 600   600   600   0     0     <> 
    601     41   46.232751    2.899187   33.914431    39 " " X A   21   0.09800   0.09800 "HIE " " HE1" "    "    1   0    0    0 "" 1     1     7     0                    44.87                    1 601   601   601   0     0     <> 
    602     25   47.526000    3.688000   32.450000    39 " " X A   43  -0.29100  -0.29100 "HIE " " NE2" "    "    7   0    0    1 "" 1     1     7     0                    48.38                    1 602   602   602   0     0     <> 
    603     43   47.423001    3.000620   31.716229    39 " " X A   21   0.32600   0.32600 "HIE " " HE2" "    "    1   0    0    1 "" 1     1     7     0                    25.16                    1 603   603   603   0     0     <> 
    604     25   50.713000    8.717000   35.587000    40 " " V A   43  -0.50000  -0.50000 "VAL " " N  " "    "    7   0    0    1 "" 1     1     7     0                    38.47                    1 604   604   604   0     0     <> 
    605     43   50.191379    8.342410   36.369903    40 " " V A   21   0.30000   0.30000 "VAL " " H  " "    "    1   0    0    1 "" 1     1     7     0                    44.87                    1 605   605   605   0     0     <> 
    606      3   51.421000    9.989000   35.760000    40 " " V A    2   0.14000   0.14000 "VAL " " CA " "    "    6   0    0    1 "" 1     1     -1106 0                    46.93                    1 606   606   606   0     0     <> 
    607     41   51.058012   10.655112   34.973846    40 " " V A   21   0.06000   0.06000 "VAL " " HA " "    "    1   0    0    0 "" 1     1     7     0                    44.87                    1 607   607   607   0     0     <> 
    608      2   52.928000    9.891000   35.568000    40 " " V A    2   0.50000   0.50000 "VAL " " C  " "    "    6   0    0    1 "" 1     1     7     0                    46.57                    1 608   608   608   0     0     <> 
    609     15   53.504000   10.725000   34.864000    40 " " V A   70  -0.50000  -0.50000 "VAL " " O  " "    "    8   0    0    1 "" 1     1     7     0                    42.24                    1 609   609   609   0     0     <> 
    610      3   51.073000   10.648000   37.117000    40 " " V A    2  -0.06000  -0.06000 "VAL " " CB " "    "    6   0    0    1 "" 1     1     7     0                    48.21                    1 610   610   610   0     0     <> 
    611     41   51.237031    9.909795   37.903885    40 " " V A   21   0.06000   0.06000 "VAL " " HB " "    "    1   0    0    0 "" 1     1     7     0                    44.87                    1 611   611   611   0     0     <> 
    612      3   51.931000   11.869000   37.451000    40 " " V A    2  -0.18000  -0.18000 "VAL " " CG1" "    "    6   0    0    1 "" 1     1     7     0                    36.03                    1 612   612   612   0     0     <> 
    613     41   51.568205   12.365303   38.351550    40 " " V A   21   0.06000   0.06000 "VAL " "HG11" "    "    1   0    0    0 "" 1     1     7     0                    44.87                    1 613   613   613   0     0     <> 
    614     41   52.971472   11.607525   37.646391    40 " " V A   21   0.06000   0.06000 "VAL " "HG12" "    "    1   0    0    0 "" 1     1     7     0                    44.87                    1 614   614   614   0     0     <> 
    615     41   51.913433   12.602421   36.643845    40 " " V A   21   0.06000   0.06000 "VAL " "HG13" "    "    1   0    0    0 "" 1     1     7     0                    44.87                    1 615   615   615   0     0     <> 
    616      3   49.609000   11.041000   37.161000    40 " " V A    2  -0.18000  -0.18000 "VAL " " CG2" "    "    6   0    0    1 "" 1     1     7     0                    36.23                    1 616   616   616   0     0     <> 
    617     41   49.329821   11.376728   38.159529    40 " " V A   21   0.06000   0.06000 "VAL " "HG21" "    "    1   0    0    0 "" 1     1     7     0                    44.87                    1 617   617   617   0     0     <> 
    618     41   49.399858   11.857912   36.469606    40 " " V A   21   0.06000   0.06000 "VAL " "HG22" "    "    1   0    0    0 "" 1     1     7     0                    44.87                    1 618   618   618   0     0     <> 
    619     41   48.940113   10.225870   36.896540    40 " " V A   21   0.06000   0.06000 "VAL " "HG23" "    "    1   0    0    0 "" 1     1     7     0                    44.87                    1 619   619   619   0     0     <> 
    620     25   53.527000    8.846000   36.155000    41 " " K A   43  -0.50000  -0.50000 "LYS " " N  " "    "    7   0    0    1 "" 1     1     7     0                    40.01                    1 620   620   620   0     0     <> 
    621     43   52.982693    8.208161   36.720354    41 " " K A   21   0.30000   0.30000 "LYS " " H  " "    "    1   0    0    1 "" 1     1     7     0                    44.87                    1 621   621   621   0     0     <> 
    622      3   54.939000    8.553000   35.935000    41 " " K A    2   0.14000   0.14000 "LYS " " CA " "    "    6   0    0    1 "" 1     1     -1106 0                    48.15                    1 622   622   622   0     0     <> 
    623     41   55.493354    9.425779   36.287286    41 " " K A   21   0.06000   0.06000 "LYS " " HA " "    "    1   0    0    0 "" 1     1     7     0                    44.87                    1 623   623   623   0     0     <> 
    624      2   55.305000    8.347000   34.466000    41 " " K A    2   0.50000   0.50000 "LYS " " C  " "    "    6   0    0    1 "" 1     1     7     0                    39.86                    1 624   624   624   0     0     <> 
    625     15   56.280000    8.940000   34.003000    41 " " K A   70  -0.50000  -0.50000 "LYS " " O  " "    "    8   0    0    1 "" 1     1     7     0                     37.2                    1 625   625   625   0     0     <> 
    626      3   55.381000    7.345000   36.806000    41 " " K A    2  -0.12000  -0.12000 "LYS " " CB " "    "    6   0    0    1 "" 1     1     7     0                    49.44                    1 626   626   626   0     0     <> 
    627     41   55.051528    7.516357   37.831827    41 " " K A   21   0.06000   0.06000 "LYS " " HB2" "    "    1   0    0    0 "" 1     1     7     0                    44.87                    1 627   627   627   0     0     <> 
    628     41   54.866786    6.442064   36.478557    41 " " K A   21   0.06000   0.06000 "LYS " " HB3" "    "    1   0    0    0 "" 1     1     7     0                    44.87                    1 628   628   628   0     0     <> 
    629      3   56.899000    7.083000   36.821000    41 " " K A    2  -0.12000  -0.12000 "LYS " " CG " "    "    6   0    0    1 "" 1     1     7     0                    58.39                    1 629   629   629   0     0     <> 
    630     41   57.250153    6.875721   35.809740    41 " " K A   21   0.06000   0.06000 "LYS " " HG2" "    "    1   0    0    0 "" 1     1     7     0                    44.87                    1 630   630   630   0     0     <> 
    631     41   57.421777    7.981937   37.149799    41 " " K A   21   0.06000   0.06000 "LYS " " HG3" "    "    1   0    0    0 "" 1     1     7     0                    44.87                    1 631   631   631   0     0     <> 
    632      3   57.282000    5.902000   37.725000    41 " " K A    2  -0.12000  -0.12000 "LYS " " CD " "    "    6   0    0    1 "" 1     1     7     0                    68.17                    1 632   632   632   0     0     <> 
    633     41   56.965777    6.114231   38.747269    41 " " K A   21   0.06000   0.06000 "LYS " " HD2" "    "    1   0    0    0 "" 1     1     7     0                    44.87                    1 633   633   633   0     0     <> 
    634     41   56.732375    5.013962   37.409245    41 " " K A   21   0.06000   0.06000 "LYS " " HD3" "    "    1   0    0    0 "" 1     1     7     0                    44.87                    1 634   634   634   0     0     <> 
    635      3   58.789000    5.606000   37.700000    41 " " K A    2   0.19000   0.19000 "LYS " " CE " "    "    6   0    0    1 "" 1     1     7     0                       -1                    1 635   635   635   0     0     <> 
    636     41   59.106772    5.351777   36.689179    41 " " K A   21   0.06000   0.06000 "LYS " " HE2" "    "    1   0    0    0 "" 1     1     7     0                       -1                    1 636   636   636   0     0     <> 
    637     41   59.356695    6.485270   38.006313    41 " " K A   21   0.06000   0.06000 "LYS " " HE3" "    "    1   0    0    0 "" 1     1     7     0                       -1                    1 637   637   637   0     0     <> 
    638     32   59.129000    4.483000   38.588000    41 " " K A   43  -0.30000  -0.30000 "LYS " " NZ " "    "    7   1    0    1 "" 1     1     7     0                       -1                    1 638   638   638   0     0     <> 
    639     44   58.867551    4.710617   39.536581    41 " " K A   21   0.33000   0.33000 "LYS " " HZ1" "    "    1   0    0    1 "" 1     1     7     0                       -1                    1 639   639   639   0     0     <> 
    640     44   58.630232    3.656734   38.290110    41 " " K A   21   0.33000   0.33000 "LYS " " HZ2" "    "    1   0    0    1 "" 1     1     7     0                       -1                    1 640   640   640   0     0     <> 
    641     44   60.123031    4.309555   38.543887    41 " " K A   21   0.33000   0.33000 "LYS " " HZ3" "    "    1   0    0    1 "" 1     1     7     0                       -1                    1 641   641   641   0     0     <> 
    642     25   54.499000    7.548000   33.752000    42 " " L A   43  -0.50000  -0.50000 "LEU " " N  " "    "    7   0    0    1 "" 1     1     7     0                    31.25                    1 642   642   642   0     0     <> 
    643     43   53.719810    7.094599   34.211075    42 " " L A   21   0.30000   0.30000 "LEU " " H  " "    "    1   0    0    1 "" 1     1     7     0                    44.87                    1 643   643   643   0     0     <> 
    644      3   54.688000    7.320000   32.316000    42 " " L A    2   0.14000   0.14000 "LEU " " CA " "    "    6   0    0    1 "" 1     1     -1106 0                    37.14                    1 644   644   644   0     0     <> 
    645     41   55.706026    6.954261   32.181386    42 " " L A   21   0.06000   0.06000 "LEU " " HA " "    "    1   0    0    0 "" 1     1     7     0                    44.87                    1 645   645   645   0     0     <> 
    646      2   54.578000    8.565000   31.449000    42 " " L A    2   0.50000   0.50000 "LEU " " C  " "    "    6   0    0    1 "" 1     1     7     0                    40.71                    1 646   646   646   0     0     <> 
    647     15   55.380000    8.751000   30.541000    42 " " L A   70  -0.50000  -0.50000 "LEU " " O  " "    "    8   0    0    1 "" 1     1     7     0                    37.11                    1 647   647   647   0     0     <> 
    648      3   53.689000    6.275000   31.791000    42 " " L A    2  -0.12000  -0.12000 "LEU " " CB " "    "    6   0    0    1 "" 1     1     7     0                    41.68                    1 648   648   648   0     0     <> 
    649     41   52.695880    6.509929   32.173294    42 " " L A   21   0.06000   0.06000 "LEU " " HB2" "    "    1   0    0    0 "" 1     1     7     0                    44.87                    1 649   649   649   0     0     <> 
    650     41   53.597730    6.343247   30.705384    42 " " L A   21   0.06000   0.06000 "LEU " " HB3" "    "    1   0    0    0 "" 1     1     7     0                    44.87                    1 650   650   650   0     0     <> 
    651      3   54.035000    4.834000   32.133000    42 " " L A    2  -0.06000  -0.06000 "LEU " " CG " "    "    6   0    0    1 "" 1     1     7     0                    66.62                    1 651   651   651   0     0     <> 
    652     41   54.254362    4.772145   33.199753    42 " " L A   21   0.06000   0.06000 "LEU " " HG " "    "    1   0    0    0 "" 1     1     7     0                    44.87                    1 652   652   652   0     0     <> 
    653      3   52.852000    3.912000   31.863000    42 " " L A    2  -0.18000  -0.18000 "LEU " " CD1" "    "    6   0    0    1 "" 1     1     7     0                    54.64                    1 653   653   653   0     0     <> 
    654     41   53.084570    2.880424   32.129294    42 " " L A   21   0.06000   0.06000 "LEU " "HD11" "    "    1   0    0    0 "" 1     1     7     0                    44.87                    1 654   654   654   0     0     <> 
    655     41   51.979651    4.207636   32.446868    42 " " L A   21   0.06000   0.06000 "LEU " "HD12" "    "    1   0    0    0 "" 1     1     7     0                    44.87                    1 655   655   655   0     0     <> 
    656     41   52.567391    3.927187   30.810074    42 " " L A   21   0.06000   0.06000 "LEU " "HD13" "    "    1   0    0    0 "" 1     1     7     0                    44.87                    1 656   656   656   0     0     <> 
    657      3   55.257000    4.350000   31.368000    42 " " L A    2  -0.18000  -0.18000 "LEU " " CD2" "    "    6   0    0    1 "" 1     1     7     0                     48.9                    1 657   657   657   0     0     <> 
    658     41   55.447848    3.294155   31.563415    42 " " L A   21   0.06000   0.06000 "LEU " "HD21" "    "    1   0    0    0 "" 1     1     7     0                    44.87                    1 658   658   658   0     0     <> 
    659     41   55.117957    4.461251   30.292025    42 " " L A   21   0.06000   0.06000 "LEU " "HD22" "    "    1   0    0    0 "" 1     1     7     0                    44.87                    1 659   659   659   0     0     <> 
    660     41   56.159863    4.886534   31.655848    42 " " L A   21   0.06000   0.06000 "LEU " "HD23" "    "    1   0    0    0 "" 1     1     7     0                    44.87                    1 660   660   660   0     0     <> 
    661     25   53.618000    9.432000   31.767000    43 " " V A   43  -0.50000  -0.50000 "VAL " " N  " "    "    7   0    0    1 "" 1     1     7     0                    35.14                    1 661   661   661   0     0     <> 
    662     43   52.984042    9.216199   32.526141    43 " " V A   21   0.30000   0.30000 "VAL " " H  " "    "    1   0    0    1 "" 1     1     7     0                    44.87                    1 662   662   662   0     0     <> 
    663      3   53.469000   10.699000   31.079000    43 " " V A    2   0.14000   0.14000 "VAL " " CA " "    "    6   0    0    1 "" 1     1     -1106 0                    33.37                    1 663   663   663   0     0     <> 
    664     41   53.407459   10.487269   30.008673    43 " " V A   21   0.06000   0.06000 "VAL " " HA " "    "    1   0    0    0 "" 1     1     7     0                    44.87                    1 664   664   664   0     0     <> 
    665      2   54.672000   11.622000   31.271000    43 " " V A    2   0.50000   0.50000 "VAL " " C  " "    "    6   0    0    1 "" 1     1     7     0                    36.13                    1 665   665   665   0     0     <> 
    666     15   55.163000   12.177000   30.293000    43 " " V A   70  -0.50000  -0.50000 "VAL " " O  " "    "    8   0    0    1 "" 1     1     7     0                    39.59                    1 666   666   666   0     0     <> 
    667      3   52.129000   11.367000   31.488000    43 " " V A    2  -0.06000  -0.06000 "VAL " " CB " "    "    6   0    0    1 "" 1     1     7     0                    35.89                    1 667   667   667   0     0     <> 
    668     41   52.089203   11.382875   32.578372    43 " " V A   21   0.06000   0.06000 "VAL " " HB " "    "    1   0    0    0 "" 1     1     7     0                    44.87                    1 668   668   668   0     0     <> 
    669      3   51.967000   12.818000   31.016000    43 " " V A    2  -0.18000  -0.18000 "VAL " " CG1" "    "    6   0    0    1 "" 1     1     7     0                     31.7                    1 669   669   669   0     0     <> 
    670     41   50.975179   13.199227   31.261243    43 " " V A   21   0.06000   0.06000 "VAL " "HG11" "    "    1   0    0    0 "" 1     1     7     0                    44.87                    1 670   670   670   0     0     <> 
    671     41   52.684279   13.490276   31.487393    43 " " V A   21   0.06000   0.06000 "VAL " "HG12" "    "    1   0    0    0 "" 1     1     7     0                    44.87                    1 671   671   671   0     0     <> 
    672     41   52.090100   12.898814   29.935233    43 " " V A   21   0.06000   0.06000 "VAL " "HG13" "    "    1   0    0    0 "" 1     1     7     0                    44.87                    1 672   672   672   0     0     <> 
    673      3   50.944000   10.544000   31.010000    43 " " V A    2  -0.18000  -0.18000 "VAL " " CG2" "    "    6   0    0    1 "" 1     1     7     0                    34.36                    1 673   673   673   0     0     <> 
    674     41   50.035876   10.848510   31.527898    43 " " V A   21   0.06000   0.06000 "VAL " "HG21" "    "    1   0    0    0 "" 1     1     7     0                    44.87                    1 674   674   674   0     0     <> 
    675     41   50.775983   10.689262   29.945240    43 " " V A   21   0.06000   0.06000 "VAL " "HG22" "    "    1   0    0    0 "" 1     1     7     0                    44.87                    1 675   675   675   0     0     <> 
    676     41   51.063466    9.474907   31.175670    43 " " V A   21   0.06000   0.06000 "VAL " "HG23" "    "    1   0    0    0 "" 1     1     7     0                    44.87                    1 676   676   676   0     0     <> 
    677     25   55.189000   11.724000   32.492000    44 " " N A   43  -0.50000  -0.50000 "ASN " " N  " "    "    7   0    0    1 "" 1     1     7     0                    34.97                    1 677   677   677   0     0     <> 
    678     43   54.762343   11.229256   33.265322    44 " " N A   21   0.30000   0.30000 "ASN " " H  " "    "    1   0    0    1 "" 1     1     7     0                    44.87                    1 678   678   678   0     0     <> 
    679      3   56.371000   12.544000   32.742000    44 " " N A    2   0.14000   0.14000 "ASN " " CA " "    "    6   0    0    1 "" 1     1     -1106 0                    39.79                    1 679   679   679   0     0     <> 
    680     41   56.180526   13.533690   32.320908    44 " " N A   21   0.06000   0.06000 "ASN " " HA " "    "    1   0    0    0 "" 1     1     7     0                    44.87                    1 680   680   680   0     0     <> 
    681      2   57.633000   12.039000   32.048000    44 " " N A    2   0.50000   0.50000 "ASN " " C  " "    "    6   0    0    1 "" 1     1     7     0                    38.02                    1 681   681   681   0     0     <> 
    682     15   58.375000   12.821000   31.460000    44 " " N A   70  -0.50000  -0.50000 "ASN " " O  " "    "    8   0    0    1 "" 1     1     7     0                    36.85                    1 682   682   682   0     0     <> 
    683      3   56.631000   12.716000   34.260000    44 " " N A    2  -0.12000  -0.12000 "ASN " " CB " "    "    6   0    0    1 "" 1     1     7     0                    39.29                    1 683   683   683   0     0     <> 
    684     41   56.824322   11.739967   34.709049    44 " " N A   21   0.06000   0.06000 "ASN " " HB2" "    "    1   0    0    0 "" 1     1     7     0                    44.87                    1 684   684   684   0     0     <> 
    685     41   57.535236   13.305837   34.418137    44 " " N A   21   0.06000   0.06000 "ASN " " HB3" "    "    1   0    0    0 "" 1     1     7     0                    44.87                    1 685   685   685   0     0     <> 
    686      2   55.510000   13.385000   35.052000    44 " " N A    2   0.50000   0.50000 "ASN " " CG " "    "    6   0    0    1 "" 1     1     7     0                    49.38                    1 686   686   686   0     0     "No Flip" 
    687     15   55.247000   13.047000   36.203000    44 " " N A   70  -0.50000  -0.50000 "ASN " " OD1" "    "    8   0    0    1 "" 1     1     7     0                    64.04                    1 687   687   687   0     0     <> 
    688     25   54.844000   14.346000   34.444000    44 " " N A   43  -0.76000  -0.76000 "ASN " " ND2" "    "    7   0    0    1 "" 1     1     7     0                    42.78                    1 688   688   688   0     0     <> 
    689     43   55.078284   14.610112   33.498785    44 " " N A   21   0.38000   0.38000 "ASN " "HD21" "    "    1   0    0    1 "" 1     1     7     0                    44.87                    1 689   689   689   0     0     <> 
    690     43   54.095944   14.814137   34.934278    44 " " N A   21   0.38000   0.38000 "ASN " "HD22" "    "    1   0    0    1 "" 1     1     7     0                    44.87                    1 690   690   690   0     0     <> 
    691     25   57.811000   10.726000   31.988000    45 " " E A   43  -0.50000  -0.50000 "GLU " " N  " "    "    7   0    0    1 "" 1     1     7     0                    35.49                    1 691   691   691   0     0     <> 
    692     43   57.172326   10.098127   32.459011    45 " " E A   21   0.30000   0.30000 "GLU " " H  " "    "    1   0    0    1 "" 1     1     7     0                    44.87                    1 692   692   692   0     0     <> 
    693      3   58.925000   10.173000   31.226000    45 " " E A    2   0.14000   0.14000 "GLU " " CA " "    "    6   0    0    1 "" 1     1     -1106 0                    38.43                    1 693   693   693   0     0     <> 
    694     41   59.850871   10.651383   31.554650    45 " " E A   21   0.06000   0.06000 "GLU " " HA " "    "    1   0    0    0 "" 1     1     7     0                    44.87                    1 694   694   694   0     0     <> 
    695      2   58.828000   10.363000   29.713000    45 " " E A    2   0.50000   0.50000 "GLU " " C  " "    "    6   0    0    1 "" 1     1     7     0                    41.15                    1 695   695   695   0     0     <> 
    696     15   59.831000   10.643000   29.063000    45 " " E A   70  -0.50000  -0.50000 "GLU " " O  " "    "    8   0    0    1 "" 1     1     7     0                    37.37                    1 696   696   696   0     0     <> 
    697      3   59.031000    8.670000   31.519000    45 " " E A    2  -0.12000  -0.12000 "GLU " " CB " "    "    6   0    0    1 "" 1     1     7     0                    34.41                    1 697   697   697   0     0     <> 
    698     41   58.058123    8.197919   31.362855    45 " " E A   21   0.06000   0.06000 "GLU " " HB2" "    "    1   0    0    0 "" 1     1     7     0                    44.87                    1 698   698   698   0     0     <> 
    699     41   59.725799    8.209930   30.815405    45 " " E A   21   0.06000   0.06000 "GLU " " HB3" "    "    1   0    0    0 "" 1     1     7     0                    44.87                    1 699   699   699   0     0     <> 
    700      3   59.546000    8.423000   32.937000    45 " " E A    2  -0.22000  -0.22000 "GLU " " CG " "    "    6   0    0    1 "" 1     1     7     0                    42.21                    1 700   700   700   0     0     <> 
    701     41   60.578534    8.759022   33.035325    45 " " E A   21   0.06000   0.06000 "GLU " " HG2" "    "    1   0    0    0 "" 1     1     7     0                    44.87                    1 701   701   701   0     0     <> 
    702     41   58.959411    8.973188   33.672665    45 " " E A   21   0.06000   0.06000 "GLU " " HG3" "    "    1   0    0    0 "" 1     1     7     0                    44.87                    1 702   702   702   0     0     <> 
    703      2   59.467000    6.947000   33.282000    45 " " E A    2   0.70000   0.70000 "GLU " " CD " "    "    6   0    0    1 "" 1     1     7     0                    51.09                    1 703   703   703   0     0     <> 
    704     15   59.689000    6.602000   34.460000    45 " " E A   70  -0.80000  -0.80000 "GLU " " OE1" "    "    8   0    0    1 "" 1     1     7     0                     53.8                    1 704   704   704   0     0     <> 
    705     18   59.190000    6.121000   32.383000    45 " " E A   70  -0.80000  -0.80000 "GLU " " OE2" "    "    8  -1    0    1 "" 1     1     7     0                    49.37                    1 705   705   705   0     0     <> 
    706     25   57.623000   10.231000   29.164000    46 " " V A   43  -0.50000  -0.50000 "VAL " " N  " "    "    7   0    0    1 "" 1     1     7     0                    29.01                    1 706   706   706   0     0     <> 
    707     43   56.834423    9.983529   29.748015    46 " " V A   21   0.30000   0.30000 "VAL " " H  " "    "    1   0    0    1 "" 1     1     7     0                    44.87                    1 707   707   707   0     0     <> 
    708      3   57.393000   10.439000   27.749000    46 " " V A    2   0.14000   0.14000 "VAL " " CA " "    "    6   0    0    1 "" 1     1     -1106 0                    34.99                    1 708   708   708   0     0     <> 
    709     41   58.154773    9.892292   27.188332    46 " " V A   21   0.06000   0.06000 "VAL " " HA " "    "    1   0    0    0 "" 1     1     7     0                    44.87                    1 709   709   709   0     0     <> 
    710      2   57.541000   11.908000   27.345000    46 " " V A    2   0.50000   0.50000 "VAL " " C  " "    "    6   0    0    1 "" 1     1     7     0                    32.48                    1 710   710   710   0     0     <> 
    711     15   58.132000   12.202000   26.303000    46 " " V A   70  -0.50000  -0.50000 "VAL " " O  " "    "    8   0    0    1 "" 1     1     7     0                    42.22                    1 711   711   711   0     0     <> 
    712      3   55.999000    9.832000   27.374000    46 " " V A    2  -0.06000  -0.06000 "VAL " " CB " "    "    6   0    0    1 "" 1     1     7     0                    37.24                    1 712   712   712   0     0     <> 
    713     41   55.302995   10.035048   28.189403    46 " " V A   21   0.06000   0.06000 "VAL " " HB " "    "    1   0    0    0 "" 1     1     7     0                    44.87                    1 713   713   713   0     0     <> 
    714      3   55.358000   10.416000   26.132000    46 " " V A    2  -0.18000  -0.18000 "VAL " " CG1" "    "    6   0    0    1 "" 1     1     7     0                    35.31                    1 714   714   714   0     0     <> 
    715     41   55.026765   11.442013   26.290405    46 " " V A   21   0.06000   0.06000 "VAL " "HG11" "    "    1   0    0    0 "" 1     1     7     0                    44.87                    1 715   715   715   0     0     <> 
    716     41   56.047688   10.408177   25.287083    46 " " V A   21   0.06000   0.06000 "VAL " "HG12" "    "    1   0    0    0 "" 1     1     7     0                    44.87                    1 716   716   716   0     0     <> 
    717     41   54.481253    9.845448   25.826708    46 " " V A   21   0.06000   0.06000 "VAL " "HG13" "    "    1   0    0    0 "" 1     1     7     0                    44.87                    1 717   717   717   0     0     <> 
    718      3   56.100000    8.321000   27.220000    46 " " V A    2  -0.18000  -0.18000 "VAL " " CG2" "    "    6   0    0    1 "" 1     1     7     0                    42.49                    1 718   718   718   0     0     <> 
    719     41   56.468071    7.851035   28.132427    46 " " V A   21   0.06000   0.06000 "VAL " "HG21" "    "    1   0    0    0 "" 1     1     7     0                    44.87                    1 719   719   719   0     0     <> 
    720     41   55.132094    7.876307   26.994522    46 " " V A   21   0.06000   0.06000 "VAL " "HG22" "    "    1   0    0    0 "" 1     1     7     0                    44.87                    1 720   720   720   0     0     <> 
    721     41   56.778961    8.048441   26.411340    46 " " V A   21   0.06000   0.06000 "VAL " "HG23" "    "    1   0    0    0 "" 1     1     7     0                    44.87                    1 721   721   721   0     0     <> 
    722     25   57.040000   12.808000   28.196000    47 " " T A   43  -0.50000  -0.50000 "THR " " N  " "    "    7   0    0    1 "" 1     1     7     0                    34.26                    1 722   722   722   0     0     <> 
    723     43   56.575163   12.486146   29.035595    47 " " T A   21   0.30000   0.30000 "THR " " H  " "    "    1   0    0    1 "" 1     1     7     0                    44.87                    1 723   723   723   0     0     <> 
    724      3   57.161000   14.257000   27.982000    47 " " T A    2   0.14000   0.14000 "THR " " CA " "    "    6   0    0    1 "" 1     1     -1106 0                    46.62                    1 724   724   724   0     0     <> 
    725     41   56.839033   14.497382   26.969138    47 " " T A   21   0.06000   0.06000 "THR " " HA " "    "    1   0    0    0 "" 1     1     7     0                    44.87                    1 725   725   725   0     0     <> 
    726      2   58.585000   14.759000   28.120000    47 " " T A    2   0.50000   0.50000 "THR " " C  " "    "    6   0    0    1 "" 1     1     7     0                    45.36                    1 726   726   726   0     0     <> 
    727     15   59.020000   15.609000   27.341000    47 " " T A   70  -0.50000  -0.50000 "THR " " O  " "    "    8   0    0    1 "" 1     1     7     0                    46.96                    1 727   727   727   0     0     <> 
    728      3   56.253000   15.015000   28.993000    47 " " T A    2   0.20500   0.20500 "THR " " CB " "    "    6   0    0    1 "" 1     1     7     0                    37.58                    1 728   728   728   0     0     <> 
    729     41   56.512246   14.733454   30.015042    47 " " T A   21   0.06000   0.06000 "THR " " HB " "    "    1   0    0    0 "" 1     1     7     0                    44.87                    1 729   729   729   0     0     <> 
    730     16   54.923000   14.619000   28.741000    47 " " T A   70  -0.68300  -0.68300 "THR " " OG1" "    "    8   0    0    1 "" 1     1     7     0                    33.02                    1 730   730   730   0     0     <> 
    731     42   54.839643   13.702278   28.964023    47 " " T A   21   0.41800   0.41800 "THR " " HG1" "    "    1   0    0    1 "" 1     1     7     0                    44.87                    1 731   731   731   0     0     <> 
    732      3   56.242000   16.531000   28.880000    47 " " T A    2  -0.18000  -0.18000 "THR " " CG2" "    "    6   0    0    1 "" 1     1     7     0                    38.56                    1 732   732   732   0     0     <> 
    733     41   55.622528   16.967825   29.660997    47 " " T A   21   0.06000   0.06000 "THR " "HG21" "    "    1   0    0    0 "" 1     1     7     0                    44.87                    1 733   733   733   0     0     <> 
    734     41   57.232077   16.973717   28.986672    47 " " T A   21   0.06000   0.06000 "THR " "HG22" "    "    1   0    0    0 "" 1     1     7     0                    44.87                    1 734   734   734   0     0     <> 
    735     41   55.823082   16.847965   27.931793    47 " " T A   21   0.06000   0.06000 "THR " "HG23" "    "    1   0    0    0 "" 1     1     7     0                    44.87                    1 735   735   735   0     0     <> 
    736     25   59.313000   14.214000   29.088000    48 " " E A   43  -0.50000  -0.50000 "GLU " " N  " "    "    7   0    0    1 "" 1     1     7     0                    33.34                    1 736   736   736   0     0     <> 
    737     43   58.912942   13.534633   29.722620    48 " " E A   21   0.30000   0.30000 "GLU " " H  " "    "    1   0    0    1 "" 1     1     7     0                    44.87                    1 737   737   737   0     0     <> 
    738      3   60.712000   14.579000   29.233000    48 " " E A    2   0.14000   0.14000 "GLU " " CA " "    "    6   0    0    1 "" 1     1     -1106 0                    45.31                    1 738   738   738   0     0     <> 
    739     41   60.756840   15.669343   29.216874    48 " " E A   21   0.06000   0.06000 "GLU " " HA " "    "    1   0    0    0 "" 1     1     7     0                    44.87                    1 739   739   739   0     0     <> 
    740      2   61.576000   14.064000   28.080000    48 " " E A    2   0.50000   0.50000 "GLU " " C  " "    "    6   0    0    1 "" 1     1     7     0                    39.46                    1 740   740   740   0     0     <> 
    741     15   62.423000   14.791000   27.560000    48 " " E A   70  -0.50000  -0.50000 "GLU " " O  " "    "    8   0    0    1 "" 1     1     7     0                    41.82                    1 741   741   741   0     0     <> 
    742      3   61.234000   14.064000   30.605000    48 " " E A    2  -0.12000  -0.12000 "GLU " " CB " "    "    6   0    0    1 "" 1     1     7     0                    37.47                    1 742   742   742   0     0     <> 
    743     41   60.481127   14.255738   31.369924    48 " " E A   21   0.06000   0.06000 "GLU " " HB2" "    "    1   0    0    0 "" 1     1     7     0                    44.87                    1 743   743   743   0     0     <> 
    744     41   61.342613   12.978585   30.578577    48 " " E A   21   0.06000   0.06000 "GLU " " HB3" "    "    1   0    0    0 "" 1     1     7     0                    44.87                    1 744   744   744   0     0     <> 
    745      3   62.546000   14.696000   31.074000    48 " " E A    2  -0.22000  -0.22000 "GLU " " CG " "    "    6   0    0    1 "" 1     1     7     0                     64.6                    1 745   745   745   0     0     <> 
    746     41   62.847025   14.272260   32.032166    48 " " E A   21   0.06000   0.06000 "GLU " " HG2" "    "    1   0    0    0 "" 1     1     7     0                    44.87                    1 746   746   746   0     0     <> 
    747     41   63.352881   14.493273   30.368851    48 " " E A   21   0.06000   0.06000 "GLU " " HG3" "    "    1   0    0    0 "" 1     1     7     0                    44.87                    1 747   747   747   0     0     <> 
    748      2   62.363000   16.202000   31.241000    48 " " E A    2   0.70000   0.70000 "GLU " " CD " "    "    6   0    0    1 "" 1     1     7     0                    76.46                    1 748   748   748   0     0     <> 
    749     15   61.435000   16.623000   31.969000    48 " " E A   70  -0.80000  -0.80000 "GLU " " OE1" "    "    8   0    0    1 "" 1     1     7     0                     61.3                    1 749   749   749   0     0     <> 
    750     18   63.137000   16.975000   30.633000    48 " " E A   70  -0.80000  -0.80000 "GLU " " OE2" "    "    8  -1    0    1 "" 1     1     7     0                    83.62                    1 750   750   750   0     0     <> 
    751     25   61.295000   12.841000   27.624000    49 " " F A   43  -0.50000  -0.50000 "PHE " " N  " "    "    7   0    0    1 "" 1     1     7     0                       33                    1 751   751   751   0     0     <> 
    752     43   60.594315   12.276641   28.086483    49 " " F A   21   0.30000   0.30000 "PHE " " H  " "    "    1   0    0    1 "" 1     1     7     0                    44.87                    1 752   752   752   0     0     <> 
    753      3   61.887000   12.350000   26.385000    49 " " F A    2   0.14000   0.14000 "PHE " " CA " "    "    6   0    0    1 "" 1     1     -1106 0                     29.4                    1 753   753   753   0     0     <> 
    754     41   62.971577   12.366319   26.514230    49 " " F A   21   0.06000   0.06000 "PHE " " HA " "    "    1   0    0    0 "" 1     1     7     0                    44.87                    1 754   754   754   0     0     <> 
    755      2   61.574000   13.214000   25.165000    49 " " F A    2   0.50000   0.50000 "PHE " " C  " "    "    6   0    0    1 "" 1     1     7     0                    39.65                    1 755   755   755   0     0     <> 
    756     15   62.483000   13.555000   24.408000    49 " " F A   70  -0.50000  -0.50000 "PHE " " O  " "    "    8   0    0    1 "" 1     1     7     0                    35.09                    1 756   756   756   0     0     <> 
    757      3   61.480000   10.883000   26.138000    49 " " F A    2  -0.00500  -0.00500 "PHE " " CB " "    "    6   0    0    1 "" 1     1     7     0                    30.26                    1 757   757   757   0     0     <> 
    758     41   61.913337   10.242749   26.907327    49 " " F A   21   0.06000   0.06000 "PHE " " HB2" "    "    1   0    0    0 "" 1     1     7     0                    44.87                    1 758   758   758   0     0     <> 
    759     41   60.399483   10.769398   26.227743    49 " " F A   21   0.06000   0.06000 "PHE " " HB3" "    "    1   0    0    0 "" 1     1     7     0                    44.87                    1 759   759   759   0     0     <> 
    760      2   61.916000   10.376000   24.776000    49 " " F A    2  -0.11500  -0.11500 "PHE " " CG " "    "    6   0    0    1 "" 1     1     7     0                    36.38                    1 760   760   760   0     0     <> 
    761      2   63.273000   10.089000   24.537000    49 " " F A    2  -0.11500  -0.11500 "PHE " " CD1" "    "    6   0    0    1 "" 1     1     7     0                    38.91                    1 761   761   761   0     0     <> 
    762     41   64.001872   10.209404   25.325063    49 " " F A   21   0.11500   0.11500 "PHE " " HD1" "    "    1   0    0    0 "" 1     1     7     0                    44.87                    1 762   762   762   0     0     <> 
    763      2   60.971000   10.230000   23.740000    49 " " F A    2  -0.11500  -0.11500 "PHE " " CD2" "    "    6   0    0    1 "" 1     1     7     0                    40.11                    1 763   763   763   0     0     <> 
    764     41   59.930507   10.466269   23.909781    49 " " F A   21   0.11500   0.11500 "PHE " " HD2" "    "    1   0    0    0 "" 1     1     7     0                    44.87                    1 764   764   764   0     0     <> 
    765      2   63.687000    9.666000   23.268000    49 " " F A    2  -0.11500  -0.11500 "PHE " " CE1" "    "    6   0    0    1 "" 1     1     7     0                    32.86                    1 765   765   765   0     0     <> 
    766     41   64.729990    9.467558   23.086047    49 " " F A   21   0.11500   0.11500 "PHE " " HE1" "    "    1   0    0    0 "" 1     1     7     0                    44.87                    1 766   766   766   0     0     <> 
    767      2   61.392000    9.816000   22.467000    49 " " F A    2  -0.11500  -0.11500 "PHE " " CE2" "    "    6   0    0    1 "" 1     1     7     0                    44.26                    1 767   767   767   0     0     <> 
    768     41   60.686791    9.752519   21.657356    49 " " F A   21   0.11500   0.11500 "PHE " " HE2" "    "    1   0    0    0 "" 1     1     7     0                    44.87                    1 768   768   768   0     0     <> 
    769      2   62.747000    9.535000   22.233000    49 " " F A    2  -0.11500  -0.11500 "PHE " " CZ " "    "    6   0    0    1 "" 1     1     7     0                    40.78                    1 769   769   769   0     0     <> 
    770     41   63.057651    9.242251   21.249946    49 " " F A   21   0.11500   0.11500 "PHE " " HZ " "    "    1   0    0    0 "" 1     1     7     0                    44.87                    1 770   770   770   0     0     <> 
    771     25   60.302000   13.602000   25.014000    50 " " A A   43  -0.50000  -0.50000 "ALA " " N  " "    "    7   0    0    1 "" 1     1     7     0                    34.92                    1 771   771   771   0     0     <> 
    772     43   59.595857   13.277040   25.662351    50 " " A A   21   0.30000   0.30000 "ALA " " H  " "    "    1   0    0    1 "" 1     1     7     0                    44.87                    1 772   772   772   0     0     <> 
    773      3   59.903000   14.505000   23.945000    50 " " A A    2   0.14000   0.14000 "ALA " " CA " "    "    6   0    0    1 "" 1     1     -1107 0                    40.49                    1 773   773   773   0     0     <> 
    774     41   60.123956   13.988490   23.009305    50 " " A A   21   0.06000   0.06000 "ALA " " HA " "    "    1   0    0    0 "" 1     1     7     0                    44.87                    1 774   774   774   0     0     <> 
    775      2   60.651000   15.826000   23.908000    50 " " A A    2   0.50000   0.50000 "ALA " " C  " "    "    6   0    0    1 "" 1     1     7     0                    40.61                    1 775   775   775   0     0     <> 
    776     15   61.028000   16.289000   22.837000    50 " " A A   70  -0.50000  -0.50000 "ALA " " O  " "    "    8   0    0    1 "" 1     1     7     0                    34.46                    1 776   776   776   0     0     <> 
    777      3   58.389000   14.767000   23.969000    50 " " A A    2  -0.18000  -0.18000 "ALA " " CB " "    "    6   0    0    1 "" 1     1     7     0                    32.64                    1 777   777   777   0     0     <> 
    778     41   58.079205   15.375198   23.118130    50 " " A A   21   0.06000   0.06000 "ALA " " HB1" "    "    1   0    0    0 "" 1     1     7     0                    44.87                    1 778   778   778   0     0     <> 
    779     41   57.833167   13.830851   23.915601    50 " " A A   21   0.06000   0.06000 "ALA " " HB2" "    "    1   0    0    0 "" 1     1     7     0                    44.87                    1 779   779   779   0     0     <> 
    780     41   58.078026   15.283801   24.876602    50 " " A A   21   0.06000   0.06000 "ALA " " HB3" "    "    1   0    0    0 "" 1     1     7     0                    44.87                    1 780   780   780   0     0     <> 
    781     25   60.925000   16.383000   25.084000    51 " " K A   43  -0.50000  -0.50000 "LYS " " N  " "    "    7   0    0    1 "" 1     1     7     0                    37.87                    1 781   781   781   0     0     <> 
    782     43   60.590226   15.948352   25.934013    51 " " K A   21   0.30000   0.30000 "LYS " " H  " "    "    1   0    0    1 "" 1     1     7     0                    44.87                    1 782   782   782   0     0     <> 
    783      3   61.713000   17.601000   25.187000    51 " " K A    2   0.14000   0.14000 "LYS " " CA " "    "    6   0    0    1 "" 1     1     -1107 0                    37.38                    1 783   783   783   0     0     <> 
    784     41   61.271465   18.341646   24.518358    51 " " K A   21   0.06000   0.06000 "LYS " " HA " "    "    1   0    0    0 "" 1     1     7     0                    44.87                    1 784   784   784   0     0     <> 
    785      2   63.170000   17.468000   24.777000    51 " " K A    2   0.50000   0.50000 "LYS " " C  " "    "    6   0    0    1 "" 1     1     7     0                    37.14                    1 785   785   785   0     0     <> 
    786     15   63.732000   18.401000   24.205000    51 " " K A   70  -0.50000  -0.50000 "LYS " " O  " "    "    8   0    0    1 "" 1     1     7     0                    44.35                    1 786   786   786   0     0     <> 
    787      3   61.616000   18.135000   26.623000    51 " " K A    2  -0.12000  -0.12000 "LYS " " CB " "    "    6   0    0    1 "" 1     1     7     0                    38.81                    1 787   787   787   0     0     <> 
    788     41   61.681310   17.319524   27.344263    51 " " K A   21   0.06000   0.06000 "LYS " " HB2" "    "    1   0    0    0 "" 1     1     7     0                    44.87                    1 788   788   788   0     0     <> 
    789     41   62.449950   18.803172   26.847078    51 " " K A   21   0.06000   0.06000 "LYS " " HB3" "    "    1   0    0    0 "" 1     1     7     0                    44.87                    1 789   789   789   0     0     <> 
    790      3   60.329000   18.907000   26.814000    51 " " K A    2  -0.12000  -0.12000 "LYS " " CG " "    "    6   0    0    1 "" 1     1     7     0                    48.38                    1 790   790   790   0     0     <> 
    791     41   60.362908   19.779301   26.159012    51 " " K A   21   0.06000   0.06000 "LYS " " HG2" "    "    1   0    0    0 "" 1     1     7     0                    44.87                    1 791   791   791   0     0     <> 
    792     41   59.471893   18.319202   26.481644    51 " " K A   21   0.06000   0.06000 "LYS " " HG3" "    "    1   0    0    0 "" 1     1     7     0                    44.87                    1 792   792   792   0     0     <> 
    793      3   60.100000   19.342000   28.249000    51 " " K A    2  -0.12000  -0.12000 "LYS " " CD " "    "    6   0    0    1 "" 1     1     7     0                    52.67                    1 793   793   793   0     0     <> 
    794     41   59.544178   18.568323   28.781575    51 " " K A   21   0.06000   0.06000 "LYS " " HD2" "    "    1   0    0    0 "" 1     1     7     0                    44.87                    1 794   794   794   0     0     <> 
    795     41   61.053091   19.450580   28.769351    51 " " K A   21   0.06000   0.06000 "LYS " " HD3" "    "    1   0    0    0 "" 1     1     7     0                    44.87                    1 795   795   795   0     0     <> 
    796      3   59.371000   20.670000   28.289000    51 " " K A    2   0.19000   0.19000 "LYS " " CE " "    "    6   0    0    1 "" 1     1     7     0                    56.43                    1 796   796   796   0     0     <> 
    797     41   59.969584   21.464939   27.842885    51 " " K A   21   0.06000   0.06000 "LYS " " HE2" "    "    1   0    0    0 "" 1     1     7     0                    44.87                    1 797   797   797   0     0     <> 
    798     41   58.455909   20.595709   27.707086    51 " " K A   21   0.06000   0.06000 "LYS " " HE3" "    "    1   0    0    0 "" 1     1     7     0                    44.87                    1 798   798   798   0     0     <> 
    799     32   59.011000   21.050000   29.657000    51 " " K A   43  -0.30000  -0.30000 "LYS " " NZ " "    "    7   1    0    1 "" 1     1     7     0                    58.32                    1 799   799   799   0     0     <> 
    800     44   59.832946   21.320208   30.175920    51 " " K A   21   0.33000   0.33000 "LYS " " HZ1" "    "    1   0    0    1 "" 1     1     7     0                    44.87                    1 800   800   800   0     0     <> 
    801     44   58.352186   21.817161   29.613227    51 " " K A   21   0.33000   0.33000 "LYS " " HZ2" "    "    1   0    0    1 "" 1     1     7     0                    44.87                    1 801   801   801   0     0     <> 
    802     44   58.554619   20.272093   30.111677    51 " " K A   21   0.33000   0.33000 "LYS " " HZ3" "    "    1   0    0    1 "" 1     1     7     0                    44.87                    1 802   802   802   0     0     <> 
    803     25   63.751000   16.287000   24.974000    52 " " T A   43  -0.50000  -0.50000 "THR " " N  " "    "    7   0    0    1 "" 1     1     7     0                    41.11                    1 803   803   803   0     0     <> 
    804     43   63.229760   15.541679   25.415275    52 " " T A   21   0.30000   0.30000 "THR " " H  " "    "    1   0    0    1 "" 1     1     7     0                    44.87                    1 804   804   804   0     0     <> 
    805      3   65.075000   15.995000   24.429000    52 " " T A    2   0.14000   0.14000 "THR " " CA " "    "    6   0    0    1 "" 1     1     -1107 0                    38.93                    1 805   805   805   0     0     <> 
    806     41   65.775751   16.725950   24.838694    52 " " T A   21   0.06000   0.06000 "THR " " HA " "    "    1   0    0    0 "" 1     1     7     0                    44.87                    1 806   806   806   0     0     <> 
    807      2   65.110000   16.120000   22.909000    52 " " T A    2   0.50000   0.50000 "THR " " C  " "    "    6   0    0    1 "" 1     1     7     0                    33.27                    1 807   807   807   0     0     <> 
    808     15   66.023000   16.715000   22.338000    52 " " T A   70  -0.50000  -0.50000 "THR " " O  " "    "    8   0    0    1 "" 1     1     7     0                    41.34                    1 808   808   808   0     0     <> 
    809      3   65.540000   14.576000   24.866000    52 " " T A    2   0.20500   0.20500 "THR " " CB " "    "    6   0    0    1 "" 1     1     7     0                    38.92                    1 809   809   809   0     0     <> 
    810     41   64.861216   13.811262   24.500104    52 " " T A   21   0.06000   0.06000 "THR " " HB " "    "    1   0    0    0 "" 1     1     7     0                    44.87                    1 810   810   810   0     0     <> 
    811     16   65.573000   14.498000   26.284000    52 " " T A   70  -0.68300  -0.68300 "THR " " OG1" "    "    8   0    0    1 "" 1     1     7     0                     54.1                    1 811   811   811   0     0     <> 
    812     42   64.701670   14.652126   26.619042    52 " " T A   21   0.41800   0.41800 "THR " " HG1" "    "    1   0    0    1 "" 1     1     7     0                    44.87                    1 812   812   812   0     0     <> 
    813      3   66.929000   14.205000   24.386000    52 " " T A    2  -0.18000  -0.18000 "THR " " CG2" "    "    6   0    0    1 "" 1     1     7     0                    54.15                    1 813   813   813   0     0     <> 
    814     41   67.237611   13.237720   24.784179    52 " " T A   21   0.06000   0.06000 "THR " "HG21" "    "    1   0    0    0 "" 1     1     7     0                    44.87                    1 814   814   814   0     0     <> 
    815     41   66.966553   14.124807   23.301256    52 " " T A   21   0.06000   0.06000 "THR " "HG22" "    "    1   0    0    0 "" 1     1     7     0                    44.87                    1 815   815   815   0     0     <> 
    816     41   67.669850   14.943861   24.693410    52 " " T A   21   0.06000   0.06000 "THR " "HG23" "    "    1   0    0    0 "" 1     1     7     0                    44.87                    1 816   816   816   0     0     <> 
    817     25   64.066000   15.599000   22.277000    53 " " C A   43  -0.50000  -0.50000 "CYS " " N  " "    "    7   0    0    1 "" 1     1     7     0                    38.09                    1 817   817   817   0     0     <> 
    818     43   63.336358   15.136289   22.802242    53 " " C A   21   0.30000   0.30000 "CYS " " H  " "    "    1   0    0    1 "" 1     1     7     0                    44.87                    1 818   818   818   0     0     <> 
    819      3   63.996000   15.592000   20.826000    53 " " C A    2   0.14000   0.14000 "CYS " " CA " "    "    6   0    0    1 "" 1     1     -1107 0                    38.84                    1 819   819   819   0     0     <> 
    820     41   64.970803   15.321139   20.422614    53 " " C A   21   0.06000   0.06000 "CYS " " HA " "    "    1   0    0    0 "" 1     1     7     0                    44.87                    1 820   820   820   0     0     <> 
    821      2   63.603000   16.929000   20.241000    53 " " C A    2   0.50000   0.50000 "CYS " " C  " "    "    6   0    0    1 "" 1     1     7     0                    45.74                    1 821   821   821   0     0     <> 
    822     15   63.944000   17.205000   19.093000    53 " " C A   70  -0.50000  -0.50000 "CYS " " O  " "    "    8   0    0    1 "" 1     1     7     0                    36.69                    1 822   822   822   0     0     <> 
    823      3   62.981000   14.535000   20.359000    53 " " C A    2   0.09750   0.09750 "CYS " " CB " "    "    6   0    0    1 "" 1     1     7     0                    40.28                    1 823   823   823   0     0     <> 
    824     49   63.305000   12.898000   21.056000    53 " " C A   13  -0.21750  -0.21750 "CYS " " SG " "    "   16   0    0    1 "" 1     1     7     0                    37.42                    1 824   824   824   0     0     <> 
    825     41   61.965825   14.821324   20.636857    53 " " C A   21   0.06000   0.06000 "CYS " " HB2" "    "    1   0    0    0 "" 1     1     7     0                    44.87                    1 825   825   825   0     0     <> 
    826     41   63.005582   14.452582   19.274260    53 " " C A   21   0.06000   0.06000 "CYS " " HB3" "    "    1   0    0    0 "" 1     1     7     0                    44.87                    1 826   826   826   0     0     <> 
    827     25   62.916000   17.760000   21.033000    54 " " V A   43  -0.50000  -0.50000 "VAL " " N  " "    "    7   0    0    1 "" 1     1     7     0                    38.29                    1 827   827   827   0     0     <> 
    828     43   62.640540   17.450290   21.955287    54 " " V A   21   0.30000   0.30000 "VAL " " H  " "    "    1   0    0    1 "" 1     1     7     0                    44.87                    1 828   828   828   0     0     <> 
    829      3   62.668000   19.143000   20.663000    54 " " V A    2   0.14000   0.14000 "VAL " " CA " "    "    6   0    0    1 "" 1     1     -1107 0                    34.36                    1 829   829   829   0     0     <> 
    830     41   62.257396   19.164708   19.651492    54 " " V A   21   0.06000   0.06000 "VAL " " HA " "    "    1   0    0    0 "" 1     1     7     0                    44.87                    1 830   830   830   0     0     <> 
    831      2   63.962000   19.956000   20.629000    54 " " V A    2   0.50000   0.50000 "VAL " " C  " "    "    6   0    0    1 "" 1     1     7     0                    37.26                    1 831   831   831   0     0     <> 
    832     15   64.206000   20.665000   19.654000    54 " " V A   70  -0.50000  -0.50000 "VAL " " O  " "    "    8   0    0    1 "" 1     1     7     0                    62.78                    1 832   832   832   0     0     <> 
    833      3   61.600000   19.744000   21.618000    54 " " V A    2  -0.06000  -0.06000 "VAL " " CB " "    "    6   0    0    1 "" 1     1     7     0                    40.85                    1 833   833   833   0     0     <> 
    834     41   61.859672   19.448626   22.632938    54 " " V A   21   0.06000   0.06000 "VAL " " HB " "    "    1   0    0    0 "" 1     1     7     0                    44.87                    1 834   834   834   0     0     <> 
    835      3   61.524000   21.266000   21.631000    54 " " V A    2  -0.18000  -0.18000 "VAL " " CG1" "    "    6   0    0    1 "" 1     1     7     0                    36.28                    1 835   835   835   0     0     <> 
    836     41   60.680783   21.609018   22.231571    54 " " V A   21   0.06000   0.06000 "VAL " "HG11" "    "    1   0    0    0 "" 1     1     7     0                    44.87                    1 836   836   836   0     0     <> 
    837     41   62.415901   21.710823   22.073269    54 " " V A   21   0.06000   0.06000 "VAL " "HG12" "    "    1   0    0    0 "" 1     1     7     0                    44.87                    1 837   837   837   0     0     <> 
    838     41   61.407586   21.685277   20.635226    54 " " V A   21   0.06000   0.06000 "VAL " "HG13" "    "    1   0    0    0 "" 1     1     7     0                    44.87                    1 838   838   838   0     0     <> 
    839      3   60.230000   19.170000   21.320000    54 " " V A    2  -0.18000  -0.18000 "VAL " " CG2" "    "    6   0    0    1 "" 1     1     7     0                    30.01                    1 839   839   839   0     0     <> 
    840     41   59.531249   19.433143   22.110068    54 " " V A   21   0.06000   0.06000 "VAL " "HG21" "    "    1   0    0    0 "" 1     1     7     0                    44.87                    1 840   840   840   0     0     <> 
    841     41   59.831936   19.547307   20.377701    54 " " V A   21   0.06000   0.06000 "VAL " "HG22" "    "    1   0    0    0 "" 1     1     7     0                    44.87                    1 841   841   841   0     0     <> 
    842     41   60.239944   18.084672   21.250615    54 " " V A   21   0.06000   0.06000 "VAL " "HG23" "    "    1   0    0    0 "" 1     1     7     0                    44.87                    1 842   842   842   0     0     <> 
    843     25   64.798000   19.793000   21.656000    55 " " A A   43  -0.50000  -0.50000 "ALA " " N  " "    "    7   0    0    1 "" 1     1     7     0                    46.73                    1 843   843   843   0     0     <> 
    844     43   64.533922   19.181759   22.417716    55 " " A A   21   0.30000   0.30000 "ALA " " H  " "    "    1   0    0    1 "" 1     1     7     0                    44.87                    1 844   844   844   0     0     <> 
    845      3   66.116000   20.415000   21.700000    55 " " A A    2   0.14000   0.14000 "ALA " " CA " "    "    6   0    0    1 "" 1     1     -1107 0                    48.58                    1 845   845   845   0     0     <> 
    846     41   65.981049   21.490816   21.571956    55 " " A A   21   0.06000   0.06000 "ALA " " HA " "    "    1   0    0    0 "" 1     1     7     0                    44.87                    1 846   846   846   0     0     <> 
    847      2   67.113000   19.945000   20.632000    55 " " A A    2   0.50000   0.50000 "ALA " " C  " "    "    6   0    0    1 "" 1     1     7     0                    46.75                    1 847   847   847   0     0     <> 
    848     15   67.943000   20.739000   20.176000    55 " " A A   70  -0.50000  -0.50000 "ALA " " O  " "    "    8   0    0    1 "" 1     1     7     0                    47.48                    1 848   848   848   0     0     <> 
    849      3   66.719000   20.178000   23.105000    55 " " A A    2  -0.18000  -0.18000 "ALA " " CB " "    "    6   0    0    1 "" 1     1     7     0                    29.62                    1 849   849   849   0     0     <> 
    850     41   67.690616   20.662945   23.207350    55 " " A A   21   0.06000   0.06000 "ALA " " HB1" "    "    1   0    0    0 "" 1     1     7     0                    44.87                    1 850   850   850   0     0     <> 
    851     41   66.069718   20.582736   23.881996    55 " " A A   21   0.06000   0.06000 "ALA " " HB2" "    "    1   0    0    0 "" 1     1     7     0                    44.87                    1 851   851   851   0     0     <> 
    852     41   66.855419   19.115821   23.311196    55 " " A A   21   0.06000   0.06000 "ALA " " HB3" "    "    1   0    0    0 "" 1     1     7     0                    44.87                    1 852   852   852   0     0     <> 
    853     25   67.021000   18.676000   20.226000    56 " " D A   43  -0.50000  -0.50000 "ASP " " N  " "    "    7   0    0    1 "" 0     1     7     0                    43.09                    1 853   853   853   0     0     <> 
    854     43   66.336411   18.061834   20.646339    56 " " D A   21   0.30000   0.30000 "ASP " " H  " "    "    1   0    0    1 "" 0     1     7     0                    44.87                    1 854   854   854   0     0     <> 
    855      3   67.925000   18.120000   19.225000    56 " " D A    2   0.14000   0.14000 "ASP " " CA " "    "    6   0    0    1 "" 0     1     -1107 0                    42.76                    1 855   855   855   0     0     <> 
    856     41   68.056433   18.850606   18.423209    56 " " D A   21   0.06000   0.06000 "ASP " " HA " "    "    1   0    0    0 "" 0     1     7     0                    44.87                    1 856   856   856   0     0     <> 
    857      2   67.271000   16.900000   18.602000    56 " " D A    2   0.50000   0.50000 "ASP " " C  " "    "    6   0    0    1 "" 0     1     7     0                    42.19                    1 857   857   857   0     0     <> 
    858     15   67.156000   15.860000   19.258000    56 " " D A   70  -0.50000  -0.50000 "ASP " " O  " "    "    8   0    0    1 "" 0     1     7     0                    46.26                    1 858   858   858   0     0     <> 
    859      3   69.330000   17.853000   19.849000    56 " " D A    2  -0.22000  -0.22000 "ASP " " CB " "    "    6   0    0    1 "" 0     1     7     0                    44.06                    1 859   859   859   0     0     <> 
    860     41   69.841803   18.797464   20.033520    56 " " D A   21   0.06000   0.06000 "ASP " " HB2" "    "    1   0    0    0 "" 0     1     7     0                    44.87                    1 860   860   860   0     0     <> 
    861     41   69.197890   17.387179   20.827175    56 " " D A   21   0.06000   0.06000 "ASP " " HB3" "    "    1   0    0    0 "" 0     1     7     0                    44.87                    1 861   861   861   0     0     <> 
    862      2   70.280000   16.964000   19.059000    56 " " D A    2   0.70000   0.70000 "ASP " " CG " "    "    6   0    0    1 "" 0     1     7     0                    39.95                    1 862   862   862   0     0     <> 
    863     15   70.191000   16.934000   17.813000    56 " " D A   70  -0.80000  -0.80000 "ASP " " OD1" "    "    8   0    0    1 "" 0     1     7     0                    45.26                    1 863   863   863   0     0     <> 
    864     18   71.128000   16.294000   19.678000    56 " " D A   70  -0.80000  -0.80000 "ASP " " OD2" "    "    8  -1    0    1 "" 0     1     7     0                    57.26                    1 864   864   864   0     0     <> 
    865     25   66.896000   17.004000   17.321000    57 " " E A   43  -0.50000  -0.50000 "GLU " " N  " "    "    7   0    0    1 "" 0     1     7     0                    50.77                    1 865   865   865   0     0     <> 
    866     43   67.033473   17.870548   16.821819    57 " " E A   21   0.30000   0.30000 "GLU " " H  " "    "    1   0    0    1 "" 0     1     7     0                    44.87                    1 866   866   866   0     0     <> 
    867      3   66.264000   15.874000   16.623000    57 " " E A    2   0.14000   0.14000 "GLU " " CA " "    "    6   0    0    1 "" 0     1     -1107 0                    48.23                    1 867   867   867   0     0     <> 
    868     41   65.401153   15.553920   17.211573    57 " " E A   21   0.06000   0.06000 "GLU " " HA " "    "    1   0    0    0 "" 0     1     7     0                    44.87                    1 868   868   868   0     0     <> 
    869      2   67.150000   14.647000   16.454000    57 " " E A    2   0.50000   0.50000 "GLU " " C  " "    "    6   0    0    1 "" 0     1     7     0                    58.22                    1 869   869   869   0     0     <> 
    870     15   66.638000   13.555000   16.189000    57 " " E A   70  -0.50000  -0.50000 "GLU " " O  " "    "    8   0    0    1 "" 0     1     7     0                    69.09                    1 870   870   870   0     0     <> 
    871      3   65.760000   16.279000   15.210000    57 " " E A    2  -0.12000  -0.12000 "GLU " " CB " "    "    6   0    0    1 "" 0     1     7     0                     57.9                    1 871   871   871   0     0     <> 
    872     41   66.574259   16.734868   14.643960    57 " " E A   21   0.06000   0.06000 "GLU " " HB2" "    "    1   0    0    0 "" 0     1     7     0                    44.87                    1 872   872   872   0     0     <> 
    873     41   65.487389   15.377056   14.655786    57 " " E A   21   0.06000   0.06000 "GLU " " HB3" "    "    1   0    0    0 "" 0     1     7     0                    44.87                    1 873   873   873   0     0     <> 
    874      3   64.546000   17.215000   15.209000    57 " " E A    2  -0.22000  -0.22000 "GLU " " CG " "    "    6   0    0    1 "" 0     1     7     0                    67.63                    1 874   874   874   0     0     <> 
    875     41   63.824173   16.900135   15.963592    57 " " E A   21   0.06000   0.06000 "GLU " " HG2" "    "    1   0    0    0 "" 0     1     7     0                    44.87                    1 875   875   875   0     0     <> 
    876     41   64.841900   18.233725   15.459778    57 " " E A   21   0.06000   0.06000 "GLU " " HG3" "    "    1   0    0    0 "" 0     1     7     0                    44.87                    1 876   876   876   0     0     <> 
    877      2   63.869000   17.194000   13.840000    57 " " E A    2   0.70000   0.70000 "GLU " " CD " "    "    6   0    0    1 "" 0     1     7     0                    77.66                    1 877   877   877   0     0     <> 
    878     15   64.529000   17.528000   12.827000    57 " " E A   70  -0.80000  -0.80000 "GLU " " OE1" "    "    8   0    0    1 "" 0     1     7     0                     79.6                    1 878   878   878   0     0     <> 
    879     18   62.668000   16.846000   13.768000    57 " " E A   70  -0.80000  -0.80000 "GLU " " OE2" "    "    8  -1    0    1 "" 0     1     7     0                     82.3                    1 879   879   879   0     0     <> 
    880     25   68.459000   14.823000   16.619000    58 " " S A   43  -0.50000  -0.50000 "SER " " N  " "    "    7   0    0    1 "" 0     1     7     0                    48.86                    1 880   880   880   0     0     <> 
    881     43   68.826974   15.726713   16.893792    58 " " S A   21   0.30000   0.30000 "SER " " H  " "    "    1   0    0    1 "" 0     1     7     0                    44.87                    1 881   881   881   0     0     <> 
    882      3   69.398000   13.725000   16.413000    58 " " S A    2   0.14000   0.14000 "SER " " CA " "    "    6   0    0    1 "" 0     1     -1107 0                    60.46                    1 882   882   882   0     0     <> 
    883     41   68.983802   12.961771   15.750855    58 " " S A   21   0.06000   0.06000 "SER " " HA " "    "    1   0    0    0 "" 0     1     7     0                    44.87                    1 883   883   883   0     0     <> 
    884      2   69.796000   13.021000   17.706000    58 " " S A    2   0.50000   0.50000 "SER " " C  " "    "    6   0    0    1 "" 0     1     7     0                    58.57                    1 884   884   884   0     0     <> 
    885     15   70.608000   12.096000   17.673000    58 " " S A   70  -0.50000  -0.50000 "SER " " O  " "    "    8   0    0    1 "" 0     1     7     0                     65.9                    1 885   885   885   0     0     <> 
    886      3   70.671000   14.283000   15.738000    58 " " S A    2   0.14500   0.14500 "SER " " CB " "    "    6   0    0    1 "" 0     1     7     0                    59.85                    1 886   886   886   0     0     <> 
    887     41   71.147685   15.056826   16.339453    58 " " S A   21   0.06000   0.06000 "SER " " HB2" "    "    1   0    0    0 "" 0     1     7     0                    44.87                    1 887   887   887   0     0     <> 
    888     41   71.411891   13.496660   15.587225    58 " " S A   21   0.06000   0.06000 "SER " " HB3" "    "    1   0    0    0 "" 0     1     7     0                    44.87                    1 888   888   888   0     0     <> 
    889     16   70.336000   14.807000   14.463000    58 " " S A   70  -0.68300  -0.68300 "SER " " OG " "    "    8   0    0    1 "" 0     1     7     0                     61.3                    1 889   889   889   0     0     <> 
    890     42   69.794983   15.571257   14.599228    58 " " S A   21   0.41800   0.41800 "SER " " HG " "    "    1   0    0    1 "" 0     1     7     0                    44.87                    1 890   890   890   0     0     <> 
    891     25   69.209000   13.418000   18.837000    59 " " A A   43  -0.50000  -0.50000 "ALA " " N  " "    "    7   0    0    1 "" 0     1     7     0                    57.51                    1 891   891   891   0     0     <> 
    892     43   68.557128   14.190823   18.821697    59 " " A A   21   0.30000   0.30000 "ALA " " H  " "    "    1   0    0    1 "" 0     1     7     0                    44.87                    1 892   892   892   0     0     <> 
    893      3   69.370000   12.659000   20.081000    59 " " A A    2   0.14000   0.14000 "ALA " " CA " "    "    6   0    0    1 "" 0     1     -1107 0                    56.91                    1 893   893   893   0     0     <> 
    894     41   70.439025   12.585156   20.292430    59 " " A A   21   0.06000   0.06000 "ALA " " HA " "    "    1   0    0    0 "" 0     1     7     0                    44.87                    1 894   894   894   0     0     <> 
    895      2   68.799000   11.246000   20.002000    59 " " A A    2   0.50000   0.50000 "ALA " " C  " "    "    6   0    0    1 "" 0     1     7     0                     52.8                    1 895   895   895   0     0     <> 
    896     15   67.961000   10.943000   19.152000    59 " " A A   70  -0.50000  -0.50000 "ALA " " O  " "    "    8   0    0    1 "" 0     1     7     0                     51.7                    1 896   896   896   0     0     <> 
    897      3   68.717000   13.421000   21.236000    59 " " A A    2  -0.18000  -0.18000 "ALA " " CB " "    "    6   0    0    1 "" 0     1     7     0                     43.7                    1 897   897   897   0     0     <> 
    898     41   68.798644   12.879084   22.178875    59 " " A A   21   0.06000   0.06000 "ALA " " HB1" "    "    1   0    0    0 "" 0     1     7     0                    44.87                    1 898   898   898   0     0     <> 
    899     41   69.196681   14.390475   21.376566    59 " " A A   21   0.06000   0.06000 "ALA " " HB2" "    "    1   0    0    0 "" 0     1     7     0                    44.87                    1 899   899   899   0     0     <> 
    900     41   67.662337   13.612296   21.045487    59 " " A A   21   0.06000   0.06000 "ALA " " HB3" "    "    1   0    0    0 "" 0     1     7     0                    44.87                    1 900   900   900   0     0     <> 
    901     25   69.307000   10.385000   20.885000    60 " " E A   43  -0.50000  -0.50000 "GLU " " N  " "    "    7   0    0    1 "" 0     1     7     0                    63.48                    1 901   901   901   0     0     <> 
    902     43   69.985942   10.721244   21.551791    60 " " E A   21   0.30000   0.30000 "GLU " " H  " "    "    1   0    0    1 "" 0     1     7     0                    44.87                    1 902   902   902   0     0     <> 
    903      3   69.038000    8.946000   20.869000    60 " " E A    2   0.14000   0.14000 "GLU " " CA " "    "    6   0    0    1 "" 0     1     -1107 0                    67.43                    1 903   903   903   0     0     <> 
    904     41   69.442673    8.546475   19.936749    60 " " E A   21   0.06000   0.06000 "GLU " " HA " "    "    1   0    0    0 "" 0     1     7     0                    44.87                    1 904   904   904   0     0     <> 
    905      2   67.550000    8.610000   20.971000    60 " " E A    2   0.50000   0.50000 "GLU " " C  " "    "    6   0    0    1 "" 0     1     7     0                    60.57                    1 905   905   905   0     0     <> 
    906     15   66.870000    9.108000   21.863000    60 " " E A   70  -0.50000  -0.50000 "GLU " " O  " "    "    8   0    0    1 "" 0     1     7     0                     52.3                    1 906   906   906   0     0     <> 
    907      3   69.808000    8.307000   22.061000    60 " " E A    2  -0.12000  -0.12000 "GLU " " CB " "    "    6   0    0    1 "" 0     1     7     0                    66.08                    1 907   907   907   0     0     <> 
    908     41   70.805333    8.742628   22.136384    60 " " E A   21   0.06000   0.06000 "GLU " " HB2" "    "    1   0    0    0 "" 0     1     7     0                    44.87                    1 908   908   908   0     0     <> 
    909     41   69.330752    8.648908   22.981075    60 " " E A   21   0.06000   0.06000 "GLU " " HB3" "    "    1   0    0    0 "" 0     1     7     0                    44.87                    1 909   909   909   0     0     <> 
    910      3   69.843000    6.760000   22.127000    60 " " E A    2  -0.22000  -0.22000 "GLU " " CG " "    "    6   0    0    1 "" 0     1     7     0                    75.92                    1 910   910   910   0     0     <> 
    911     41   69.799827    6.439752   23.168329    60 " " E A   21   0.06000   0.06000 "GLU " " HG2" "    "    1   0    0    0 "" 0     1     7     0                    44.87                    1 911   911   911   0     0     <> 
    912     41   68.992116    6.302558   21.623880    60 " " E A   21   0.06000   0.06000 "GLU " " HG3" "    "    1   0    0    0 "" 0     1     7     0                    44.87                    1 912   912   912   0     0     <> 
    913      2   71.145000    6.208000   21.534000    60 " " E A    2   0.70000   0.70000 "GLU " " CD " "    "    6   0    0    1 "" 0     1     7     0                    85.49                    1 913   913   913   0     0     <> 
    914     15   71.367000    4.979000   21.623000    60 " " E A   70  -0.80000  -0.80000 "GLU " " OE1" "    "    8   0    0    1 "" 0     1     7     0                    78.45                    1 914   914   914   0     0     <> 
    915     18   71.950000    6.992000   20.982000    60 " " E A   70  -0.80000  -0.80000 "GLU " " OE2" "    "    8  -1    0    1 "" 0     1     7     0                    84.83                    1 915   915   915   0     0     <> 
    916     25   67.062000    7.783000   20.042000    61 " " N A   43  -0.50000  -0.50000 "ASN " " N  " "    "    7   0    0    1 "" 0     1     7     0                    61.62                    1 916   916   916   0     0     <> 
    917     43   67.685362    7.438623   19.325136    61 " " N A   21   0.30000   0.30000 "ASN " " H  " "    "    1   0    0    1 "" 0     1     7     0                    44.87                    1 917   917   917   0     0     <> 
    918      3   65.665000    7.314000   20.001000    61 " " N A    2   0.14000   0.14000 "ASN " " CA " "    "    6   0    0    1 "" 0     1     -1107 0                    57.96                    1 918   918   918   0     0     <> 
    919     41   65.705446    6.519042   19.255550    61 " " N A   21   0.06000   0.06000 "ASN " " HA " "    "    1   0    0    0 "" 0     1     7     0                    44.87                    1 919   919   919   0     0     <> 
    920      2   64.666000    8.294000   19.409000    61 " " N A    2   0.50000   0.50000 "ASN " " C  " "    "    6   0    0    1 "" 0     1     7     0                    44.67                    1 920   920   920   0     0     <> 
    921     15   63.507000    7.946000   19.166000    61 " " N A   70  -0.50000  -0.50000 "ASN " " O  " "    "    8   0    0    1 "" 0     1     7     0                    41.19                    1 921   921   921   0     0     <> 
    922      3   65.103000    6.657000   21.294000    61 " " N A    2  -0.12000  -0.12000 "ASN " " CB " "    "    6   0    0    1 "" 0     1     7     0                     54.8                    1 922   922   922   0     0     <> 
    923     41   64.985822    7.396010   22.084630    61 " " N A   21   0.06000   0.06000 "ASN " " HB2" "    "    1   0    0    0 "" 0     1     7     0                    44.87                    1 923   923   923   0     0     <> 
    924     41   64.098160    6.276650   21.108281    61 " " N A   21   0.06000   0.06000 "ASN " " HB3" "    "    1   0    0    0 "" 0     1     7     0                    44.87                    1 924   924   924   0     0     <> 
    925      2   65.907000    5.491000   21.797000    61 " " N A    2   0.50000   0.50000 "ASN " " CG " "    "    6   0    0    1 "" 0     1     7     0                    63.48                    1 925   925   925   0     0     "No Flip" 
    926     15   66.031000    4.464000   21.134000    61 " " N A   70  -0.50000  -0.50000 "ASN " " OD1" "    "    8   0    0    1 "" 0     1     7     0                    61.97                    1 926   926   926   0     0     <> 
    927     25   66.469000    5.636000   22.984000    61 " " N A   43  -0.76000  -0.76000 "ASN " " ND2" "    "    7   0    0    1 "" 0     1     7     0                    63.12                    1 927   927   927   0     0     <> 
    928     43   66.358140    6.500410   23.493780    61 " " N A   21   0.38000   0.38000 "ASN " "HD21" "    "    1   0    0    1 "" 0     1     7     0                    44.87                    1 928   928   928   0     0     <> 
    929     43   67.027224    4.885733   23.364406    61 " " N A   21   0.38000   0.38000 "ASN " "HD22" "    "    1   0    0    1 "" 0     1     7     0                    44.87                    1 929   929   929   0     0     <> 
    930     25   65.100000    9.526000   19.162000    62 " " C A   43  -0.50000  -0.50000 "CYS " " N  " "    "    7   0    0    1 "" 0     1     7     0                    41.92                    1 930   930   930   0     0     <> 
    931     43   66.054705    9.782679   19.376658    62 " " C A   21   0.30000   0.30000 "CYS " " H  " "    "    1   0    0    1 "" 0     1     7     0                    44.87                    1 931   931   931   0     0     <> 
    932      3   64.214000   10.529000   18.579000    62 " " C A    2   0.14000   0.14000 "CYS " " CA " "    "    6   0    0    1 "" 0     1     -1107 0                    46.43                    1 932   932   932   0     0     <> 
    933     41   63.285655   10.562042   19.152724    62 " " C A   21   0.06000   0.06000 "CYS " " HA " "    "    1   0    0    0 "" 0     1     7     0                    44.87                    1 933   933   933   0     0     <> 
    934      2   63.838000   10.266000   17.133000    62 " " C A    2   0.50000   0.50000 "CYS " " C  " "    "    6   0    0    1 "" 0     1     7     0                    40.33                    1 934   934   934   0     0     <> 
    935     15   62.898000   10.871000   16.619000    62 " " C A   70  -0.50000  -0.50000 "CYS " " O  " "    "    8   0    0    1 "" 0     1     7     0                    46.75                    1 935   935   935   0     0     <> 
    936      3   64.882000   11.907000   18.665000    62 " " C A    2   0.09750   0.09750 "CYS " " CB " "    "    6   0    0    1 "" 0     1     7     0                    43.39                    1 936   936   936   0     0     <> 
    937     49   65.165000   12.449000   20.361000    62 " " C A   13  -0.21750  -0.21750 "CYS " " SG " "    "   16   0    0    1 "" 0     1     7     0                    44.67                    1 937   937   937   0     0     <> 
    938     41   65.836034   11.897876   18.140002    62 " " C A   21   0.06000   0.06000 "CYS " " HB2" "    "    1   0    0    0 "" 0     1     7     0                    44.87                    1 938   938   938   0     0     <> 
    939     41   64.278732   12.670690   18.174505    62 " " C A   21   0.06000   0.06000 "CYS " " HB3" "    "    1   0    0    0 "" 0     1     7     0                    44.87                    1 939   939   939   0     0     <> 
    940     25   64.541000    9.325000   16.505000    63 " " D A   43  -0.50000  -0.50000 "ASP " " N  " "    "    7   0    0    1 "" 0     1     7     0                    40.61                    1 940   940   940   0     0     <> 
    941     43   65.296968    8.854317   16.984943    63 " " D A   21   0.30000   0.30000 "ASP " " H  " "    "    1   0    0    1 "" 0     1     7     0                    44.87                    1 941   941   941   0     0     <> 
    942      3   64.254000    8.934000   15.133000    63 " " D A    2   0.14000   0.14000 "ASP " " CA " "    "    6   0    0    1 "" 0     1     -1107 0                    46.74                    1 942   942   942   0     0     <> 
    943     41   63.961410    9.807024   14.547262    63 " " D A   21   0.06000   0.06000 "ASP " " HA " "    "    1   0    0    0 "" 0     1     7     0                    44.87                    1 943   943   943   0     0     <> 
    944      2   63.148000    7.887000   15.026000    63 " " D A    2   0.50000   0.50000 "ASP " " C  " "    "    6   0    0    1 "" 0     1     7     0                    49.11                    1 944   944   944   0     0     <> 
    945     15   62.535000    7.752000   13.964000    63 " " D A   70  -0.50000  -0.50000 "ASP " " O  " "    "    8   0    0    1 "" 0     1     7     0                    55.21                    1 945   945   945   0     0     <> 
    946      3   65.554000    8.351000   14.511000    63 " " D A    2  -0.22000  -0.22000 "ASP " " CB " "    "    6   0    0    1 "" 0     1     7     0                    48.06                    1 946   946   946   0     0     <> 
    947     41   65.396533    8.139804   13.452072    63 " " D A   21   0.06000   0.06000 "ASP " " HB2" "    "    1   0    0    0 "" 0     1     7     0                    44.87                    1 947   947   947   0     0     <> 
    948     41   66.348004    9.097916   14.548951    63 " " D A   21   0.06000   0.06000 "ASP " " HB3" "    "    1   0    0    0 "" 0     1     7     0                    44.87                    1 948   948   948   0     0     <> 
    949      2   66.049000    7.088000   15.192000    63 " " D A    2   0.70000   0.70000 "ASP " " CG " "    "    6   0    0    1 "" 0     1     7     0                    48.57                    1 949   949   949   0     0     <> 
    950     15   65.830000    5.984000   14.646000    63 " " D A   70  -0.80000  -0.80000 "ASP " " OD1" "    "    8   0    0    1 "" 0     1     7     0                    71.32                    1 950   950   950   0     0     <> 
    951     18   66.651000    7.187000   16.280000    63 " " D A   70  -0.80000  -0.80000 "ASP " " OD2" "    "    8  -1    0    1 "" 0     1     7     0                     64.3                    1 951   951   951   0     0     <> 
    952     25   62.902000    7.157000   16.121000    64 " " K A   43  -0.50000  -0.50000 "LYS " " N  " "    "    7   0    0    1 "" 0     1     7     0                    51.04                    1 952   952   952   0     0     <> 
    953     43   63.423125    7.344982   16.965909    64 " " K A   21   0.30000   0.30000 "LYS " " H  " "    "    1   0    0    1 "" 0     1     7     0                    44.87                    1 953   953   953   0     0     <> 
    954      3   61.919000    6.082000   16.144000    64 " " K A    2   0.14000   0.14000 "LYS " " CA " "    "    6   0    0    1 "" 0     1     -1107 0                    38.23                    1 954   954   954   0     0     <> 
    955     41   62.149926    5.376370   15.343570    64 " " K A   21   0.06000   0.06000 "LYS " " HA " "    "    1   0    0    0 "" 0     1     7     0                    44.87                    1 955   955   955   0     0     <> 
    956      2   60.503000    6.603000   15.965000    64 " " K A    2   0.50000   0.50000 "LYS " " C  " "    "    6   0    0    1 "" 0     1     7     0                    49.65                    1 956   956   956   0     0     <> 
    957     15   60.163000    7.678000   16.469000    64 " " K A   70  -0.50000  -0.50000 "LYS " " O  " "    "    8   0    0    1 "" 0     1     7     0                    43.82                    1 957   957   957   0     0     <> 
    958      3   61.974000    5.356000   17.511000    64 " " K A    2  -0.12000  -0.12000 "LYS " " CB " "    "    6   0    0    1 "" 0     1     7     0                    54.95                    1 958   958   958   0     0     <> 
    959     41   61.729466    6.068692   18.299610    64 " " K A   21   0.06000   0.06000 "LYS " " HB2" "    "    1   0    0    0 "" 0     1     7     0                    44.87                    1 959   959   959   0     0     <> 
    960     41   61.188011    4.599331   17.551694    64 " " K A   21   0.06000   0.06000 "LYS " " HB3" "    "    1   0    0    0 "" 0     1     7     0                    44.87                    1 960   960   960   0     0     <> 
    961      3   63.292000    4.683000   17.884000    64 " " K A    2  -0.12000  -0.12000 "LYS " " CG " "    "    6   0    0    1 "" 0     1     7     0                    51.76                    1 961   961   961   0     0     <> 
    962     41   64.080773    5.431766   17.950891    64 " " K A   21   0.06000   0.06000 "LYS " " HG2" "    "    1   0    0    0 "" 0     1     7     0                    44.87                    1 962   962   962   0     0     <> 
    963     41   63.184580    4.275676   18.890451    64 " " K A   21   0.06000   0.06000 "LYS " " HG3" "    "    1   0    0    0 "" 0     1     7     0                    44.87                    1 963   963   963   0     0     <> 
    964      3   63.741000    3.565000   16.942000    64 " " K A    2  -0.12000  -0.12000 "LYS " " CD " "    "    6   0    0    1 "" 0     1     7     0                    62.64                    1 964   964   964   0     0     <> 
    965     41   62.906502    2.901812   16.711882    64 " " K A   21   0.06000   0.06000 "LYS " " HD2" "    "    1   0    0    0 "" 0     1     7     0                    44.87                    1 965   965   965   0     0     <> 
    966     41   64.046212    4.017526   15.997174    64 " " K A   21   0.06000   0.06000 "LYS " " HD3" "    "    1   0    0    0 "" 0     1     7     0                    44.87                    1 966   966   966   0     0     <> 
    967      3   64.897000    2.748000   17.521000    64 " " K A    2   0.19000   0.19000 "LYS " " CE " "    "    6   0    0    1 "" 0     1     7     0                    67.51                    1 967   967   967   0     0     <> 
    968     41   65.598724    3.408251   18.033075    64 " " K A   21   0.06000   0.06000 "LYS " " HE2" "    "    1   0    0    0 "" 0     1     7     0                    44.87                    1 968   968   968   0     0     <> 
    969     41   64.530922    2.038075   18.263544    64 " " K A   21   0.06000   0.06000 "LYS " " HE3" "    "    1   0    0    0 "" 0     1     7     0                    44.87                    1 969   969   969   0     0     <> 
    970     32   65.656000    2.034000   16.473000    64 " " K A   43  -0.30000  -0.30000 "LYS " " NZ " "    "    7   1    0    1 "" 0     1     7     0                    67.17                    1 970   970   970   0     0     <> 
    971     44   66.419192    1.525671   16.896198    64 " " K A   21   0.33000   0.33000 "LYS " " HZ1" "    "    1   0    0    1 "" 0     1     7     0                    44.87                    1 971   971   971   0     0     <> 
    972     44   65.045391    1.390278   15.990882    64 " " K A   21   0.33000   0.33000 "LYS " " HZ2" "    "    1   0    0    1 "" 0     1     7     0                    44.87                    1 972   972   972   0     0     <> 
    973     44   66.024378    2.707034   15.814807    64 " " K A   21   0.33000   0.33000 "LYS " " HZ3" "    "    1   0    0    1 "" 0     1     7     0                    44.87                    1 973   973   973   0     0     <> 
    974     25   59.676000    5.820000   15.270000    65 " " S A   43  -0.50000  -0.50000 "SER " " N  " "    "    7   0    0    1 "" 0     1     7     0                    42.99                    1 974   974   974   0     0     <> 
    975     43   59.993244    4.942127   14.886113    65 " " S A   21   0.30000   0.30000 "SER " " H  " "    "    1   0    0    1 "" 0     1     7     0                    44.87                    1 975   975   975   0     0     <> 
    976      3   58.262000    6.178000   15.151000    65 " " S A    2   0.14000   0.14000 "SER " " CA " "    "    6   0    0    1 "" 0     1     -1107 0                    53.24                    1 976   976   976   0     0     <> 
    977     41   58.230800    7.185216   14.730976    65 " " S A   21   0.06000   0.06000 "SER " " HA " "    "    1   0    0    0 "" 0     1     7     0                    44.87                    1 977   977   977   0     0     <> 
    978      2   57.500000    6.192000   16.487000    65 " " S A    2   0.50000   0.50000 "SER " " C  " "    "    6   0    0    1 "" 0     1     7     0                    51.06                    1 978   978   978   0     0     <> 
    979     15   57.929000    5.618000   17.492000    65 " " S A   70  -0.50000  -0.50000 "SER " " O  " "    "    8   0    0    1 "" 0     1     7     0                     45.9                    1 979   979   979   0     0     <> 
    980      3   57.555000    5.241000   14.148000    65 " " S A    2   0.14500   0.14500 "SER " " CB " "    "    6   0    0    1 "" 0     1     7     0                    44.96                    1 980   980   980   0     0     <> 
    981     41   56.614047    5.687779   13.823406    65 " " S A   21   0.06000   0.06000 "SER " " HB2" "    "    1   0    0    0 "" 0     1     7     0                    44.87                    1 981   981   981   0     0     <> 
    982     41   58.159220    5.112068   13.249369    65 " " S A   21   0.06000   0.06000 "SER " " HB3" "    "    1   0    0    0 "" 0     1     7     0                    44.87                    1 982   982   982   0     0     <> 
    983     16   57.261000    3.972000   14.702000    65 " " S A   70  -0.68300  -0.68300 "SER " " OG " "    "    8   0    0    1 "" 0     1     7     0                    55.16                    1 983   983   983   0     0     <> 
    984     42   56.827323    3.455603   14.038409    65 " " S A   21   0.41800   0.41800 "SER " " HG " "    "    1   0    0    1 "" 0     1     7     0                    44.87                    1 984   984   984   0     0     <> 
    985     25   56.348000    6.854000   16.461000    66 " " L A   43  -0.50000  -0.50000 "LEU " " N  " "    "    7   0    0    1 "" 1     1     7     0                    43.12                    1 985   985   985   0     0     <> 
    986     43   56.073668    7.346953   15.616055    66 " " L A   21   0.30000   0.30000 "LEU " " H  " "    "    1   0    0    1 "" 1     1     7     0                    44.87                    1 986   986   986   0     0     <> 
    987      3   55.481000    6.927000   17.626000    66 " " L A    2   0.14000   0.14000 "LEU " " CA " "    "    6   0    0    1 "" 1     1     -1107 0                    52.33                    1 987   987   987   0     0     <> 
    988     41   56.106587    7.170672   18.484976    66 " " L A   21   0.06000   0.06000 "LEU " " HA " "    "    1   0    0    0 "" 1     1     7     0                    44.87                    1 988   988   988   0     0     <> 
    989      2   54.768000    5.635000   17.975000    66 " " L A    2   0.50000   0.50000 "LEU " " C  " "    "    6   0    0    1 "" 1     1     7     0                    54.66                    1 989   989   989   0     0     <> 
    990     15   54.503000    5.407000   19.158000    66 " " L A   70  -0.50000  -0.50000 "LEU " " O  " "    "    8   0    0    1 "" 1     1     7     0                    52.63                    1 990   990   990   0     0     <> 
    991      3   54.407000    8.019000   17.427000    66 " " L A    2  -0.12000  -0.12000 "LEU " " CB " "    "    6   0    0    1 "" 1     1     7     0                    49.85                    1 991   991   991   0     0     <> 
    992     41   54.202669    8.135640   16.362482    66 " " L A   21   0.06000   0.06000 "LEU " " HB2" "    "    1   0    0    0 "" 1     1     7     0                    44.87                    1 992   992   992   0     0     <> 
    993     41   53.445596    7.728623   17.855678    66 " " L A   21   0.06000   0.06000 "LEU " " HB3" "    "    1   0    0    0 "" 1     1     7     0                    44.87                    1 993   993   993   0     0     <> 
    994      3   54.795000    9.342000   18.050000    66 " " L A    2  -0.06000  -0.06000 "LEU " " CG " "    "    6   0    0    1 "" 1     1     7     0                    57.24                    1 994   994   994   0     0     <> 
    995     41   55.816004    9.570890   17.746297    66 " " L A   21   0.06000   0.06000 "LEU " " HG " "    "    1   0    0    0 "" 1     1     7     0                    44.87                    1 995   995   995   0     0     <> 
    996      3   53.888000   10.454000   17.548000    66 " " L A    2  -0.18000  -0.18000 "LEU " " CD1" "    "    6   0    0    1 "" 1     1     7     0                    55.19                    1 996   996   996   0     0     <> 
    997     41   54.321454   11.425510   17.784263    66 " " L A   21   0.06000   0.06000 "LEU " "HD11" "    "    1   0    0    0 "" 1     1     7     0                    44.87                    1 997   997   997   0     0     <> 
    998     41   53.713106   10.413937   16.473896    66 " " L A   21   0.06000   0.06000 "LEU " "HD12" "    "    1   0    0    0 "" 1     1     7     0                    44.87                    1 998   998   998   0     0     <> 
    999     41   52.908951   10.409239   18.023750    66 " " L A   21   0.06000   0.06000 "LEU " "HD13" "    "    1   0    0    0 "" 1     1     7     0                    44.87                    1 999   999   999   0     0     <> 
    1000     3   54.747000    9.284000   19.575000    66 " " L A    2  -0.18000  -0.18000 "LEU " " CD2" "    "    6   0    0    1 "" 1     1     7     0                    62.66                    1 1000  1000  1000  0     0     <> 
    1001    41   54.962980   10.262339   20.005653    66 " " L A   21   0.06000   0.06000 "LEU " "HD21" "    "    1   0    0    0 "" 1     1     7     0                    44.87                    1 1001  1001  1001  0     0     <> 
    1002    41   53.761183    8.982460   19.931027    66 " " L A   21   0.06000   0.06000 "LEU " "HD22" "    "    1   0    0    0 "" 1     1     7     0                    44.87                    1 1002  1002  1002  0     0     <> 
    1003    41   55.474158    8.590232   19.994563    66 " " L A   21   0.06000   0.06000 "LEU " "HD23" "    "    1   0    0    0 "" 1     1     7     0                    44.87                    1 1003  1003  1003  0     0     <> 
    1004    25   54.499000    4.788000   16.976000    67 " " H A   43  -0.50000  -0.50000 "HIE " " N  " "    "    7   0    0    1 "" 1     1     7     0                    43.95                    1 1004  1004  1004  0     0     <> 
    1005    43   54.724649    5.034505   16.022780    67 " " H A   21   0.30000   0.30000 "HIE " " H  " "    "    1   0    0    1 "" 1     1     7     0                    44.87                    1 1005  1005  1005  0     0     <> 
    1006     3   54.045000    3.431000   17.275000    67 " " H A    2   0.14000   0.14000 "HIE " " CA " "    "    6   0    0    1 "" 1     1     -1107 0                    43.05                    1 1006  1006  1006  0     0     <> 
    1007    41   53.166372    3.499515   17.921048    67 " " H A   21   0.06000   0.06000 "HIE " " HA " "    "    1   0    0    0 "" 1     1     7     0                    44.87                    1 1007  1007  1007  0     0     <> 
    1008     2   55.080000    2.607000   18.031000    67 " " H A    2   0.50000   0.50000 "HIE " " C  " "    "    6   0    0    1 "" 1     1     7     0                    49.25                    1 1008  1008  1008  0     0     <> 
    1009    15   54.769000    1.992000   19.062000    67 " " H A   70  -0.50000  -0.50000 "HIE " " O  " "    "    8   0    0    1 "" 1     1     7     0                    37.39                    1 1009  1009  1009  0     0     <> 
    1010     3   53.614000    2.698000   15.993000    67 " " H A    2  -0.29700  -0.29700 "HIE " " CB " "    "    6   0    0    1 "" 1     1     7     0                    38.47                    1 1010  1010  1010  0     0     <> 
    1011    41   54.379888    2.767445   15.219255    67 " " H A   21   0.06000   0.06000 "HIE " " HB2" "    "    1   0    0    0 "" 1     1     7     0                    44.87                    1 1011  1011  1011  0     0     <> 
    1012    41   53.492835    1.635534   16.204759    67 " " H A   21   0.06000   0.06000 "HIE " " HB3" "    "    1   0    0    0 "" 1     1     7     0                    44.87                    1 1012  1012  1012  0     0     <> 
    1013     2   52.288000    3.153000   15.437000    67 " " H A    2   0.50400   0.50400 "HIE " " CG " "    "    6   0    0    1 "" 1     1     7     0                       50                    1 1013  1013  1013  0     0     "HIE" 
    1014    25   52.185000    4.101000   14.408000    67 " " H A   43  -0.56400  -0.56400 "HIE " " ND1" "    "    7   0    0    1 "" 1     1     7     0                    61.28                    1 1014  1014  1014  0     0     <> 
    1015     2   50.965000    2.788000   15.763000    67 " " H A    2  -0.26100  -0.26100 "HIE " " CD2" "    "    6   0    0    1 "" 1     1     7     0                    33.59                    1 1016  1015  1015  0     0     <> 
    1016    41   50.571537    2.092312   16.489180    67 " " H A   21   0.18300   0.18300 "HIE " " HD2" "    "    1   0    0    0 "" 1     1     7     0                    44.87                    1 1017  1016  1016  0     0     <> 
    1017     2   50.911000    4.257000   14.153000    67 " " H A    2   0.18200   0.18200 "HIE " " CE1" "    "    6   0    0    1 "" 1     1     7     0                    47.88                    1 1018  1017  1017  0     0     <> 
    1018    41   50.534638    4.935672   13.401902    67 " " H A   21   0.09800   0.09800 "HIE " " HE1" "    "    1   0    0    0 "" 1     1     7     0                    44.87                    1 1019  1018  1018  0     0     <> 
    1019    25   50.138000    3.521000   14.909000    67 " " H A   43  -0.29100  -0.29100 "HIE " " NE2" "    "    7   0    0    1 "" 1     1     7     0                    52.11                    1 1020  1019  1019  0     0     <> 
    1020    25   56.325000    2.689000   17.549000    68 " " T A   43  -0.50000  -0.50000 "THR " " N  " "    "    7   0    0    1 "" 1     1     7     0                    51.79                    1 1021  1020  1021  0     0     <> 
    1021    43   56.504673    3.251670   16.728719    68 " " T A   21   0.30000   0.30000 "THR " " H  " "    "    1   0    0    1 "" 1     1     7     0                    44.87                    1 1022  1021  1022  0     0     <> 
    1022     3   57.446000    2.017000   18.195000    68 " " T A    2   0.14000   0.14000 "THR " " CA " "    "    6   0    0    1 "" 1     1     -1107 0                    44.72                    1 1023  1022  1023  0     0     <> 
    1023    41   57.177558    0.970774   18.296770    68 " " T A   21   0.06000   0.06000 "THR " " HA " "    "    1   0    0    0 "" 1     1     7     0                    44.87                    1 1024  1023  1024  0     0     <> 
    1024     2   57.705000    2.480000   19.605000    68 " " T A    2   0.50000   0.50000 "THR " " C  " "    "    6   0    0    1 "" 1     1     7     0                    41.34                    1 1025  1024  1025  0     0     <> 
    1025    15   57.781000    1.644000   20.502000    68 " " T A   70  -0.50000  -0.50000 "THR " " O  " "    "    8   0    0    1 "" 1     1     7     0                     58.1                    1 1026  1025  1026  0     0     <> 
    1026     3   58.719000    2.138000   17.322000    68 " " T A    2   0.20500   0.20500 "THR " " CB " "    "    6   0    0    1 "" 1     1     7     0                     42.6                    1 1027  1026  1027  0     0     <> 
    1027    41   58.901189    3.184165   17.074496    68 " " T A   21   0.06000   0.06000 "THR " " HB " "    "    1   0    0    0 "" 1     1     7     0                    44.87                    1 1028  1027  1028  0     0     <> 
    1028    16   58.492000    1.453000   16.120000    68 " " T A   70  -0.68300  -0.68300 "THR " " OG1" "    "    8   0    0    1 "" 1     1     7     0                    50.68                    1 1029  1028  1029  0     0     <> 
    1029    42   57.761930    1.860198   15.677847    68 " " T A   21   0.41800   0.41800 "THR " " HG1" "    "    1   0    0    1 "" 1     1     7     0                    44.87                    1 1030  1029  1030  0     0     <> 
    1030     3   59.993000    1.561000   17.916000    68 " " T A    2  -0.18000  -0.18000 "THR " " CG2" "    "    6   0    0    1 "" 1     1     7     0                    39.93                    1 1031  1030  1031  0     0     <> 
    1031    41   60.810308    1.590648   17.195051    68 " " T A   21   0.06000   0.06000 "THR " "HG21" "    "    1   0    0    0 "" 1     1     7     0                    44.87                    1 1032  1031  1032  0     0     <> 
    1032    41   60.325010    2.121180   18.790785    68 " " T A   21   0.06000   0.06000 "THR " "HG22" "    "    1   0    0    0 "" 1     1     7     0                    44.87                    1 1033  1032  1033  0     0     <> 
    1033    41   59.854756    0.522233   18.219058    68 " " T A   21   0.06000   0.06000 "THR " "HG23" "    "    1   0    0    0 "" 1     1     7     0                    44.87                    1 1034  1033  1034  0     0     <> 
    1034    25   57.777000    3.794000   19.817000    69 " " L A   43  -0.50000  -0.50000 "LEU " " N  " "    "    7   0    0    1 "" 1     1     7     0                     47.4                    1 1035  1034  1035  0     0     <> 
    1035    43   57.699991    4.445221   19.045601    69 " " L A   21   0.30000   0.30000 "LEU " " H  " "    "    1   0    0    1 "" 1     1     7     0                    44.87                    1 1036  1035  1036  0     0     <> 
    1036     3   58.009000    4.308000   21.174000    69 " " L A    2   0.14000   0.14000 "LEU " " CA " "    "    6   0    0    1 "" 1     1     -1107 0                    48.87                    1 1037  1036  1037  0     0     <> 
    1037    41   58.888602    3.810798   21.586905    69 " " L A   21   0.06000   0.06000 "LEU " " HA " "    "    1   0    0    0 "" 1     1     7     0                    44.87                    1 1038  1037  1038  0     0     <> 
    1038     2   56.864000    4.076000   22.156000    69 " " L A    2   0.50000   0.50000 "LEU " " C  " "    "    6   0    0    1 "" 1     1     7     0                    37.55                    1 1039  1038  1039  0     0     <> 
    1039    15   57.100000    3.819000   23.340000    69 " " L A   70  -0.50000  -0.50000 "LEU " " O  " "    "    8   0    0    1 "" 1     1     7     0                    43.21                    1 1040  1039  1040  0     0     <> 
    1040     3   58.271000    5.833000   21.125000    69 " " L A    2  -0.12000  -0.12000 "LEU " " CB " "    "    6   0    0    1 "" 1     1     7     0                    52.66                    1 1041  1040  1041  0     0     <> 
    1041    41   57.442377    6.300236   20.588306    69 " " L A   21   0.06000   0.06000 "LEU " " HB2" "    "    1   0    0    0 "" 1     1     7     0                    44.87                    1 1042  1041  1042  0     0     <> 
    1042    41   58.240084    6.255825   22.131524    69 " " L A   21   0.06000   0.06000 "LEU " " HB3" "    "    1   0    0    0 "" 1     1     7     0                    44.87                    1 1043  1042  1043  0     0     <> 
    1043     3   59.589000    6.244000   20.476000    69 " " L A    2  -0.06000  -0.06000 "LEU " " CG " "    "    6   0    0    1 "" 1     1     7     0                    61.41                    1 1044  1043  1044  0     0     <> 
    1044    41   59.705361    5.711779   19.532212    69 " " L A   21   0.06000   0.06000 "LEU " " HG " "    "    1   0    0    0 "" 1     1     7     0                    44.87                    1 1045  1044  1045  0     0     <> 
    1045     3   59.534000    7.713000   20.167000    69 " " L A    2  -0.18000  -0.18000 "LEU " " CD1" "    "    6   0    0    1 "" 1     1     7     0                    55.62                    1 1046  1045  1046  0     0     <> 
    1046    41   60.479887    8.083910   19.769660    69 " " L A   21   0.06000   0.06000 "LEU " "HD11" "    "    1   0    0    0 "" 1     1     7     0                    44.87                    1 1047  1046  1047  0     0     <> 
    1047    41   58.760597    7.923098   19.427350    69 " " L A   21   0.06000   0.06000 "LEU " "HD12" "    "    1   0    0    0 "" 1     1     7     0                    44.87                    1 1048  1047  1048  0     0     <> 
    1048    41   59.295507    8.254730   21.078136    69 " " L A   21   0.06000   0.06000 "LEU " "HD13" "    "    1   0    0    0 "" 1     1     7     0                    44.87                    1 1049  1048  1049  0     0     <> 
    1049     3   60.804000    5.941000   21.346000    69 " " L A    2  -0.18000  -0.18000 "LEU " " CD2" "    "    6   0    0    1 "" 1     1     7     0                    52.67                    1 1050  1049  1050  0     0     <> 
    1050    41   61.721073    6.279641   20.863944    69 " " L A   21   0.06000   0.06000 "LEU " "HD21" "    "    1   0    0    0 "" 1     1     7     0                    44.87                    1 1051  1050  1051  0     0     <> 
    1051    41   60.737927    6.438565   22.314167    69 " " L A   21   0.06000   0.06000 "LEU " "HD22" "    "    1   0    0    0 "" 1     1     7     0                    44.87                    1 1052  1051  1052  0     0     <> 
    1052    41   60.914407    4.871787   21.525588    69 " " L A   21   0.06000   0.06000 "LEU " "HD23" "    "    1   0    0    0 "" 1     1     7     0                    44.87                    1 1053  1052  1053  0     0     <> 
    1053    25   55.630000    4.147000   21.656000    70 " " F A   43  -0.50000  -0.50000 "PHE " " N  " "    "    7   0    0    1 "" 1     1     7     0                    40.78                    1 1054  1053  1054  0     0     <> 
    1054    43   55.493370    4.374114   20.679590    70 " " F A   21   0.30000   0.30000 "PHE " " H  " "    "    1   0    0    1 "" 1     1     7     0                    44.87                    1 1055  1054  1055  0     0     <> 
    1055     3   54.464000    3.811000   22.458000    70 " " F A    2   0.14000   0.14000 "PHE " " CA " "    "    6   0    0    1 "" 1     1     -1107 0                    39.68                    1 1056  1055  1056  0     0     <> 
    1056    41   54.506686    4.428568   23.357917    70 " " F A   21   0.06000   0.06000 "PHE " " HA " "    "    1   0    0    0 "" 1     1     7     0                    44.87                    1 1057  1056  1057  0     0     <> 
    1057     2   54.453000    2.355000   22.898000    70 " " F A    2   0.50000   0.50000 "PHE " " C  " "    "    6   0    0    1 "" 1     1     7     0                    37.88                    1 1058  1057  1058  0     0     <> 
    1058    15   54.264000    2.083000   24.076000    70 " " F A   70  -0.50000  -0.50000 "PHE " " O  " "    "    8   0    0    1 "" 1     1     7     0                    51.33                    1 1059  1058  1059  0     0     <> 
    1059     3   53.163000    4.170000   21.705000    70 " " F A    2  -0.00500  -0.00500 "PHE " " CB " "    "    6   0    0    1 "" 1     1     7     0                    41.09                    1 1060  1059  1060  0     0     <> 
    1060    41   53.197519    5.215018   21.396059    70 " " F A   21   0.06000   0.06000 "PHE " " HB2" "    "    1   0    0    0 "" 1     1     7     0                    44.87                    1 1061  1060  1061  0     0     <> 
    1061    41   53.071832    3.583682   20.788948    70 " " F A   21   0.06000   0.06000 "PHE " " HB3" "    "    1   0    0    0 "" 1     1     7     0                    44.87                    1 1062  1061  1062  0     0     <> 
    1062     2   51.923000    4.002000   22.556000    70 " " F A    2  -0.11500  -0.11500 "PHE " " CG " "    "    6   0    0    1 "" 1     1     7     0                    46.26                    1 1063  1062  1063  0     0     <> 
    1063     2   51.694000    4.870000   23.648000    70 " " F A    2  -0.11500  -0.11500 "PHE " " CD1" "    "    6   0    0    1 "" 1     1     7     0                    50.51                    1 1064  1063  1064  0     0     <> 
    1064    41   52.391555    5.664733   23.868608    70 " " F A   21   0.11500   0.11500 "PHE " " HD1" "    "    1   0    0    0 "" 1     1     7     0                    44.87                    1 1065  1064  1065  0     0     <> 
    1065     2   51.009000    2.966000   22.278000    70 " " F A    2  -0.11500  -0.11500 "PHE " " CD2" "    "    6   0    0    1 "" 1     1     7     0                    56.63                    1 1066  1065  1066  0     0     <> 
    1066    41   51.180536    2.293362   21.450131    70 " " F A   21   0.11500   0.11500 "PHE " " HD2" "    "    1   0    0    0 "" 1     1     7     0                    44.87                    1 1067  1066  1067  0     0     <> 
    1067     2   50.557000    4.696000   24.461000    70 " " F A    2  -0.11500  -0.11500 "PHE " " CE1" "    "    6   0    0    1 "" 1     1     7     0                       45                    1 1068  1067  1068  0     0     <> 
    1068    41   50.383263    5.358272   25.296664    70 " " F A   21   0.11500   0.11500 "PHE " " HE1" "    "    1   0    0    0 "" 1     1     7     0                    44.87                    1 1069  1068  1069  0     0     <> 
    1069     2   49.871000    2.792000   23.095000    70 " " F A    2  -0.11500  -0.11500 "PHE " " CE2" "    "    6   0    0    1 "" 1     1     7     0                    49.26                    1 1070  1069  1070  0     0     <> 
    1070    41   49.178366    1.989986   22.888676    70 " " F A   21   0.11500   0.11500 "PHE " " HE2" "    "    1   0    0    0 "" 1     1     7     0                    44.87                    1 1071  1070  1071  0     0     <> 
    1071     2   49.648000    3.657000   24.187000    70 " " F A    2  -0.11500  -0.11500 "PHE " " CZ " "    "    6   0    0    1 "" 1     1     7     0                     51.4                    1 1072  1071  1072  0     0     <> 
    1072    41   48.781136    3.522535   24.816778    70 " " F A   21   0.11500   0.11500 "PHE " " HZ " "    "    1   0    0    0 "" 1     1     7     0                    44.87                    1 1073  1072  1073  0     0     <> 
    1073    25   54.760000    1.443000   21.977000    71 " " G A   43  -0.50000  -0.50000 "GLY " " N  " "    "    7   0    0    1 "" 1     1     7     0                    53.46                    1 1074  1073  1074  0     0     <> 
    1074    43   54.926616    1.727664   21.019590    71 " " G A   21   0.30000   0.30000 "GLY " " H  " "    "    1   0    0    1 "" 1     1     7     0                    44.87                    1 1075  1074  1075  0     0     <> 
    1075     3   54.842000    0.030000   22.301000    71 " " G A    2   0.08000   0.08000 "GLY " " CA " "    "    6   0    0    1 "" 1     1     -1107 0                    41.28                    1 1076  1075  1076  0     0     <> 
    1076    41   53.897442   -0.299742   22.738086    71 " " G A   21   0.06000   0.06000 "GLY " " HA2" "    "    1   0    0    0 "" 1     1     7     0                    44.87                    1 1077  1076  1077  0     0     <> 
    1077    41   54.949256   -0.522948   21.368031    71 " " G A   21   0.06000   0.06000 "GLY " " HA3" "    "    1   0    0    0 "" 1     1     7     0                    44.87                    1 1078  1077  1078  0     0     <> 
    1078     2   55.991000   -0.356000   23.223000    71 " " G A    2   0.50000   0.50000 "GLY " " C  " "    "    6   0    0    1 "" 1     1     7     0                    54.88                    1 1079  1078  1079  0     0     <> 
    1079    15   55.809000   -1.200000   24.103000    71 " " G A   70  -0.50000  -0.50000 "GLY " " O  " "    "    8   0    0    1 "" 1     1     7     0                    54.67                    1 1080  1079  1080  0     0     <> 
    1080    25   57.145000    0.298000   23.066000    72 " " D A   43  -0.50000  -0.50000 "ASP " " N  " "    "    7   0    0    1 "" 1     1     7     0                    39.54                    1 1081  1080  1081  0     0     <> 
    1081    43   57.244679    0.973620   22.319034    72 " " D A   21   0.30000   0.30000 "ASP " " H  " "    "    1   0    0    1 "" 1     1     7     0                    44.87                    1 1082  1081  1082  0     0     <> 
    1082     3   58.272000    0.090000   23.985000    72 " " D A    2   0.14000   0.14000 "ASP " " CA " "    "    6   0    0    1 "" 1     1     -1107 0                    40.77                    1 1083  1082  1083  0     0     <> 
    1083    41   58.494073   -0.979535   23.998665    72 " " D A   21   0.06000   0.06000 "ASP " " HA " "    "    1   0    0    0 "" 1     1     7     0                    44.87                    1 1084  1083  1084  0     0     <> 
    1084     2   57.979000    0.491000   25.427000    72 " " D A    2   0.50000   0.50000 "ASP " " C  " "    "    6   0    0    1 "" 1     1     7     0                    38.75                    1 1085  1084  1085  0     0     <> 
    1085    15   58.313000   -0.262000   26.347000    72 " " D A   70  -0.50000  -0.50000 "ASP " " O  " "    "    8   0    0    1 "" 1     1     7     0                    46.86                    1 1086  1085  1086  0     0     <> 
    1086     3   59.551000    0.845000   23.515000    72 " " D A    2  -0.22000  -0.22000 "ASP " " CB " "    "    6   0    0    1 "" 1     1     7     0                    44.28                    1 1087  1086  1087  0     0     <> 
    1087    41   59.346550    1.914655   23.444735    72 " " D A   21   0.06000   0.06000 "ASP " " HB2" "    "    1   0    0    0 "" 1     1     7     0                    44.87                    1 1088  1087  1088  0     0     <> 
    1088    41   60.348465    0.730837   24.250686    72 " " D A   21   0.06000   0.06000 "ASP " " HB3" "    "    1   0    0    0 "" 1     1     7     0                    44.87                    1 1089  1088  1089  0     0     <> 
    1089     2   60.108000    0.380000   22.178000    72 " " D A    2   0.70000   0.70000 "ASP " " CG " "    "    6   0    0    1 "" 1     1     7     0                    48.94                    1 1090  1089  1090  0     0     <> 
    1090    15   59.793000   -0.752000   21.749000    72 " " D A   70  -0.80000  -0.80000 "ASP " " OD1" "    "    8   0    0    1 "" 1     1     7     0                    50.85                    1 1091  1090  1091  0     0     <> 
    1091    18   60.872000    1.141000   21.546000    72 " " D A   70  -0.80000  -0.80000 "ASP " " OD2" "    "    8  -1    0    1 "" 1     1     7     0                    54.64                    1 1092  1091  1092  0     0     <> 
    1092    25   57.310000    1.635000   25.633000    73 " " K A   43  -0.50000  -0.50000 "LYS " " N  " "    "    7   0    0    1 "" 1     1     7     0                    32.15                    1 1093  1092  1093  0     0     <> 
    1093    43   57.043574    2.227483   24.857330    73 " " K A   21   0.30000   0.30000 "LYS " " H  " "    "    1   0    0    1 "" 1     1     7     0                    44.87                    1 1094  1093  1094  0     0     <> 
    1094     3   56.932000    2.007000   27.001000    73 " " K A    2   0.14000   0.14000 "LYS " " CA " "    "    6   0    0    1 "" 1     1     -1107 0                    35.21                    1 1095  1094  1095  0     0     <> 
    1095    41   57.790696    1.821232   27.648287    73 " " K A   21   0.06000   0.06000 "LYS " " HA " "    "    1   0    0    0 "" 1     1     7     0                    44.87                    1 1096  1095  1096  0     0     <> 
    1096     2   55.789000    1.196000   27.588000    73 " " K A    2   0.50000   0.50000 "LYS " " C  " "    "    6   0    0    1 "" 1     1     7     0                    40.98                    1 1097  1096  1097  0     0     <> 
    1097    15   55.695000    1.036000   28.810000    73 " " K A   70  -0.50000  -0.50000 "LYS " " O  " "    "    8   0    0    1 "" 1     1     7     0                     46.3                    1 1098  1097  1098  0     0     <> 
    1098     3   56.568000    3.507000   27.100000    73 " " K A    2  -0.12000  -0.12000 "LYS " " CB " "    "    6   0    0    1 "" 1     1     7     0                    38.04                    1 1099  1098  1099  0     0     <> 
    1099    41   56.244278    3.871447   26.123558    73 " " K A   21   0.06000   0.06000 "LYS " " HB2" "    "    1   0    0    0 "" 1     1     7     0                    44.87                    1 1100  1099  1100  0     0     <> 
    1100    41   55.719376    3.683918   27.764179    73 " " K A   21   0.06000   0.06000 "LYS " " HB3" "    "    1   0    0    0 "" 1     1     7     0                    44.87                    1 1101  1100  1101  0     0     <> 
    1101     3   57.734000    4.350000   27.600000    73 " " K A    2  -0.12000  -0.12000 "LYS " " CG " "    "    6   0    0    1 "" 1     1     7     0                    52.99                    1 1102  1101  1102  0     0     <> 
    1102    41   58.623099    4.082746   27.026957    73 " " K A   21   0.06000   0.06000 "LYS " " HG2" "    "    1   0    0    0 "" 1     1     7     0                    44.87                    1 1103  1102  1103  0     0     <> 
    1103    41   57.546347    5.401853   27.381227    73 " " K A   21   0.06000   0.06000 "LYS " " HG3" "    "    1   0    0    0 "" 1     1     7     0                    44.87                    1 1104  1103  1104  0     0     <> 
    1104     3   57.987000    4.193000   29.102000    73 " " K A    2  -0.12000  -0.12000 "LYS " " CD " "    "    6   0    0    1 "" 1     1     7     0                    56.32                    1 1105  1104  1105  0     0     <> 
    1105    41   57.355079    4.886977   29.653582    73 " " K A   21   0.06000   0.06000 "LYS " " HD2" "    "    1   0    0    0 "" 1     1     7     0                    44.87                    1 1106  1105  1106  0     0     <> 
    1106    41   57.683518    3.198094   29.428315    73 " " K A   21   0.06000   0.06000 "LYS " " HD3" "    "    1   0    0    0 "" 1     1     7     0                    44.87                    1 1107  1106  1107  0     0     <> 
    1107     3   59.442000    4.376000   29.504000    73 " " K A    2   0.19000   0.19000 "LYS " " CE " "    "    6   0    0    1 "" 1     1     7     0                    65.05                    1 1108  1107  1108  0     0     <> 
    1108    41   59.607841    3.949724   30.493876    73 " " K A   21   0.06000   0.06000 "LYS " " HE2" "    "    1   0    0    0 "" 1     1     7     0                    44.87                    1 1109  1108  1109  0     0     <> 
    1109    41   60.108437    3.849498   28.819975    73 " " K A   21   0.06000   0.06000 "LYS " " HE3" "    "    1   0    0    0 "" 1     1     7     0                    44.87                    1 1110  1109  1110  0     0     <> 
    1110    32   59.806000    5.796000   29.571000    73 " " K A   43  -0.30000  -0.30000 "LYS " " NZ " "    "    7   1    0    1 "" 1     1     7     0                    68.64                    1 1111  1110  1111  0     0     <> 
    1111    44   60.800090    5.880811   29.725941    73 " " K A   21   0.33000   0.33000 "LYS " " HZ1" "    "    1   0    0    1 "" 1     1     7     0                    44.87                    1 1112  1111  1112  0     0     <> 
    1112    44   59.549562    6.264498   28.714434    73 " " K A   21   0.33000   0.33000 "LYS " " HZ2" "    "    1   0    0    1 "" 1     1     7     0                    44.87                    1 1113  1112  1113  0     0     <> 
    1113    44   59.321289    6.211560   30.358803    73 " " K A   21   0.33000   0.33000 "LYS " " HZ3" "    "    1   0    0    1 "" 1     1     7     0                    44.87                    1 1114  1113  1114  0     0     <> 
    1114    25   54.939000    0.665000   26.714000    74 " " L A   43  -0.50000  -0.50000 "LEU " " N  " "    "    7   0    0    1 "" 1     1     7     0                    34.35                    1 1115  1114  1115  0     0     <> 
    1115    43   55.052551    0.853573   25.726891    74 " " L A   21   0.30000   0.30000 "LEU " " H  " "    "    1   0    0    1 "" 1     1     7     0                    44.87                    1 1116  1115  1116  0     0     <> 
    1116     3   53.890000   -0.248000   27.130000    74 " " L A    2   0.14000   0.14000 "LEU " " CA " "    "    6   0    0    1 "" 1     1     -1107 0                    45.85                    1 1117  1116  1117  0     0     <> 
    1117    41   53.339744    0.241997   27.930882    74 " " L A   21   0.06000   0.06000 "LEU " " HA " "    "    1   0    0    0 "" 1     1     7     0                    44.87                    1 1118  1117  1118  0     0     <> 
    1118     2   54.462000   -1.550000   27.695000    74 " " L A    2   0.50000   0.50000 "LEU " " C  " "    "    6   0    0    1 "" 1     1     7     0                    48.71                    1 1119  1118  1119  0     0     <> 
    1119    15   54.010000   -2.048000   28.731000    74 " " L A   70  -0.50000  -0.50000 "LEU " " O  " "    "    8   0    0    1 "" 1     1     7     0                    38.78                    1 1120  1119  1120  0     0     <> 
    1120     3   52.968000   -0.509000   25.899000    74 " " L A    2  -0.12000  -0.12000 "LEU " " CB " "    "    6   0    0    1 "" 1     1     7     0                    56.48                    1 1121  1120  1121  0     0     <> 
    1121    41   53.153171    0.257694   25.154640    74 " " L A   21   0.06000   0.06000 "LEU " " HB2" "    "    1   0    0    0 "" 1     1     7     0                    44.87                    1 1122  1121  1122  0     0     <> 
    1122    41   53.265265   -1.432299   25.398043    74 " " L A   21   0.06000   0.06000 "LEU " " HB3" "    "    1   0    0    0 "" 1     1     7     0                    44.87                    1 1123  1122  1123  0     0     <> 
    1123     3   51.454000   -0.524000   26.102000    74 " " L A    2  -0.06000  -0.06000 "LEU " " CG " "    "    6   0    0    1 "" 1     1     7     0                    52.71                    1 1124  1123  1124  0     0     <> 
    1124    41   51.188830   -1.419344   26.666203    74 " " L A   21   0.06000   0.06000 "LEU " " HG " "    "    1   0    0    0 "" 1     1     7     0                    44.87                    1 1125  1124  1125  0     0     <> 
    1125     3   50.931000    0.682000   26.849000    74 " " L A    2  -0.18000  -0.18000 "LEU " " CD1" "    "    6   0    0    1 "" 1     1     7     0                    43.72                    1 1126  1125  1126  0     0     <> 
    1126    41   49.841466    0.681632   26.886963    74 " " L A   21   0.06000   0.06000 "LEU " "HD11" "    "    1   0    0    0 "" 1     1     7     0                    44.87                    1 1127  1126  1127  0     0     <> 
    1127    41   51.277088    0.714597   27.877881    74 " " L A   21   0.06000   0.06000 "LEU " "HD12" "    "    1   0    0    0 "" 1     1     7     0                    44.87                    1 1128  1127  1128  0     0     <> 
    1128    41   51.238140    1.606247   26.359117    74 " " L A   21   0.06000   0.06000 "LEU " "HD13" "    "    1   0    0    0 "" 1     1     7     0                    44.87                    1 1129  1128  1129  0     0     <> 
    1129     3   50.761000   -0.576000   24.746000    74 " " L A    2  -0.18000  -0.18000 "LEU " " CD2" "    "    6   0    0    1 "" 1     1     7     0                    54.13                    1 1130  1129  1130  0     0     <> 
    1130    41   49.679806   -0.669876   24.852687    74 " " L A   21   0.06000   0.06000 "LEU " "HD21" "    "    1   0    0    0 "" 1     1     7     0                    44.87                    1 1131  1130  1131  0     0     <> 
    1131    41   50.961683    0.318594   24.156032    74 " " L A   21   0.06000   0.06000 "LEU " "HD22" "    "    1   0    0    0 "" 1     1     7     0                    44.87                    1 1132  1131  1132  0     0     <> 
    1132    41   51.104461   -1.428358   24.168969    74 " " L A   21   0.06000   0.06000 "LEU " "HD23" "    "    1   0    0    0 "" 1     1     7     0                    44.87                    1 1133  1132  1133  0     0     <> 
    1133    25   55.516000   -2.034000   27.038000    75 " " C A   43  -0.50000  -0.50000 "CYS " " N  " "    "    7   0    0    1 "" 1     1     7     0                    41.25                    1 1134  1133  1134  0     0     <> 
    1134    43   55.831596   -1.566441   26.198064    75 " " C A   21   0.30000   0.30000 "CYS " " H  " "    "    1   0    0    1 "" 1     1     7     0                    44.87                    1 1135  1134  1135  0     0     <> 
    1135     3   56.189000   -3.255000   27.437000    75 " " C A    2   0.14000   0.14000 "CYS " " CA " "    "    6   0    0    1 "" 1     1     -1107 0                    40.36                    1 1136  1135  1136  0     0     <> 
    1136    41   55.453177   -3.995921   27.743669    75 " " C A   21   0.06000   0.06000 "CYS " " HA " "    "    1   0    0    0 "" 1     1     7     0                    44.87                    1 1137  1136  1137  0     0     <> 
    1137     2   57.172000   -3.117000   28.599000    75 " " C A    2   0.50000   0.50000 "CYS " " C  " "    "    6   0    0    1 "" 1     1     7     0                    51.57                    1 1138  1137  1138  0     0     <> 
    1138    15   57.670000   -4.122000   29.110000    75 " " C A   70  -0.50000  -0.50000 "CYS " " O  " "    "    8   0    0    1 "" 1     1     7     0                    50.77                    1 1139  1138  1139  0     0     <> 
    1139     3   56.917000   -3.799000   26.198000    75 " " C A    2   0.09750   0.09750 "CYS " " CB " "    "    6   0    0    1 "" 1     1     7     0                    39.29                    1 1140  1139  1140  0     0     <> 
    1140    49   55.740000   -4.395000   24.951000    75 " " C A   13  -0.21750  -0.21750 "CYS " " SG " "    "   16   0    0    1 "" 1     1     7     0                    40.35                    1 1141  1140  1141  0     0     <> 
    1141    41   57.544805   -3.027368   25.749433    75 " " C A   21   0.06000   0.06000 "CYS " " HB2" "    "    1   0    0    0 "" 1     1     7     0                    44.87                    1 1142  1141  1142  0     0     <> 
    1142    41   57.575600   -4.630607   26.452629    75 " " C A   21   0.06000   0.06000 "CYS " " HB3" "    "    1   0    0    0 "" 1     1     7     0                    44.87                    1 1143  1142  1143  0     0     <> 
    1143    25   57.411000   -1.878000   29.032000    76 " " T A   43  -0.50000  -0.50000 "THR " " N  " "    "    7   0    0    1 "" 1     1     7     0                    45.93                    1 1144  1143  1144  0     0     <> 
    1144    43   56.958394   -1.104727   28.564977    76 " " T A   21   0.30000   0.30000 "THR " " H  " "    "    1   0    0    1 "" 1     1     7     0                    44.87                    1 1145  1144  1145  0     0     <> 
    1145     3   58.255000   -1.582000   30.190000    76 " " T A    2   0.14000   0.14000 "THR " " CA " "    "    6   0    0    1 "" 1     1     -1107 0                    54.26                    1 1146  1145  1146  0     0     <> 
    1146    41   59.120886   -2.247637   30.205333    76 " " T A   21   0.06000   0.06000 "THR " " HA " "    "    1   0    0    0 "" 1     1     7     0                    44.87                    1 1147  1146  1147  0     0     <> 
    1147     2   57.513000   -1.770000   31.520000    76 " " T A    2   0.50000   0.50000 "THR " " C  " "    "    6   0    0    1 "" 1     1     7     0                    60.11                    1 1148  1147  1148  0     0     <> 
    1148    15   58.141000   -1.951000   32.568000    76 " " T A   70  -0.50000  -0.50000 "THR " " O  " "    "    8   0    0    1 "" 1     1     7     0                    62.48                    1 1149  1148  1149  0     0     <> 
    1149     3   58.752000   -0.109000   30.043000    76 " " T A    2   0.20500   0.20500 "THR " " CB " "    "    6   0    0    1 "" 1     1     7     0                    54.65                    1 1150  1149  1150  0     0     <> 
    1150    41   57.931831    0.533609   29.735401    76 " " T A   21   0.06000   0.06000 "THR " " HB " "    "    1   0    0    0 "" 1     1     7     0                    44.87                    1 1151  1150  1151  0     0     <> 
    1151    16   59.742000   -0.065000   29.031000    76 " " T A   70  -0.68300  -0.68300 "THR " " OG1" "    "    8   0    0    1 "" 1     1     7     0                    50.56                    1 1152  1151  1152  0     0     <> 
    1152    42   59.350298   -0.339566   28.213148    76 " " T A   21   0.41800   0.41800 "THR " " HG1" "    "    1   0    0    1 "" 1     1     7     0                    44.87                    1 1153  1152  1153  0     0     <> 
    1153     3   59.384000    0.530000   31.261000    76 " " T A    2  -0.18000  -0.18000 "THR " " CG2" "    "    6   0    0    1 "" 1     1     7     0                    63.69                    1 1154  1153  1154  0     0     <> 
    1154    41   59.800217    1.508150   31.018272    76 " " T A   21   0.06000   0.06000 "THR " "HG21" "    "    1   0    0    0 "" 1     1     7     0                    44.87                    1 1155  1154  1155  0     0     <> 
    1155    41   58.659989    0.691875   32.059825    76 " " T A   21   0.06000   0.06000 "THR " "HG22" "    "    1   0    0    0 "" 1     1     7     0                    44.87                    1 1156  1155  1156  0     0     <> 
    1156    41   60.194202   -0.083216   31.657374    76 " " T A   21   0.06000   0.06000 "THR " "HG23" "    "    1   0    0    0 "" 1     1     7     0                    44.87                    1 1157  1156  1157  0     0     <> 
    1157    25   56.179000   -1.771000   31.470000    77 " " V A   43  -0.50000  -0.50000 "VAL " " N  " "    "    7   0    0    1 "" 0     1     7     0                       45                    1 1158  1157  1158  0     0     <> 
    1158    43   55.718854   -1.645852   30.579236    77 " " V A   21   0.30000   0.30000 "VAL " " H  " "    "    1   0    0    1 "" 0     1     7     0                    44.87                    1 1159  1158  1159  0     0     <> 
    1159     3   55.350000   -2.028000   32.634000    77 " " V A    2   0.14000   0.14000 "VAL " " CA " "    "    6   0    0    1 "" 0     1     -1107 0                    50.02                    1 1160  1159  1160  0     0     <> 
    1160    41   55.613095   -1.293942   33.399770    77 " " V A   21   0.06000   0.06000 "VAL " " HA " "    "    1   0    0    0 "" 0     1     7     0                    44.87                    1 1161  1160  1161  0     0     <> 
    1161     2   55.593000   -3.424000   33.187000    77 " " V A    2   0.50000   0.50000 "VAL " " C  " "    "    6   0    0    1 "" 0     1     7     0                    52.91                    1 1162  1161  1162  0     0     <> 
    1162    15   55.402000   -4.434000   32.503000    77 " " V A   70  -0.50000  -0.50000 "VAL " " O  " "    "    8   0    0    1 "" 0     1     7     0                    49.71                    1 1163  1162  1163  0     0     <> 
    1163     3   53.867000   -1.806000   32.247000    77 " " V A    2  -0.06000  -0.06000 "VAL " " CB " "    "    6   0    0    1 "" 0     1     7     0                     47.2                    1 1164  1163  1164  0     0     <> 
    1164    41   53.636154   -2.419941   31.375469    77 " " V A   21   0.06000   0.06000 "VAL " " HB " "    "    1   0    0    0 "" 0     1     7     0                    44.87                    1 1165  1164  1165  0     0     <> 
    1165     3   52.872000   -2.191000   33.327000    77 " " V A    2  -0.18000  -0.18000 "VAL " " CG1" "    "    6   0    0    1 "" 0     1     7     0                    45.54                    1 1166  1165  1166  0     0     <> 
    1166    41   53.065310   -1.654010   34.256247    77 " " V A   21   0.06000   0.06000 "VAL " "HG11" "    "    1   0    0    0 "" 0     1     7     0                    44.87                    1 1167  1166  1167  0     0     <> 
    1167    41   51.850544   -1.961431   33.020903    77 " " V A   21   0.06000   0.06000 "VAL " "HG12" "    "    1   0    0    0 "" 0     1     7     0                    44.87                    1 1168  1167  1168  0     0     <> 
    1168    41   52.890880   -3.257850   33.548540    77 " " V A   21   0.06000   0.06000 "VAL " "HG13" "    "    1   0    0    0 "" 0     1     7     0                    44.87                    1 1169  1168  1169  0     0     <> 
    1169     3   53.651000   -0.356000   31.862000    77 " " V A    2  -0.18000  -0.18000 "VAL " " CG2" "    "    6   0    0    1 "" 0     1     7     0                    47.11                    1 1170  1169  1170  0     0     <> 
    1170    41   52.599209   -0.121230   31.742310    77 " " V A   21   0.06000   0.06000 "VAL " "HG21" "    "    1   0    0    0 "" 0     1     7     0                    44.87                    1 1171  1170  1171  0     0     <> 
    1171    41   54.032852    0.319791   32.627986    77 " " V A   21   0.06000   0.06000 "VAL " "HG22" "    "    1   0    0    0 "" 0     1     7     0                    44.87                    1 1172  1171  1172  0     0     <> 
    1172    41   54.146311   -0.105606   30.923502    77 " " V A   21   0.06000   0.06000 "VAL " "HG23" "    "    1   0    0    0 "" 0     1     7     0                    44.87                    1 1173  1172  1173  0     0     <> 
    1173    25   56.061000   -3.442000   34.432000    78 " " A A   43  -0.50000  -0.50000 "ALA " " N  " "    "    7   0    0    1 "" 0     1     7     0                    57.52                    1 1174  1173  1174  0     0     <> 
    1174    43   56.200370   -2.570497   34.922140    78 " " A A   21   0.30000   0.30000 "ALA " " H  " "    "    1   0    0    1 "" 0     1     7     0                    44.87                    1 1175  1174  1175  0     0     <> 
    1175     3   56.581000   -4.663000   35.035000    78 " " A A    2   0.14000   0.14000 "ALA " " CA " "    "    6   0    0    1 "" 0     1     -1107 0                    56.84                    1 1176  1175  1176  0     0     <> 
    1176    41   57.278596   -5.129310   34.335731    78 " " A A   21   0.06000   0.06000 "ALA " " HA " "    "    1   0    0    0 "" 0     1     7     0                    44.87                    1 1177  1176  1177  0     0     <> 
    1177     2   55.520000   -5.694000   35.406000    78 " " A A    2   0.50000   0.50000 "ALA " " C  " "    "    6   0    0    1 "" 0     1     7     0                    49.53                    1 1178  1177  1178  0     0     <> 
    1178    15   55.763000   -6.897000   35.305000    78 " " A A   70  -0.50000  -0.50000 "ALA " " O  " "    "    8   0    0    1 "" 0     1     7     0                    54.58                    1 1179  1178  1179  0     0     <> 
    1179     3   57.362000   -4.276000   36.305000    78 " " A A    2  -0.18000  -0.18000 "ALA " " CB " "    "    6   0    0    1 "" 0     1     7     0                    56.28                    1 1180  1179  1180  0     0     <> 
    1180    41   57.800072   -5.152403   36.784774    78 " " A A   21   0.06000   0.06000 "ALA " " HB1" "    "    1   0    0    0 "" 0     1     7     0                    44.87                    1 1181  1180  1181  0     0     <> 
    1181    41   58.180516   -3.595918   36.066533    78 " " A A   21   0.06000   0.06000 "ALA " " HB2" "    "    1   0    0    0 "" 0     1     7     0                    44.87                    1 1182  1181  1182  0     0     <> 
    1182    41   56.722817   -3.780645   37.037517    78 " " A A   21   0.06000   0.06000 "ALA " " HB3" "    "    1   0    0    0 "" 0     1     7     0                    44.87                    1 1183  1182  1183  0     0     <> 
    1183    25   54.337000   -5.214000   35.783000    79 " " T A   43  -0.50000  -0.50000 "THR " " N  " "    "    7   0    0    1 "" 0     1     7     0                    43.35                    1 1184  1183  1184  0     0     <> 
    1184    43   54.188162   -4.216116   35.828880    79 " " T A   21   0.30000   0.30000 "THR " " H  " "    "    1   0    0    1 "" 0     1     7     0                    44.87                    1 1185  1184  1185  0     0     <> 
    1185     3   53.217000   -6.091000   36.096000    79 " " T A    2   0.14000   0.14000 "THR " " CA " "    "    6   0    0    1 "" 0     1     -1108 0                    47.59                    1 1186  1185  1186  0     0     <> 
    1186    41   53.574986   -6.993068   36.596730    79 " " T A   21   0.06000   0.06000 "THR " " HA " "    "    1   0    0    0 "" 0     1     7     0                    44.87                    1 1187  1186  1187  0     0     <> 
    1187     2   52.417000   -6.530000   34.872000    79 " " T A    2   0.50000   0.50000 "THR " " C  " "    "    6   0    0    1 "" 0     1     7     0                    57.27                    1 1188  1187  1188  0     0     <> 
    1188    15   51.386000   -7.180000   35.055000    79 " " T A   70  -0.50000  -0.50000 "THR " " O  " "    "    8   0    0    1 "" 0     1     7     0                    55.91                    1 1189  1188  1189  0     0     <> 
    1189     3   52.218000   -5.370000   37.066000    79 " " T A    2   0.20500   0.20500 "THR " " CB " "    "    6   0    0    1 "" 0     1     7     0                    58.25                    1 1190  1189  1190  0     0     <> 
    1190    41   51.405538   -6.057496   37.297264    79 " " T A   21   0.06000   0.06000 "THR " " HB " "    "    1   0    0    0 "" 0     1     7     0                    44.87                    1 1191  1190  1191  0     0     <> 
    1191    16   51.636000   -4.218000   36.472000    79 " " T A   70  -0.68300  -0.68300 "THR " " OG1" "    "    8   0    0    1 "" 0     1     7     0                    75.31                    1 1192  1191  1192  0     0     <> 
    1192    42   50.980316   -3.874571   37.060514    79 " " T A   21   0.41800   0.41800 "THR " " HG1" "    "    1   0    0    1 "" 0     1     7     0                    44.87                    1 1193  1192  1193  0     0     <> 
    1193     3   52.793000   -4.990000   38.408000    79 " " T A    2  -0.18000  -0.18000 "THR " " CG2" "    "    6   0    0    1 "" 0     1     7     0                    57.86                    1 1194  1193  1194  0     0     <> 
    1194    41   52.026665   -4.575239   39.063791    79 " " T A   21   0.06000   0.06000 "THR " "HG21" "    "    1   0    0    0 "" 0     1     7     0                    44.87                    1 1195  1194  1195  0     0     <> 
    1195    41   53.218568   -5.859622   38.909472    79 " " T A   21   0.06000   0.06000 "THR " "HG22" "    "    1   0    0    0 "" 0     1     7     0                    44.87                    1 1196  1195  1196  0     0     <> 
    1196    41   53.583280   -4.244971   38.309621    79 " " T A   21   0.06000   0.06000 "THR " "HG23" "    "    1   0    0    0 "" 0     1     7     0                    44.87                    1 1197  1196  1197  0     0     <> 
    1197    25   52.853000   -6.174000   33.653000    80 " " L A   43  -0.50000  -0.50000 "LEU " " N  " "    "    7   0    0    1 "" 1     1     7     0                    45.32                    1 1198  1197  1198  0     0     <> 
    1198    43   53.720705   -5.661260   33.573740    80 " " L A   21   0.30000   0.30000 "LEU " " H  " "    "    1   0    0    1 "" 1     1     7     0                    44.87                    1 1199  1198  1199  0     0     <> 
    1199     3   52.035000   -6.330000   32.443000    80 " " L A    2   0.14000   0.14000 "LEU " " CA " "    "    6   0    0    1 "" 1     1     -1108 0                    56.66                    1 1200  1199  1200  0     0     <> 
    1200    41   51.189793   -5.658839   32.587443    80 " " L A   21   0.06000   0.06000 "LEU " " HA " "    "    1   0    0    0 "" 1     1     7     0                    44.87                    1 1201  1200  1201  0     0     <> 
    1201     2   51.464000   -7.727000   32.190000    80 " " L A    2   0.50000   0.50000 "LEU " " C  " "    "    6   0    0    1 "" 1     1     7     0                    61.23                    1 1202  1201  1202  0     0     <> 
    1202    15   50.318000   -7.881000   31.759000    80 " " L A   70  -0.50000  -0.50000 "LEU " " O  " "    "    8   0    0    1 "" 1     1     7     0                    60.71                    1 1203  1202  1203  0     0     <> 
    1203     3   52.846000   -5.831000   31.220000    80 " " L A    2  -0.12000  -0.12000 "LEU " " CB " "    "    6   0    0    1 "" 1     1     7     0                    57.89                    1 1204  1203  1204  0     0     <> 
    1204    41   53.276550   -4.865400   31.469797    80 " " L A   21   0.06000   0.06000 "LEU " " HB2" "    "    1   0    0    0 "" 1     1     7     0                    44.87                    1 1205  1204  1205  0     0     <> 
    1205    41   53.689659   -6.505224   31.061391    80 " " L A   21   0.06000   0.06000 "LEU " " HB3" "    "    1   0    0    0 "" 1     1     7     0                    44.87                    1 1206  1205  1206  0     0     <> 
    1206     3   52.091000   -5.629000   29.914000    80 " " L A    2  -0.06000  -0.06000 "LEU " " CG " "    "    6   0    0    1 "" 1     1     7     0                    49.23                    1 1207  1206  1207  0     0     <> 
    1207    41   51.494262   -6.512848   29.687498    80 " " L A   21   0.06000   0.06000 "LEU " " HG " "    "    1   0    0    0 "" 1     1     7     0                    44.87                    1 1208  1207  1208  0     0     <> 
    1208     3   51.167000   -4.429000   29.991000    80 " " L A    2  -0.18000  -0.18000 "LEU " " CD1" "    "    6   0    0    1 "" 1     1     7     0                    46.29                    1 1209  1208  1209  0     0     <> 
    1209    41   51.718153   -3.506342   30.176806    80 " " L A   21   0.06000   0.06000 "LEU " "HD11" "    "    1   0    0    0 "" 1     1     7     0                    44.87                    1 1210  1209  1210  0     0     <> 
    1210    41   50.621705   -4.302612   29.055144    80 " " L A   21   0.06000   0.06000 "LEU " "HD12" "    "    1   0    0    0 "" 1     1     7     0                    44.87                    1 1211  1210  1211  0     0     <> 
    1211    41   50.424289   -4.532738   30.777278    80 " " L A   21   0.06000   0.06000 "LEU " "HD13" "    "    1   0    0    0 "" 1     1     7     0                    44.87                    1 1212  1211  1212  0     0     <> 
    1212     3   53.074000   -5.449000   28.773000    80 " " L A    2  -0.18000  -0.18000 "LEU " " CD2" "    "    6   0    0    1 "" 1     1     7     0                    59.32                    1 1213  1212  1213  0     0     <> 
    1213    41   52.563509   -5.276266   27.824753    80 " " L A   21   0.06000   0.06000 "LEU " "HD21" "    "    1   0    0    0 "" 1     1     7     0                    44.87                    1 1214  1213  1214  0     0     <> 
    1214    41   53.726223   -4.601020   28.965530    80 " " L A   21   0.06000   0.06000 "LEU " "HD22" "    "    1   0    0    0 "" 1     1     7     0                    44.87                    1 1215  1214  1215  0     0     <> 
    1215    41   53.705587   -6.329248   28.650776    80 " " L A   21   0.06000   0.06000 "LEU " "HD23" "    "    1   0    0    0 "" 1     1     7     0                    44.87                    1 1216  1215  1216  0     0     <> 
    1216    25   52.270000   -8.732000   32.530000    81 " " R A   43  -0.50000  -0.50000 "ARG " " N  " "    "    7   0    0    1 "" 1     1     7     0                    51.62                    1 1217  1216  1217  0     0     <> 
    1217    43   53.186828   -8.514690   32.893266    81 " " R A   21   0.30000   0.30000 "ARG " " H  " "    "    1   0    0    1 "" 1     1     7     0                    44.87                    1 1218  1217  1218  0     0     <> 
    1218     3   51.874000  -10.128000   32.468000    81 " " R A    2   0.14000   0.14000 "ARG " " CA " "    "    6   0    0    1 "" 1     1     -1108 0                    52.33                    1 1219  1218  1219  0     0     <> 
    1219    41   51.333017  -10.326188   31.541700    81 " " R A   21   0.06000   0.06000 "ARG " " HA " "    "    1   0    0    0 "" 1     1     7     0                    44.87                    1 1220  1219  1220  0     0     <> 
    1220     2   50.966000  -10.592000   33.611000    81 " " R A    2   0.50000   0.50000 "ARG " " C  " "    "    6   0    0    1 "" 1     1     7     0                    56.82                    1 1221  1220  1221  0     0     <> 
    1221    15   50.021000  -11.355000   33.389000    81 " " R A   70  -0.50000  -0.50000 "ARG " " O  " "    "    8   0    0    1 "" 1     1     7     0                    54.42                    1 1222  1221  1222  0     0     <> 
    1222     3   53.199000  -10.922000   32.446000    81 " " R A    2  -0.12000  -0.12000 "ARG " " CB " "    "    6   0    0    1 "" 1     1     7     0                    59.86                    1 1223  1222  1223  0     0     <> 
    1223    41   53.677117  -10.703840   31.490781    81 " " R A   21   0.06000   0.06000 "ARG " " HB2" "    "    1   0    0    0 "" 1     1     7     0                    44.87                    1 1224  1223  1224  0     0     <> 
    1224    41   53.884580  -10.542197   33.206122    81 " " R A   21   0.06000   0.06000 "ARG " " HB3" "    "    1   0    0    0 "" 1     1     7     0                    44.87                    1 1225  1224  1225  0     0     <> 
    1225     3   53.087000  -12.422000   32.628000    81 " " R A    2  -0.05000  -0.05000 "ARG " " CG " "    "    6   0    0    1 "" 1     1     7     0                    49.91                    1 1226  1225  1226  0     0     <> 
    1226    41   53.117765  -12.662260   33.691730    81 " " R A   21   0.06000   0.06000 "ARG " " HG2" "    "    1   0    0    0 "" 1     1     7     0                    44.87                    1 1227  1226  1227  0     0     <> 
    1227    41   52.101672  -12.747954   32.288265    81 " " R A   21   0.06000   0.06000 "ARG " " HG3" "    "    1   0    0    0 "" 1     1     7     0                    44.87                    1 1228  1227  1228  0     0     <> 
    1228     3   54.177000  -13.189000   31.892000    81 " " R A    2   0.19000   0.19000 "ARG " " CD " "    "    6   0    0    1 "" 1     1     7     0                    59.75                    1 1229  1228  1229  0     0     <> 
    1229    41   54.890074  -12.544378   31.380361    81 " " R A   21   0.06000   0.06000 "ARG " " HD2" "    "    1   0    0    0 "" 1     1     7     0                    44.87                    1 1230  1229  1230  0     0     <> 
    1230    41   54.760288  -13.770404   32.606653    81 " " R A   21   0.06000   0.06000 "ARG " " HD3" "    "    1   0    0    0 "" 1     1     7     0                    44.87                    1 1231  1230  1231  0     0     <> 
    1231    25   53.496000  -14.124000   31.005000    81 " " R A   43  -0.69997  -0.69997 "ARG " " NE " "    "    7   0    0    1 "" 1     1     7     0                    50.13                    1 1232  1231  1232  0     0     <> 
    1232    43   52.945676  -14.844262   31.450493    81 " " R A   21   0.44000   0.44000 "ARG " " HE " "    "    1   0    0    1 "" 1     1     7     0                    44.87                    1 1233  1232  1233  0     0     <> 
    1233     2   53.520000  -14.060000   29.669000    81 " " R A    2   0.63990   0.63990 "ARG " " CZ " "    "    6   0    0    1 "" 1     1     7     0                    57.87                    1 1234  1233  1234  0     0     <> 
    1234    25   54.256000  -13.134000   29.030000    81 " " R A   43  -0.79997  -0.79997 "ARG " " NH1" "    "    7   0    0    1 "" 1     1     7     0                    52.14                    1 1235  1234  1235  0     0     <> 
    1235    43   54.817155  -12.469195   29.539786    81 " " R A   21   0.46000   0.46000 "ARG " "HH11" "    "    1   0    0    1 "" 1     1     7     0                    44.87                    1 1236  1235  1236  0     0     <> 
    1236    43   54.224995  -13.106097   28.015999    81 " " R A   21   0.46000   0.46000 "ARG " "HH12" "    "    1   0    0    1 "" 1     1     7     0                    44.87                    1 1237  1236  1237  0     0     <> 
    1237    31   52.796000  -14.927000   28.971000    81 " " R A   43  -0.79997  -0.79997 "ARG " " NH2" "    "    7   1    0    1 "" 1     1     7     0                    77.75                    1 1238  1237  1238  0     0     <> 
    1238    44   52.226674  -15.627258   29.421371    81 " " R A   21   0.46000   0.46000 "ARG " "HH21" "    "    1   0    0    1 "" 1     1     7     0                    44.87                    1 1239  1238  1239  0     0     <> 
    1239    44   52.771714  -14.835675   27.955737    81 " " R A   21   0.46000   0.46000 "ARG " "HH22" "    "    1   0    0    1 "" 1     1     7     0                    44.87                    1 1240  1239  1240  0     0     <> 
    1240    25   51.223000  -10.112000   34.825000    82 " " E A   43  -0.50000  -0.50000 "GLU " " N  " "    "    7   0    0    1 "" 1     1     7     0                    55.98                    1 1241  1240  1241  0     0     <> 
    1241    43   51.997947   -9.483452   34.977436    82 " " E A   21   0.30000   0.30000 "GLU " " H  " "    "    1   0    0    1 "" 1     1     7     0                    44.87                    1 1242  1241  1242  0     0     <> 
    1242     3   50.335000  -10.437000   35.941000    82 " " E A    2   0.14000   0.14000 "GLU " " CA " "    "    6   0    0    1 "" 1     1     -1108 0                    58.02                    1 1243  1242  1243  0     0     <> 
    1243    41   50.119002  -11.506404   35.932192    82 " " E A   21   0.06000   0.06000 "GLU " " HA " "    "    1   0    0    0 "" 1     1     7     0                    44.87                    1 1244  1243  1244  0     0     <> 
    1244     2   48.962000   -9.763000   35.875000    82 " " E A    2   0.50000   0.50000 "GLU " " C  " "    "    6   0    0    1 "" 1     1     7     0                    55.73                    1 1245  1244  1245  0     0     <> 
    1245    15   47.966000  -10.367000   36.273000    82 " " E A   70  -0.50000  -0.50000 "GLU " " O  " "    "    8   0    0    1 "" 1     1     7     0                    54.33                    1 1246  1245  1246  0     0     <> 
    1246     3   51.019000  -10.062000   37.265000    82 " " E A    2  -0.12000  -0.12000 "GLU " " CB " "    "    6   0    0    1 "" 1     1     7     0                    33.39                    1 1247  1246  1247  0     0     <> 
    1247    41   50.291295   -9.641860   37.962456    82 " " E A   21   0.06000   0.06000 "GLU " " HB2" "    "    1   0    0    0 "" 1     1     7     0                    44.87                    1 1248  1247  1248  0     0     <> 
    1248    41   51.711224   -9.236534   37.090494    82 " " E A   21   0.06000   0.06000 "GLU " " HB3" "    "    1   0    0    0 "" 1     1     7     0                    44.87                    1 1249  1248  1249  0     0     <> 
    1249     3   51.772000  -11.177000   38.063000    82 " " E A    2  -0.22000  -0.22000 "GLU " " CG " "    "    6   0    0    1 "" 1     1     7     0                       -1                    1 1250  1249  1250  0     0     <> 
    1250    41   52.699586  -10.768111   38.464524    82 " " E A   21   0.06000   0.06000 "GLU " " HG2" "    "    1   0    0    0 "" 1     1     7     0                       -1                    1 1251  1250  1251  0     0     <> 
    1251    41   51.172775  -11.432590   38.938229    82 " " E A   21   0.06000   0.06000 "GLU " " HG3" "    "    1   0    0    0 "" 1     1     7     0                       -1                    1 1252  1251  1252  0     0     <> 
    1252     2   52.101000  -12.481000   37.344000    82 " " E A    2   0.70000   0.70000 "GLU " " CD " "    "    6   0    0    1 "" 1     1     7     0                       -1                    1 1253  1252  1253  0     0     <> 
    1253    15   52.973000  -12.445000   36.450000    82 " " E A   70  -0.80000  -0.80000 "GLU " " OE1" "    "    8   0    0    1 "" 1     1     7     0                       -1                    1 1254  1253  1254  0     0     <> 
    1254    18   51.477000  -13.500000   37.711000    82 " " E A   70  -0.80000  -0.80000 "GLU " " OE2" "    "    8  -1    0    1 "" 1     1     7     0                       -1                    1 1255  1254  1255  0     0     <> 
    1255    25   48.899000   -8.541000   35.341000    83 " " T A   43  -0.50000  -0.50000 "THR " " N  " "    "    7   0    0    1 "" 1     1     7     0                    48.26                    1 1256  1255  1256  0     0     <> 
    1256    43   49.742769   -8.088354   35.013066    83 " " T A   21   0.30000   0.30000 "THR " " H  " "    "    1   0    0    1 "" 1     1     7     0                    44.87                    1 1257  1256  1257  0     0     <> 
    1257     3   47.649000   -7.785000   35.395000    83 " " T A    2   0.14000   0.14000 "THR " " CA " "    "    6   0    0    1 "" 1     1     -1108 0                    55.77                    1 1258  1257  1258  0     0     <> 
    1258    41   47.044539   -8.088955   36.252632    83 " " T A   21   0.06000   0.06000 "THR " " HA " "    "    1   0    0    0 "" 1     1     7     0                    44.87                    1 1259  1258  1259  0     0     <> 
    1259     2   46.820000   -7.965000   34.121000    83 " " T A    2   0.50000   0.50000 "THR " " C  " "    "    6   0    0    1 "" 1     1     7     0                    57.65                    1 1260  1259  1260  0     0     <> 
    1260    15   45.595000   -7.840000   34.169000    83 " " T A   70  -0.50000  -0.50000 "THR " " O  " "    "    8   0    0    1 "" 1     1     7     0                    58.53                    1 1261  1260  1261  0     0     <> 
    1261     3   47.958000   -6.264000   35.555000    83 " " T A    2   0.20500   0.20500 "THR " " CB " "    "    6   0    0    1 "" 1     1     7     0                    64.49                    1 1262  1261  1262  0     0     <> 
    1262    41   48.390028   -5.878858   34.634476    83 " " T A   21   0.06000   0.06000 "THR " " HB " "    "    1   0    0    0 "" 1     1     7     0                    44.87                    1 1263  1262  1263  0     0     <> 
    1263    16   48.939000   -6.033000   36.549000    83 " " T A   70  -0.68300  -0.68300 "THR " " OG1" "    "    8   0    0    1 "" 1     1     7     0                     54.2                    1 1264  1263  1264  0     0     <> 
    1264    42   49.747151   -6.436614   36.266936    83 " " T A   21   0.41800   0.41800 "THR " " HG1" "    "    1   0    0    1 "" 1     1     7     0                    44.87                    1 1265  1264  1265  0     0     <> 
    1265     3   46.748000   -5.420000   35.942000    83 " " T A    2  -0.18000  -0.18000 "THR " " CG2" "    "    6   0    0    1 "" 1     1     7     0                    52.09                    1 1266  1265  1266  0     0     <> 
    1266    41   47.029952   -4.376275   36.087018    83 " " T A   21   0.06000   0.06000 "THR " "HG21" "    "    1   0    0    0 "" 1     1     7     0                    44.87                    1 1267  1266  1267  0     0     <> 
    1267    41   45.981476   -5.432861   35.167750    83 " " T A   21   0.06000   0.06000 "THR " "HG22" "    "    1   0    0    0 "" 1     1     7     0                    44.87                    1 1268  1267  1268  0     0     <> 
    1268    41   46.293741   -5.772712   36.868398    83 " " T A   21   0.06000   0.06000 "THR " "HG23" "    "    1   0    0    0 "" 1     1     7     0                    44.87                    1 1269  1268  1269  0     0     <> 
    1269    25   47.475000   -8.234000   32.989000    84 " " Y A   43  -0.50000  -0.50000 "TYR " " N  " "    "    7   0    0    1 "" 1     1     7     0                    45.49                    1 1270  1269  1270  0     0     <> 
    1270    43   48.481885   -8.319927   32.993239    84 " " Y A   21   0.30000   0.30000 "TYR " " H  " "    "    1   0    0    1 "" 1     1     7     0                    44.87                    1 1271  1270  1271  0     0     <> 
    1271     3   46.775000   -8.218000   31.701000    84 " " Y A    2   0.14000   0.14000 "TYR " " CA " "    "    6   0    0    1 "" 1     1     -1108 0                    48.61                    1 1272  1271  1272  0     0     <> 
    1272    41   45.695934   -8.129242   31.835693    84 " " Y A   21   0.06000   0.06000 "TYR " " HA " "    "    1   0    0    0 "" 1     1     7     0                    44.87                    1 1273  1272  1273  0     0     <> 
    1273     2   46.923000   -9.500000   30.926000    84 " " Y A    2   0.50000   0.50000 "TYR " " C  " "    "    6   0    0    1 "" 1     1     7     0                    54.23                    1 1274  1273  1274  0     0     <> 
    1274    15   46.238000   -9.665000   29.912000    84 " " Y A   70  -0.50000  -0.50000 "TYR " " O  " "    "    8   0    0    1 "" 1     1     7     0                    53.46                    1 1275  1274  1275  0     0     <> 
    1275     3   47.182000   -7.013000   30.825000    84 " " Y A    2  -0.00500  -0.00500 "TYR " " CB " "    "    6   0    0    1 "" 1     1     7     0                    47.41                    1 1276  1275  1276  0     0     <> 
    1276    41   48.224152   -7.099956   30.518810    84 " " Y A   21   0.06000   0.06000 "TYR " " HB2" "    "    1   0    0    0 "" 1     1     7     0                    44.87                    1 1277  1276  1277  0     0     <> 
    1277    41   46.609359   -7.022567   29.898119    84 " " Y A   21   0.06000   0.06000 "TYR " " HB3" "    "    1   0    0    0 "" 1     1     7     0                    44.87                    1 1278  1277  1278  0     0     <> 
    1278     2   46.981000   -5.652000   31.468000    84 " " Y A    2  -0.11500  -0.11500 "TYR " " CG " "    "    6   0    0    1 "" 1     1     7     0                    61.46                    1 1279  1278  1279  0     0     <> 
    1279     2   45.728000   -5.002000   31.380000    84 " " Y A    2  -0.11500  -0.11500 "TYR " " CD1" "    "    6   0    0    1 "" 1     1     7     0                    40.14                    1 1280  1279  1280  0     0     <> 
    1280    41   44.908423   -5.468098   30.852814    84 " " Y A   21   0.11500   0.11500 "TYR " " HD1" "    "    1   0    0    0 "" 1     1     7     0                    44.87                    1 1281  1280  1281  0     0     <> 
    1281     2   48.046000   -5.040000   32.159000    84 " " Y A    2  -0.11500  -0.11500 "TYR " " CD2" "    "    6   0    0    1 "" 1     1     7     0                    54.43                    1 1282  1281  1282  0     0     <> 
    1282    41   48.994242   -5.545177   32.240045    84 " " Y A   21   0.11500   0.11500 "TYR " " HD2" "    "    1   0    0    0 "" 1     1     7     0                    44.87                    1 1283  1282  1283  0     0     <> 
    1283     2   45.548000   -3.744000   31.982000    84 " " Y A    2  -0.11500  -0.11500 "TYR " " CE1" "    "    6   0    0    1 "" 1     1     7     0                    42.69                    1 1284  1283  1284  0     0     <> 
    1284    41   44.592217   -3.245951   31.912092    84 " " Y A   21   0.11500   0.11500 "TYR " " HE1" "    "    1   0    0    0 "" 1     1     7     0                    44.87                    1 1285  1284  1285  0     0     <> 
    1285     2   47.866000   -3.784000   32.762000    84 " " Y A    2  -0.11500  -0.11500 "TYR " " CE2" "    "    6   0    0    1 "" 1     1     7     0                    53.57                    1 1286  1285  1286  0     0     <> 
    1286    41   48.686692   -3.325297   33.293449    84 " " Y A   21   0.11500   0.11500 "TYR " " HE2" "    "    1   0    0    0 "" 1     1     7     0                    44.87                    1 1287  1286  1287  0     0     <> 
    1287     2   46.618000   -3.135000   32.673000    84 " " Y A    2   0.15000   0.15000 "TYR " " CZ " "    "    6   0    0    1 "" 1     1     7     0                    53.49                    1 1288  1287  1288  0     0     <> 
    1288    16   46.449000   -1.923000   33.257000    84 " " Y A   70  -0.58500  -0.58500 "TYR " " OH " "    "    8   0    0    1 "" 1     1     7     0                    52.28                    1 1289  1288  1289  0     0     <> 
    1289    42   47.229712   -1.624697   33.701573    84 " " Y A   21   0.43500   0.43500 "TYR " " HH " "    "    1   0    0    1 "" 1     1     7     0                    44.87                    1 1290  1289  1290  0     0     <> 
    1290    25   47.814000  -10.388000   31.376000    85 " " G A   43  -0.50000  -0.50000 "GLY " " N  " "    "    7   0    0    1 "" 0     1     7     0                    49.25                    1 1291  1290  1291  0     0     <> 
    1291    43   48.371650  -10.195017   32.195942    85 " " G A   21   0.30000   0.30000 "GLY " " H  " "    "    1   0    0    1 "" 0     1     7     0                    44.87                    1 1292  1291  1292  0     0     <> 
    1292     3   47.776000  -11.738000   30.861000    85 " " G A    2   0.08000   0.08000 "GLY " " CA " "    "    6   0    0    1 "" 0     1     -1108 0                    49.57                    1 1293  1292  1293  0     0     <> 
    1293    41   48.316797  -12.379463   31.556497    85 " " G A   21   0.06000   0.06000 "GLY " " HA2" "    "    1   0    0    0 "" 0     1     7     0                    44.87                    1 1294  1293  1294  0     0     <> 
    1294    41   46.751612  -12.118160   30.842806    85 " " G A   21   0.06000   0.06000 "GLY " " HA3" "    "    1   0    0    0 "" 0     1     7     0                    44.87                    1 1295  1294  1295  0     0     <> 
    1295     2   48.442000  -11.860000   29.506000    85 " " G A    2   0.50000   0.50000 "GLY " " C  " "    "    6   0    0    1 "" 0     1     7     0                     54.1                    1 1296  1295  1296  0     0     <> 
    1296    15   49.607000  -11.503000   29.317000    85 " " G A   70  -0.50000  -0.50000 "GLY " " O  " "    "    8   0    0    1 "" 0     1     7     0                    53.69                    1 1297  1296  1297  0     0     <> 
    1297    25   47.646000  -12.364000   28.561000    86 " " E A   43  -0.50000  -0.50000 "GLU " " N  " "    "    7   0    0    1 "" 0     1     7     0                    45.27                    1 1298  1297  1298  0     0     <> 
    1298    43   46.697343  -12.615766   28.798651    86 " " E A   21   0.30000   0.30000 "GLU " " H  " "    "    1   0    0    1 "" 0     1     7     0                    44.87                    1 1299  1298  1299  0     0     <> 
    1299     3   48.074000  -12.565000   27.181000    86 " " E A    2   0.14000   0.14000 "GLU " " CA " "    "    6   0    0    1 "" 0     1     -1108 0                    63.08                    1 1300  1299  1300  0     0     <> 
    1300    41   48.989841  -13.157849   27.230889    86 " " E A   21   0.06000   0.06000 "GLU " " HA " "    "    1   0    0    0 "" 0     1     7     0                    44.87                    1 1301  1300  1301  0     0     <> 
    1301     2   48.427000  -11.286000   26.417000    86 " " E A    2   0.50000   0.50000 "GLU " " C  " "    "    6   0    0    1 "" 0     1     7     0                    58.12                    1 1302  1301  1302  0     0     <> 
    1302    15   49.088000  -11.349000   25.377000    86 " " E A   70  -0.50000  -0.50000 "GLU " " O  " "    "    8   0    0    1 "" 0     1     7     0                    48.38                    1 1303  1302  1303  0     0     <> 
    1303     3   47.005000  -13.439000   26.453000    86 " " E A    2  -0.12000  -0.12000 "GLU " " CB " "    "    6   0    0    1 "" 0     1     7     0                     56.5                    1 1304  1303  1304  0     0     <> 
    1304    41   47.552675  -14.112657   25.791236    86 " " E A   21   0.06000   0.06000 "GLU " " HB2" "    "    1   0    0    0 "" 0     1     7     0                    44.87                    1 1305  1304  1305  0     0     <> 
    1305    41   46.516971  -14.096254   27.175699    86 " " E A   21   0.06000   0.06000 "GLU " " HB3" "    "    1   0    0    0 "" 0     1     7     0                    44.87                    1 1306  1305  1306  0     0     <> 
    1306     3   45.953000  -12.713000   25.602000    86 " " E A    2  -0.22000  -0.22000 "GLU " " CG " "    "    6   0    0    1 "" 0     1     7     0                    64.98                    1 1307  1306  1307  0     0     <> 
    1307    41   45.467827  -11.927405   26.182768    86 " " E A   21   0.06000   0.06000 "GLU " " HG2" "    "    1   0    0    0 "" 0     1     7     0                    44.87                    1 1308  1307  1308  0     0     <> 
    1308    41   46.410034  -12.243885   24.731495    86 " " E A   21   0.06000   0.06000 "GLU " " HG3" "    "    1   0    0    0 "" 0     1     7     0                    44.87                    1 1309  1308  1309  0     0     <> 
    1309     2   44.902000  -13.700000   25.122000    86 " " E A    2   0.70000   0.70000 "GLU " " CD " "    "    6   0    0    1 "" 0     1     7     0                    65.25                    1 1310  1309  1310  0     0     <> 
    1310    15   43.702000  -13.355000   25.123000    86 " " E A   70  -0.80000  -0.80000 "GLU " " OE1" "    "    8   0    0    1 "" 0     1     7     0                     58.9                    1 1311  1310  1311  0     0     <> 
    1311    18   45.265000  -14.829000   24.739000    86 " " E A   70  -0.80000  -0.80000 "GLU " " OE2" "    "    8  -1    0    1 "" 0     1     7     0                    75.83                    1 1312  1311  1312  0     0     <> 
    1312    25   48.047000  -10.127000   26.966000    87 " " M A   43  -0.50000  -0.50000 "MET " " N  " "    "    7   0    0    1 "" 0     1     7     0                    49.48                    1 1313  1312  1313  0     0     <> 
    1313    43   47.509262  -10.126515   27.821763    87 " " M A   21   0.30000   0.30000 "MET " " H  " "    "    1   0    0    1 "" 0     1     7     0                    44.87                    1 1314  1313  1314  0     0     <> 
    1314     3   48.489000   -8.860000   26.404000    87 " " M A    2   0.14000   0.14000 "MET " " CA " "    "    6   0    0    1 "" 0     1     -1108 0                    56.82                    1 1315  1314  1315  0     0     <> 
    1315    41   48.216607   -8.856241   25.346017    87 " " M A   21   0.06000   0.06000 "MET " " HA " "    "    1   0    0    0 "" 0     1     7     0                    44.87                    1 1316  1315  1316  0     0     <> 
    1316     2   49.998000   -8.643000   26.522000    87 " " M A    2   0.50000   0.50000 "MET " " C  " "    "    6   0    0    1 "" 0     1     7     0                     53.1                    1 1317  1316  1317  0     0     <> 
    1317    15   50.597000   -8.054000   25.620000    87 " " M A   70  -0.50000  -0.50000 "MET " " O  " "    "    8   0    0    1 "" 0     1     7     0                    42.19                    1 1318  1317  1318  0     0     <> 
    1318     3   47.756000   -7.692000   27.091000    87 " " M A    2  -0.12000  -0.12000 "MET " " CB " "    "    6   0    0    1 "" 0     1     7     0                    50.59                    1 1319  1318  1319  0     0     <> 
    1319    41   46.713765   -7.966388   27.256665    87 " " M A   21   0.06000   0.06000 "MET " " HB2" "    "    1   0    0    0 "" 0     1     7     0                    44.87                    1 1320  1319  1320  0     0     <> 
    1320    41   48.183619   -7.520722   28.079779    87 " " M A   21   0.06000   0.06000 "MET " " HB3" "    "    1   0    0    0 "" 0     1     7     0                    44.87                    1 1321  1320  1321  0     0     <> 
    1321     3   47.800000   -6.403000   26.268000    87 " " M A    2   0.04750   0.04750 "MET " " CG " "    "    6   0    0    1 "" 0     1     7     0                    57.25                    1 1322  1321  1322  0     0     <> 
    1322    41   48.808570   -6.208759   25.907775    87 " " M A   21   0.06000   0.06000 "MET " " HG2" "    "    1   0    0    0 "" 0     1     7     0                    44.87                    1 1323  1322  1323  0     0     <> 
    1323    41   47.173476   -6.484697   25.383266    87 " " M A   21   0.06000   0.06000 "MET " " HG3" "    "    1   0    0    0 "" 0     1     7     0                    44.87                    1 1324  1323  1324  0     0     <> 
    1324    49   47.340000   -4.951000   27.210000    87 " " M A   13  -0.33500  -0.33500 "MET " " SD " "    "   16   0    0    1 "" 0     1     7     0                    69.98                    1 1325  1324  1325  0     0     <> 
    1325     3   45.608000   -5.295000   27.488000    87 " " M A    2  -0.01250  -0.01250 "MET " " CE " "    "    6   0    0    1 "" 0     1     7     0                    54.96                    1 1326  1325  1326  0     0     <> 
    1326    41   45.148293   -4.469848   28.032156    87 " " M A   21   0.06000   0.06000 "MET " " HE1" "    "    1   0    0    0 "" 0     1     7     0                    44.87                    1 1327  1326  1327  0     0     <> 
    1327    41   45.099180   -5.399916   26.532357    87 " " M A   21   0.06000   0.06000 "MET " " HE2" "    "    1   0    0    0 "" 0     1     7     0                    44.87                    1 1328  1327  1328  0     0     <> 
    1328    41   45.462231   -6.206461   28.064574    87 " " M A   21   0.06000   0.06000 "MET " " HE3" "    "    1   0    0    0 "" 0     1     7     0                    44.87                    1 1329  1328  1329  0     0     <> 
    1329    25   50.617000   -9.184000   27.579000    88 " " A A   43  -0.50000  -0.50000 "ALA " " N  " "    "    7   0    0    1 "" 0     1     7     0                    37.22                    1 1330  1329  1330  0     0     <> 
    1330    43   50.087579   -9.696230   28.272239    88 " " A A   21   0.30000   0.30000 "ALA " " H  " "    "    1   0    0    1 "" 0     1     7     0                    44.87                    1 1331  1330  1331  0     0     <> 
    1331     3   52.081000   -9.197000   27.655000    88 " " A A    2   0.14000   0.14000 "ALA " " CA " "    "    6   0    0    1 "" 0     1     -1108 0                    35.22                    1 1332  1331  1332  0     0     <> 
    1332    41   52.424458   -8.162022   27.608215    88 " " A A   21   0.06000   0.06000 "ALA " " HA " "    "    1   0    0    0 "" 0     1     7     0                    44.87                    1 1333  1332  1333  0     0     <> 
    1333     2   52.809000   -9.965000   26.561000    88 " " A A    2   0.50000   0.50000 "ALA " " C  " "    "    6   0    0    1 "" 0     1     7     0                     35.2                    1 1334  1333  1334  0     0     <> 
    1334    15   53.958000   -9.659000   26.258000    88 " " A A   70  -0.50000  -0.50000 "ALA " " O  " "    "    8   0    0    1 "" 0     1     7     0                    39.92                    1 1335  1334  1335  0     0     <> 
    1335     3   52.519000   -9.778000   29.010000    88 " " A A    2  -0.18000  -0.18000 "ALA " " CB " "    "    6   0    0    1 "" 0     1     7     0                    30.42                    1 1336  1335  1336  0     0     <> 
    1336    41   52.168300  -10.800491   29.153563    88 " " A A   21   0.06000   0.06000 "ALA " " HB1" "    "    1   0    0    0 "" 0     1     7     0                    44.87                    1 1337  1336  1337  0     0     <> 
    1337    41   53.604345   -9.776317   29.118813    88 " " A A   21   0.06000   0.06000 "ALA " " HB2" "    "    1   0    0    0 "" 0     1     7     0                    44.87                    1 1338  1337  1338  0     0     <> 
    1338    41   52.117554   -9.160161   29.807231    88 " " A A   21   0.06000   0.06000 "ALA " " HB3" "    "    1   0    0    0 "" 0     1     7     0                    44.87                    1 1339  1338  1339  0     0     <> 
    1339    25   52.135000  -10.930000   25.931000    89 " " D A   43  -0.50000  -0.50000 "ASP " " N  " "    "    7   0    0    1 "" 0     1     7     0                    28.46                    1 1340  1339  1340  0     0     <> 
    1340    43   51.182525  -11.144042   26.193856    89 " " D A   21   0.30000   0.30000 "ASP " " H  " "    "    1   0    0    1 "" 0     1     7     0                    44.87                    1 1341  1340  1341  0     0     <> 
    1341     3   52.732000  -11.640000   24.790000    89 " " D A    2   0.14000   0.14000 "ASP " " CA " "    "    6   0    0    1 "" 0     1     -1108 0                    36.73                    1 1342  1341  1342  0     0     <> 
    1342    41   53.779575  -11.853562   25.015287    89 " " D A   21   0.06000   0.06000 "ASP " " HA " "    "    1   0    0    0 "" 0     1     7     0                    44.87                    1 1343  1342  1343  0     0     <> 
    1343     2   52.742000  -10.837000   23.493000    89 " " D A    2   0.50000   0.50000 "ASP " " C  " "    "    6   0    0    1 "" 0     1     7     0                    35.96                    1 1344  1343  1344  0     0     <> 
    1344    15   53.478000  -11.187000   22.564000    89 " " D A   70  -0.50000  -0.50000 "ASP " " O  " "    "    8   0    0    1 "" 0     1     7     0                    38.63                    1 1345  1344  1345  0     0     <> 
    1345     3   52.019000  -13.006000   24.545000    89 " " D A    2  -0.22000  -0.22000 "ASP " " CB " "    "    6   0    0    1 "" 0     1     7     0                    29.32                    1 1346  1345  1346  0     0     <> 
    1346    41   50.970269  -12.852946   24.288622    89 " " D A   21   0.06000   0.06000 "ASP " " HB2" "    "    1   0    0    0 "" 0     1     7     0                    44.87                    1 1347  1346  1347  0     0     <> 
    1347    41   52.472280  -13.530521   23.702930    89 " " D A   21   0.06000   0.06000 "ASP " " HB3" "    "    1   0    0    0 "" 0     1     7     0                    44.87                    1 1348  1347  1348  0     0     <> 
    1348     2   52.112000  -13.918000   25.762000    89 " " D A    2   0.70000   0.70000 "ASP " " CG " "    "    6   0    0    1 "" 0     1     7     0                    52.28                    1 1349  1348  1349  0     0     <> 
    1349    15   53.178000  -13.942000   26.416000    89 " " D A   70  -0.80000  -0.80000 "ASP " " OD1" "    "    8   0    0    1 "" 0     1     7     0                    42.74                    1 1350  1349  1350  0     0     <> 
    1350    18   51.125000  -14.619000   26.071000    89 " " D A   70  -0.80000  -0.80000 "ASP " " OD2" "    "    8  -1    0    1 "" 0     1     7     0                    41.38                    1 1351  1350  1351  0     0     <> 
    1351    25   52.031000   -9.703000   23.459000    90 " " C A   43  -0.50000  -0.50000 "CYS " " N  " "    "    7   0    0    1 "" 0     1     7     0                     33.9                    1 1352  1351  1352  0     0     <> 
    1352    43   51.451024   -9.444206   24.246415    90 " " C A   21   0.30000   0.30000 "CYS " " H  " "    "    1   0    0    1 "" 0     1     7     0                    44.87                    1 1353  1352  1353  0     0     <> 
    1353     3   52.269000   -8.708000   22.402000    90 " " C A    2   0.14000   0.14000 "CYS " " CA " "    "    6   0    0    1 "" 0     1     -1108 0                    48.38                    1 1354  1353  1354  0     0     <> 
    1354    41   52.033997   -9.181768   21.450509    90 " " C A   21   0.06000   0.06000 "CYS " " HA " "    "    1   0    0    0 "" 0     1     7     0                    44.87                    1 1355  1354  1355  0     0     <> 
    1355     2   53.709000   -8.195000   22.318000    90 " " C A    2   0.50000   0.50000 "CYS " " C  " "    "    6   0    0    1 "" 0     1     7     0                    33.32                    1 1356  1355  1356  0     0     <> 
    1356    15   54.181000   -7.863000   21.235000    90 " " C A   70  -0.50000  -0.50000 "CYS " " O  " "    "    8   0    0    1 "" 0     1     7     0                     44.3                    1 1357  1356  1357  0     0     <> 
    1357     3   51.353000   -7.472000   22.562000    90 " " C A    2   0.09750   0.09750 "CYS " " CB " "    "    6   0    0    1 "" 0     1     7     0                    48.76                    1 1358  1357  1358  0     0     <> 
    1358    49   49.562000   -7.705000   22.750000    90 " " C A   13  -0.21750  -0.21750 "CYS " " SG " "    "   16   0    0    1 "" 0     1     7     0                     52.9                    1 1359  1358  1359  0     0     <> 
    1359    41   51.677791   -6.904348   23.433017    90 " " C A   21   0.06000   0.06000 "CYS " " HB2" "    "    1   0    0    0 "" 0     1     7     0                    44.87                    1 1360  1359  1360  0     0     <> 
    1360    41   51.491446   -6.806579   21.707953    90 " " C A   21   0.06000   0.06000 "CYS " " HB3" "    "    1   0    0    0 "" 0     1     7     0                    44.87                    1 1361  1360  1361  0     0     <> 
    1361    25   54.407000   -8.180000   23.457000    91 " " C A   43  -0.50000  -0.50000 "CYS " " N  " "    "    7   0    0    1 "" 0     1     7     0                    41.37                    1 1362  1361  1362  0     0     <> 
    1362    43   53.970528   -8.499218   24.311529    91 " " C A   21   0.30000   0.30000 "CYS " " H  " "    "    1   0    0    1 "" 0     1     7     0                    44.87                    1 1363  1362  1363  0     0     <> 
    1363     3   55.761000   -7.649000   23.538000    91 " " C A    2   0.14000   0.14000 "CYS " " CA " "    "    6   0    0    1 "" 0     1     -1108 0                    45.19                    1 1364  1363  1364  0     0     <> 
    1364    41   55.786214   -6.692341   23.012584    91 " " C A   21   0.06000   0.06000 "CYS " " HA " "    "    1   0    0    0 "" 0     1     7     0                    44.87                    1 1365  1364  1365  0     0     <> 
    1365     2   56.856000   -8.504000   22.932000    91 " " C A    2   0.50000   0.50000 "CYS " " C  " "    "    6   0    0    1 "" 0     1     7     0                    43.29                    1 1366  1365  1366  0     0     <> 
    1366    15   57.975000   -8.024000   22.795000    91 " " C A   70  -0.50000  -0.50000 "CYS " " O  " "    "    8   0    0    1 "" 0     1     7     0                    54.36                    1 1367  1366  1367  0     0     <> 
    1367     3   56.115000   -7.396000   25.012000    91 " " C A    2   0.09750   0.09750 "CYS " " CB " "    "    6   0    0    1 "" 0     1     7     0                    37.15                    1 1368  1367  1368  0     0     <> 
    1368    49   55.040000   -6.151000   25.767000    91 " " C A   13  -0.21750  -0.21750 "CYS " " SG " "    "   16   0    0    1 "" 0     1     7     0                    47.72                    1 1369  1368  1369  0     0     <> 
    1369    41   56.045652   -8.317987   25.588401    91 " " C A   21   0.06000   0.06000 "CYS " " HB2" "    "    1   0    0    0 "" 0     1     7     0                    44.87                    1 1370  1369  1370  0     0     <> 
    1370    41   57.142073   -7.044226   25.121341    91 " " C A   21   0.06000   0.06000 "CYS " " HB3" "    "    1   0    0    0 "" 0     1     7     0                    44.87                    1 1371  1370  1371  0     0     <> 
    1371    25   56.538000   -9.733000   22.535000    92 " " A A   43  -0.50000  -0.50000 "ALA " " N  " "    "    7   0    0    1 "" 0     1     7     0                    50.37                    1 1372  1371  1372  0     0     <> 
    1372    43   55.594374  -10.070105   22.668704    92 " " A A   21   0.30000   0.30000 "ALA " " H  " "    "    1   0    0    1 "" 0     1     7     0                    44.87                    1 1373  1372  1373  0     0     <> 
    1373     3   57.481000  -10.581000   21.812000    92 " " A A    2   0.14000   0.14000 "ALA " " CA " "    "    6   0    0    1 "" 0     1     -1108 0                    46.64                    1 1374  1373  1374  0     0     <> 
    1374    41   58.512189  -10.367478   22.099539    92 " " A A   21   0.06000   0.06000 "ALA " " HA " "    "    1   0    0    0 "" 0     1     7     0                    44.87                    1 1375  1374  1375  0     0     <> 
    1375     2   57.371000  -10.476000   20.282000    92 " " A A    2   0.50000   0.50000 "ALA " " C  " "    "    6   0    0    1 "" 0     1     7     0                     58.1                    1 1376  1375  1376  0     0     <> 
    1376    15   58.070000  -11.189000   19.556000    92 " " A A   70  -0.50000  -0.50000 "ALA " " O  " "    "    8   0    0    1 "" 0     1     7     0                    58.47                    1 1377  1376  1377  0     0     <> 
    1377     3   57.163000  -12.037000   22.198000    92 " " A A    2  -0.18000  -0.18000 "ALA " " CB " "    "    6   0    0    1 "" 0     1     7     0                    41.07                    1 1378  1377  1378  0     0     <> 
    1378    41   56.153458  -12.323794   21.898405    92 " " A A   21   0.06000   0.06000 "ALA " " HB1" "    "    1   0    0    0 "" 0     1     7     0                    44.87                    1 1379  1378  1379  0     0     <> 
    1379    41   57.859792  -12.739251   21.738370    92 " " A A   21   0.06000   0.06000 "ALA " " HB2" "    "    1   0    0    0 "" 0     1     7     0                    44.87                    1 1380  1379  1380  0     0     <> 
    1380    41   57.235765  -12.177068   23.277094    92 " " A A   21   0.06000   0.06000 "ALA " " HB3" "    "    1   0    0    0 "" 0     1     7     0                    44.87                    1 1381  1380  1381  0     0     <> 
    1381    25   56.499000   -9.600000   19.785000    93 " " K A   43  -0.50000  -0.50000 "LYS " " N  " "    "    7   0    0    1 "" 0     1     7     0                    55.65                    1 1382  1381  1382  0     0     <> 
    1382    43   55.952285   -9.022942   20.409403    93 " " K A   21   0.30000   0.30000 "LYS " " H  " "    "    1   0    0    1 "" 0     1     7     0                    44.87                    1 1383  1382  1383  0     0     <> 
    1383     3   56.334000   -9.421000   18.343000    93 " " K A    2   0.14000   0.14000 "LYS " " CA " "    "    6   0    0    1 "" 0     1     -1108 0                    53.88                    1 1384  1383  1384  0     0     <> 
    1384    41   56.700996  -10.281749   17.779297    93 " " K A   21   0.06000   0.06000 "LYS " " HA " "    "    1   0    0    0 "" 0     1     7     0                    44.87                    1 1385  1384  1385  0     0     <> 
    1385     2   57.094000   -8.202000   17.836000    93 " " K A    2   0.50000   0.50000 "LYS " " C  " "    "    6   0    0    1 "" 0     1     7     0                    50.33                    1 1386  1385  1386  0     0     <> 
    1386    15   57.481000   -7.310000   18.592000    93 " " K A   70  -0.50000  -0.50000 "LYS " " O  " "    "    8   0    0    1 "" 0     1     7     0                     55.1                    1 1387  1386  1387  0     0     <> 
    1387     3   54.821000   -9.279000   18.044000    93 " " K A    2  -0.12000  -0.12000 "LYS " " CB " "    "    6   0    0    1 "" 0     1     7     0                    49.96                    1 1388  1387  1388  0     0     <> 
    1388    41   54.362175   -8.611114   18.772697    93 " " K A   21   0.06000   0.06000 "LYS " " HB2" "    "    1   0    0    0 "" 0     1     7     0                    44.87                    1 1389  1388  1389  0     0     <> 
    1389    41   54.650001   -8.805859   17.077353    93 " " K A   21   0.06000   0.06000 "LYS " " HB3" "    "    1   0    0    0 "" 0     1     7     0                    44.87                    1 1390  1389  1390  0     0     <> 
    1390     3   54.134000  -10.640000   18.044000    93 " " K A    2  -0.12000  -0.12000 "LYS " " CG " "    "    6   0    0    1 "" 0     1     7     0                    50.16                    1 1391  1390  1391  0     0     <> 
    1391    41   54.221136  -11.088736   17.053961    93 " " K A   21   0.06000   0.06000 "LYS " " HG2" "    "    1   0    0    0 "" 0     1     7     0                    44.87                    1 1392  1391  1392  0     0     <> 
    1392    41   54.669739  -11.309965   18.718040    93 " " K A   21   0.06000   0.06000 "LYS " " HG3" "    "    1   0    0    0 "" 0     1     7     0                    44.87                    1 1393  1392  1393  0     0     <> 
    1393     3   52.680000  -10.622000   18.497000    93 " " K A    2  -0.12000  -0.12000 "LYS " " CD " "    "    6   0    0    1 "" 0     1     7     0                    52.66                    1 1394  1393  1394  0     0     <> 
    1394    41   52.626676  -10.103682   19.453677    93 " " K A   21   0.06000   0.06000 "LYS " " HD2" "    "    1   0    0    0 "" 0     1     7     0                    44.87                    1 1395  1394  1395  0     0     <> 
    1395    41   52.076095  -10.034163   17.803986    93 " " K A   21   0.06000   0.06000 "LYS " " HD3" "    "    1   0    0    0 "" 0     1     7     0                    44.87                    1 1396  1395  1396  0     0     <> 
    1396     3   52.078000  -12.020000   18.684000    93 " " K A    2   0.19000   0.19000 "LYS " " CE " "    "    6   0    0    1 "" 0     1     7     0                    52.11                    1 1397  1396  1397  0     0     <> 
    1397    41   52.717703  -12.633033   19.320119    93 " " K A   21   0.06000   0.06000 "LYS " " HE2" "    "    1   0    0    0 "" 0     1     7     0                    44.87                    1 1398  1397  1398  0     0     <> 
    1398    41   51.118527  -11.936385   19.195397    93 " " K A   21   0.06000   0.06000 "LYS " " HE3" "    "    1   0    0    0 "" 0     1     7     0                    44.87                    1 1399  1398  1399  0     0     <> 
    1399    32   51.848000  -12.715000   17.397000    93 " " K A   43  -0.30000  -0.30000 "LYS " " NZ " "    "    7   1    0    1 "" 0     1     7     0                    52.39                    1 1400  1399  1400  0     0     <> 
    1400    44   52.728364  -12.831340   16.915719    93 " " K A   21   0.33000   0.33000 "LYS " " HZ1" "    "    1   0    0    1 "" 0     1     7     0                    44.87                    1 1401  1400  1401  0     0     <> 
    1401    44   51.438778  -13.621822   17.571899    93 " " K A   21   0.33000   0.33000 "LYS " " HZ2" "    "    1   0    0    1 "" 0     1     7     0                    44.87                    1 1402  1401  1402  0     0     <> 
    1402    44   51.221760  -12.168003   16.823801    93 " " K A   21   0.33000   0.33000 "LYS " " HZ3" "    "    1   0    0    1 "" 0     1     7     0                    44.87                    1 1403  1402  1403  0     0     <> 
    1403    25   57.315000   -8.193000   16.523000    94 " " Q A   43  -0.50000  -0.50000 "GLN " " N  " "    "    7   0    0    1 "" 0     1     7     0                     70.2                    1 1404  1403  1404  0     0     <> 
    1404    43   56.954364   -8.948287   15.957886    94 " " Q A   21   0.30000   0.30000 "GLN " " H  " "    "    1   0    0    1 "" 0     1     7     0                    44.87                    1 1405  1404  1405  0     0     <> 
    1405     3   57.919000   -7.055000   15.824000    94 " " Q A    2   0.14000   0.14000 "GLN " " CA " "    "    6   0    0    1 "" 0     1     -1108 0                    62.31                    1 1406  1405  1406  0     0     <> 
    1406    41   58.731009   -6.634579   16.419728    94 " " Q A   21   0.06000   0.06000 "GLN " " HA " "    "    1   0    0    0 "" 0     1     7     0                    44.87                    1 1407  1406  1407  0     0     <> 
    1407     2   56.861000   -5.992000   15.602000    94 " " Q A    2   0.50000   0.50000 "GLN " " C  " "    "    6   0    0    1 "" 0     1     7     0                    56.82                    1 1408  1407  1408  0     0     <> 
    1408    15   55.677000   -6.319000   15.540000    94 " " Q A   70  -0.50000  -0.50000 "GLN " " O  " "    "    8   0    0    1 "" 0     1     7     0                    53.09                    1 1409  1408  1409  0     0     <> 
    1409     3   58.438000   -7.548000   14.436000    94 " " Q A    2  -0.12000  -0.12000 "GLN " " CB " "    "    6   0    0    1 "" 0     1     7     0                    70.21                    1 1410  1409  1410  0     0     <> 
    1410    41   58.417049   -8.638668   14.395793    94 " " Q A   21   0.06000   0.06000 "GLN " " HB2" "    "    1   0    0    0 "" 0     1     7     0                    44.87                    1 1411  1410  1411  0     0     <> 
    1411    41   57.756253   -7.248369   13.638968    94 " " Q A   21   0.06000   0.06000 "GLN " " HB3" "    "    1   0    0    0 "" 0     1     7     0                    44.87                    1 1412  1411  1412  0     0     <> 
    1412     3   59.847000   -7.098000   14.021000    94 " " Q A    2  -0.12000  -0.12000 "GLN " " CG " "    "    6   0    0    1 "" 0     1     7     0                    72.62                    1 1413  1412  1413  0     0     <> 
    1413    41   59.982419   -7.329602   12.963758    94 " " Q A   21   0.06000   0.06000 "GLN " " HG2" "    "    1   0    0    0 "" 0     1     7     0                    44.87                    1 1414  1413  1414  0     0     <> 
    1414    41   59.917414   -6.012545   14.097462    94 " " Q A   21   0.06000   0.06000 "GLN " " HG3" "    "    1   0    0    0 "" 0     1     7     0                    44.87                    1 1415  1414  1415  0     0     <> 
    1415     2   61.035000   -7.706000   14.765000    94 " " Q A    2   0.50000   0.50000 "GLN " " CD " "    "    6   0    0    1 "" 0     1     7     0                    83.99                    1 1416  1415  1416  0     0     "No Flip" 
    1416    15   62.166000   -7.704000   14.273000    94 " " Q A   70  -0.50000  -0.50000 "GLN " " OE1" "    "    8   0    0    1 "" 0     1     7     0                    75.43                    1 1417  1416  1417  0     0     <> 
    1417    25   60.789000   -8.238000   15.960000    94 " " Q A   43  -0.76000  -0.76000 "GLN " " NE2" "    "    7   0    0    1 "" 0     1     7     0                    57.11                    1 1418  1417  1418  0     0     <> 
    1418    43   59.851039   -8.235866   16.333953    94 " " Q A   21   0.38000   0.38000 "GLN " "HE21" "    "    1   0    0    1 "" 0     1     7     0                    44.87                    1 1419  1418  1419  0     0     <> 
    1419    43   61.545975   -8.650776   16.485083    94 " " Q A   21   0.38000   0.38000 "GLN " "HE22" "    "    1   0    0    1 "" 0     1     7     0                    44.87                    1 1420  1419  1420  0     0     <> 
    1420    25   57.288000   -4.730000   15.522000    95 " " E A   43  -0.50000  -0.50000 "GLU " " N  " "    "    7   0    0    1 "" 0     1     7     0                    62.89                    1 1421  1420  1421  0     0     <> 
    1421    43   58.277209   -4.533107   15.557713    95 " " E A   21   0.30000   0.30000 "GLU " " H  " "    "    1   0    0    1 "" 0     1     7     0                    44.87                    1 1422  1421  1422  0     0     <> 
    1422     3   56.353000   -3.616000   15.675000    95 " " E A    2   0.14000   0.14000 "GLU " " CA " "    "    6   0    0    1 "" 0     1     -1108 0                    72.27                    1 1423  1422  1423  0     0     <> 
    1423    41   56.077678   -3.795501   16.709333    95 " " E A   21   0.06000   0.06000 "GLU " " HA " "    "    1   0    0    0 "" 0     1     7     0                    44.87                    1 1424  1423  1424  0     0     <> 
    1424     2   55.017000   -3.567000   14.944000    95 " " E A    2   0.50000   0.50000 "GLU " " C  " "    "    6   0    0    1 "" 0     1     7     0                    81.61                    1 1425  1424  1425  0     0     <> 
    1425    15   54.024000   -3.323000   15.641000    95 " " E A   70  -0.50000  -0.50000 "GLU " " O  " "    "    8   0    0    1 "" 0     1     7     0                    83.87                    1 1426  1425  1426  0     0     <> 
    1426     3   56.999000   -2.222000   15.669000    95 " " E A    2  -0.12000  -0.12000 "GLU " " CB " "    "    6   0    0    1 "" 0     1     7     0                    67.49                    1 1427  1426  1427  0     0     <> 
    1427    41   58.072281   -2.318733   15.502038    95 " " E A   21   0.06000   0.06000 "GLU " " HB2" "    "    1   0    0    0 "" 0     1     7     0                    44.87                    1 1428  1427  1428  0     0     <> 
    1428    41   56.644284   -1.604364   14.840978    95 " " E A   21   0.06000   0.06000 "GLU " " HB3" "    "    1   0    0    0 "" 0     1     7     0                    44.87                    1 1429  1428  1429  0     0     <> 
    1429     3   56.785000   -1.508000   17.005000    95 " " E A    2  -0.22000  -0.22000 "GLU " " CG " "    "    6   0    0    1 "" 0     1     7     0                    66.23                    1 1430  1429  1430  0     0     <> 
    1430    41   57.173838   -2.134958   17.803559    95 " " E A   21   0.06000   0.06000 "GLU " " HG2" "    "    1   0    0    0 "" 0     1     7     0                    44.87                    1 1431  1430  1431  0     0     <> 
    1431    41   57.371098   -0.602356   16.994962    95 " " E A   21   0.06000   0.06000 "GLU " " HG3" "    "    1   0    0    0 "" 0     1     7     0                    44.87                    1 1432  1431  1432  0     0     <> 
    1432     2   55.302000   -1.191000   17.235000    95 " " E A    2   0.70000   0.70000 "GLU " " CD " "    "    6   0    0    1 "" 0     1     7     0                     65.2                    1 1433  1432  1433  0     0     <> 
    1433    15   54.795000   -1.438000   18.353000    95 " " E A   70  -0.80000  -0.80000 "GLU " " OE1" "    "    8   0    0    1 "" 0     1     7     0                    51.98                    1 1434  1433  1434  0     0     <> 
    1434    18   54.640000   -0.693000   16.303000    95 " " E A   70  -0.80000  -0.80000 "GLU " " OE2" "    "    8  -1    0    1 "" 0     1     7     0                    79.38                    1 1435  1434  1435  0     0     <> 
    1435    25   54.916000   -3.783000   13.617000    96 " " P A   43  -0.14000  -0.14000 "PRO " " N  " "    "    7   0    0    1 "" 0     1     7     0                    63.45                    1 1436  1435  1436  0     0     <> 
    1436     3   53.610000   -3.743000   12.961000    96 " " P A    2   0.01000   0.01000 "PRO " " CA " "    "    6   0    0    1 "" 0     1     -1108 0                     55.9                    1 1437  1436  1437  0     0     <> 
    1437    41   53.245879   -2.715126   13.017854    96 " " P A   21   0.06000   0.06000 "PRO " " HA " "    "    1   0    0    0 "" 0     1     7     0                    44.87                    1 1438  1437  1438  0     0     <> 
    1438     2   52.587000   -4.658000   13.637000    96 " " P A    2   0.50000   0.50000 "PRO " " C  " "    "    6   0    0    1 "" 0     1     7     0                    55.61                    1 1439  1438  1439  0     0     <> 
    1439    15   51.508000   -4.211000   14.040000    96 " " P A   70  -0.50000  -0.50000 "PRO " " O  " "    "    8   0    0    1 "" 0     1     7     0                    55.76                    1 1440  1439  1440  0     0     <> 
    1440     3   53.871000   -4.093000   11.482000    96 " " P A    2  -0.12000  -0.12000 "PRO " " CB " "    "    6   0    0    1 "" 0     1     7     0                    54.13                    1 1441  1440  1441  0     0     <> 
    1441    41   53.468189   -5.074647   11.225825    96 " " P A   21   0.06000   0.06000 "PRO " " HB2" "    "    1   0    0    0 "" 0     1     7     0                    44.87                    1 1442  1441  1442  0     0     <> 
    1442    41   53.403531   -3.372059   10.810634    96 " " P A   21   0.06000   0.06000 "PRO " " HB3" "    "    1   0    0    0 "" 0     1     7     0                    44.87                    1 1443  1442  1443  0     0     <> 
    1443     3   55.400000   -4.114000   11.312000    96 " " P A    2  -0.12000  -0.12000 "PRO " " CG " "    "    6   0    0    1 "" 0     1     7     0                    53.63                    1 1444  1443  1444  0     0     <> 
    1444    41   55.732315   -4.988371   10.750942    96 " " P A   21   0.06000   0.06000 "PRO " " HG2" "    "    1   0    0    0 "" 0     1     7     0                    44.87                    1 1445  1444  1445  0     0     <> 
    1445    41   55.711916   -3.233502   10.749324    96 " " P A   21   0.06000   0.06000 "PRO " " HG3" "    "    1   0    0    0 "" 0     1     7     0                    44.87                    1 1446  1445  1446  0     0     <> 
    1446     3   56.026000   -4.068000   12.717000    96 " " P A    2  -0.05000  -0.05000 "PRO " " CD " "    "    6   0    0    1 "" 0     1     7     0                    56.71                    1 1447  1446  1447  0     0     <> 
    1447    41   56.457636   -5.040891   12.949590    96 " " P A   21   0.06000   0.06000 "PRO " " HD2" "    "    1   0    0    0 "" 0     1     7     0                    44.87                    1 1448  1447  1448  0     0     <> 
    1448    41   56.809834   -3.312676   12.785576    96 " " P A   21   0.06000   0.06000 "PRO " " HD3" "    "    1   0    0    0 "" 0     1     7     0                    44.87                    1 1449  1448  1449  0     0     <> 
    1449    25   53.036000   -5.885000   13.910000    97 " " E A   43  -0.50000  -0.50000 "GLU " " N  " "    "    7   0    0    1 "" 0     1     7     0                    45.51                    1 1450  1449  1450  0     0     <> 
    1450    43   53.967807   -6.153515   13.620556    97 " " E A   21   0.30000   0.30000 "GLU " " H  " "    "    1   0    0    1 "" 0     1     7     0                    44.87                    1 1451  1450  1451  0     0     <> 
    1451     3   52.236000   -6.872000   14.608000    97 " " E A    2   0.14000   0.14000 "GLU " " CA " "    "    6   0    0    1 "" 0     1     -1108 0                    47.34                    1 1452  1451  1452  0     0     <> 
    1452    41   51.235588   -6.880149   14.170615    97 " " E A   21   0.06000   0.06000 "GLU " " HA " "    "    1   0    0    0 "" 0     1     7     0                    44.87                    1 1453  1452  1453  0     0     <> 
    1453     2   52.099000   -6.619000   16.105000    97 " " E A    2   0.50000   0.50000 "GLU " " C  " "    "    6   0    0    1 "" 0     1     7     0                    48.57                    1 1454  1453  1454  0     0     <> 
    1454    15   51.124000   -7.050000   16.718000    97 " " E A   70  -0.50000  -0.50000 "GLU " " O  " "    "    8   0    0    1 "" 0     1     7     0                    49.57                    1 1455  1454  1455  0     0     <> 
    1455     3   52.852000   -8.293000   14.441000    97 " " E A    2  -0.12000  -0.12000 "GLU " " CB " "    "    6   0    0    1 "" 0     1     7     0                    56.41                    1 1456  1455  1456  0     0     <> 
    1456    41   53.763314   -8.383337   15.032124    97 " " E A   21   0.06000   0.06000 "GLU " " HB2" "    "    1   0    0    0 "" 0     1     7     0                    44.87                    1 1457  1456  1457  0     0     <> 
    1457    41   52.168188   -9.006709   14.903165    97 " " E A   21   0.06000   0.06000 "GLU " " HB3" "    "    1   0    0    0 "" 0     1     7     0                    44.87                    1 1458  1457  1458  0     0     <> 
    1458     3   53.081000   -8.776000   12.993000    97 " " E A    2  -0.22000  -0.22000 "GLU " " CG " "    "    6   0    0    1 "" 0     1     7     0                    58.47                    1 1459  1458  1459  0     0     <> 
    1459    41   53.142102   -9.864088   12.970949    97 " " E A   21   0.06000   0.06000 "GLU " " HG2" "    "    1   0    0    0 "" 0     1     7     0                    44.87                    1 1460  1459  1460  0     0     <> 
    1460    41   52.248634   -8.488100   12.349946    97 " " E A   21   0.06000   0.06000 "GLU " " HG3" "    "    1   0    0    0 "" 0     1     7     0                    44.87                    1 1461  1460  1461  0     0     <> 
    1461     2   54.396000   -8.231000   12.439000    97 " " E A    2   0.70000   0.70000 "GLU " " CD " "    "    6   0    0    1 "" 0     1     7     0                    74.51                    1 1462  1461  1462  0     0     <> 
    1462    15   55.333000   -7.981000   13.229000    97 " " E A   70  -0.80000  -0.80000 "GLU " " OE1" "    "    8   0    0    1 "" 0     1     7     0                    78.98                    1 1463  1462  1463  0     0     <> 
    1463    18   54.501000   -8.054000   11.205000    97 " " E A   70  -0.80000  -0.80000 "GLU " " OE2" "    "    8  -1    0    1 "" 0     1     7     0                    76.35                    1 1464  1463  1464  0     0     <> 
    1464    25   53.056000   -5.918000   16.709000    98 " " R A   43  -0.50000  -0.50000 "ARG " " N  " "    "    7   0    0    1 "" 0     1     7     0                    45.56                    1 1465  1464  1465  0     0     <> 
    1465    43   53.836482   -5.554413   16.178861    98 " " R A   21   0.30000   0.30000 "ARG " " H  " "    "    1   0    0    1 "" 0     1     7     0                    44.87                    1 1466  1465  1466  0     0     <> 
    1466     3   52.930000   -5.574000   18.104000    98 " " R A    2   0.04000   0.04000 "ARG " " CA " "    "    6   0    0    1 "" 0     1     -1108 0                    46.29                    1 1467  1466  1467  0     0     <> 
    1467    41   52.635507   -6.457294   18.675717    98 " " R A   21   0.06000   0.06000 "ARG " " HA " "    "    1   0    0    0 "" 0     1     7     0                    44.87                    1 1468  1467  1468  0     0     <> 
    1468     2   51.883000   -4.496000   18.292000    98 " " R A    2   0.70000   0.70000 "ARG " " C  " "    "    6   0    0    1 "" 0     1     7     0                    39.91                    1 1469  1468  1469  0     0     <> 
    1469    15   50.996000   -4.638000   19.127000    98 " " R A   70  -0.80000  -0.80000 "ARG " " O  " "    "    8   0    0    1 "" 0     1     7     0                     45.7                    1 1470  1469  1470  0     0     <> 
    1470    18   52.014000   -3.425000   17.496000    98 " " R A   70  -0.80000  -0.80000 "ARG " " OXT" "    "    8  -1    0    1 "" 0     1     7     0                       -1                    1 1471  1470  1471  0     0     <> 
    1471     3   54.283000   -5.101000   18.654000    98 " " R A    2  -0.12000  -0.12000 "ARG " " CB " "    "    6   0    0    1 "" 0     1     7     0                    44.01                    1 1472  1471  1472  0     0     <> 
    1472    41   55.027423   -5.883172   18.502536    98 " " R A   21   0.06000   0.06000 "ARG " " HB2" "    "    1   0    0    0 "" 0     1     7     0                    44.87                    1 1473  1472  1473  0     0     <> 
    1473    41   54.610271   -4.234505   18.091315    98 " " R A   21   0.06000   0.06000 "ARG " " HB3" "    "    1   0    0    0 "" 0     1     7     0                    44.87                    1 1474  1473  1474  0     0     <> 
    1474     3   54.238000   -4.702000   20.137000    98 " " R A    2  -0.05000  -0.05000 "ARG " " CG " "    "    6   0    0    1 "" 0     1     7     0                    40.36                    1 1475  1474  1475  0     0     <> 
    1475    41   53.626564   -3.806532   20.231584    98 " " R A   21   0.06000   0.06000 "ARG " " HG2" "    "    1   0    0    0 "" 0     1     7     0                    44.87                    1 1476  1475  1476  0     0     <> 
    1476    41   53.733936   -5.466050   20.724200    98 " " R A   21   0.06000   0.06000 "ARG " " HG3" "    "    1   0    0    0 "" 0     1     7     0                    44.87                    1 1477  1476  1477  0     0     <> 
    1477     3   55.614000   -4.422000   20.728000    98 " " R A    2   0.19000   0.19000 "ARG " " CD " "    "    6   0    0    1 "" 0     1     7     0                    44.67                    1 1478  1477  1478  0     0     <> 
    1478    41   55.542315   -4.383529   21.815100    98 " " R A   21   0.06000   0.06000 "ARG " " HD2" "    "    1   0    0    0 "" 0     1     7     0                    44.87                    1 1479  1478  1479  0     0     <> 
    1479    41   56.334908   -5.197501   20.466188    98 " " R A   21   0.06000   0.06000 "ARG " " HD3" "    "    1   0    0    0 "" 0     1     7     0                    44.87                    1 1480  1479  1480  0     0     <> 
    1480    25   56.040000   -3.119000   20.234000    98 " " R A   43  -0.69997  -0.69997 "ARG " " NE " "    "    7   0    0    1 "" 0     1     7     0                    56.68                    1 1481  1480  1481  0     0     <> 
    1481    43   55.472935   -2.685686   19.505900    98 " " R A   21   0.44000   0.44000 "ARG " " HE " "    "    1   0    0    1 "" 0     1     7     0                    44.87                    1 1482  1481  1482  0     0     <> 
    1482     2   57.106000   -2.455000   20.688000    98 " " R A    2   0.63990   0.63990 "ARG " " CZ " "    "    6   0    0    1 "" 0     1     7     0                    52.47                    1 1483  1482  1483  0     0     <> 
    1483    25   57.872000   -2.976000   21.658000    98 " " R A   43  -0.79997  -0.79997 "ARG " " NH1" "    "    7   0    0    1 "" 0     1     7     0                    34.18                    1 1484  1483  1484  0     0     <> 
    1484    43   57.657469   -3.875036   22.062118    98 " " R A   21   0.46000   0.46000 "ARG " "HH11" "    "    1   0    0    1 "" 0     1     7     0                    44.87                    1 1485  1484  1485  0     0     <> 
    1485    43   58.683212   -2.452387   21.971244    98 " " R A   21   0.46000   0.46000 "ARG " "HH12" "    "    1   0    0    1 "" 0     1     7     0                    44.87                    1 1486  1485  1486  0     0     <> 
    1486    31   57.406000   -1.264000   20.166000    98 " " R A   43  -0.79997  -0.79997 "ARG " " NH2" "    "    7   1    0    1 "" 0     1     7     0                    47.48                    1 1487  1486  1487  0     0     <> 
    1487    44   56.812701   -0.859425   19.453637    98 " " R A   21   0.46000   0.46000 "ARG " "HH21" "    "    1   0    0    1 "" 0     1     7     0                    44.87                    1 1488  1487  1488  0     0     <> 
    1488    44   58.214649   -0.753774   20.509353    98 " " R A   21   0.46000   0.46000 "ARG " "HH22" "    "    1   0    0    1 "" 0     1     7     0                    44.87                    1 1489  1488  1489  0     0     <> 
    1489    32   48.262000   -6.323000   17.765000   101 " " C A   43  -0.30000  -0.30000 "CYS " " N  " "    "    7   1    0    1 "" 0     1     7     0                    32.86                    1 1490  1489  1490  0     0     <> 
    1490    44   48.522265   -6.863440   16.951915   101 " " C A   21   0.33000   0.33000 "CYS " " H1 " "    "    1   0    0    1 "" 0     1     7     0                       -1                    1 1491  1490  1491  0     0     <> 
    1491    44   47.365221   -5.887175   17.609756   101 " " C A   21   0.33000   0.33000 "CYS " " H2 " "    "    1   0    0    1 "" 0     1     7     0                       -1                    1 1492  1491  1492  0     0     <> 
    1492    44   48.965912   -5.611424   17.915826   101 " " C A   21   0.33000   0.33000 "CYS " " H3 " "    "    1   0    0    1 "" 0     1     7     0                       -1                    1 1493  1492  1493  0     0     <> 
    1493     3   48.204000   -7.194000   18.931000   101 " " C A    2   0.25000   0.25000 "CYS " " CA " "    "    6   0    0    1 "" 0     1     -1108 0                       33                    1 1494  1493  1494  0     0     <> 
    1494    41   47.426566   -7.913461   18.691760   101 " " C A   21   0.06000   0.06000 "CYS " " HA " "    "    1   0    0    0 "" 0     1     7     0                    44.87                    1 1495  1494  1495  0     0     <> 
    1495     2   47.721000   -6.439000   20.151000   101 " " C A    2   0.50000   0.50000 "CYS " " C  " "    "    6   0    0    1 "" 0     1     7     0                    32.47                    1 1496  1495  1496  0     0     <> 
    1496    15   46.748000   -6.845000   20.785000   101 " " C A   70  -0.50000  -0.50000 "CYS " " O  " "    "    8   0    0    1 "" 0     1     7     0                    35.81                    1 1497  1496  1497  0     0     <> 
    1497     3   49.505000   -8.016000   19.177000   101 " " C A    2   0.09750   0.09750 "CYS " " CB " "    "    6   0    0    1 "" 0     1     7     0                    41.38                    1 1498  1497  1498  0     0     <> 
    1498    41   49.795545   -8.474655   18.233824   101 " " C A   21   0.06000   0.06000 "CYS " " HB2" "    "    1   0    0    0 "" 0     1     7     0                    44.87                    1 1499  1498  1499  0     0     <> 
    1499    41   50.330118   -7.368197   19.475066   101 " " C A   21   0.06000   0.06000 "CYS " " HB3" "    "    1   0    0    0 "" 0     1     7     0                    44.87                    1 1500  1499  1500  0     0     <> 
    1500    49   49.401000   -9.433000   20.344000   101 " " C A   13  -0.21750  -0.21750 "CYS " " SG " "    "   16   0    0    1 "" 0     1     7     0                    50.63                    1 1501  1500  1501  0     0     <> 
    1501    25   48.342000   -5.298000   20.459000   102 " " F A   43  -0.50000  -0.50000 "PHE " " N  " "    "    7   0    0    1 "" 0     1     7     0                    27.14                    1 1502  1501  1502  0     0     <> 
    1502    43   49.175200   -4.993094   19.966882   102 " " F A   21   0.30000   0.30000 "PHE " " H  " "    "    1   0    0    1 "" 0     1     7     0                    44.87                    1 1503  1502  1503  0     0     <> 
    1503     3   47.793000   -4.450000   21.522000   102 " " F A    2   0.14000   0.14000 "PHE " " CA " "    "    6   0    0    1 "" 0     1     -1109 0                    42.97                    1 1504  1503  1504  0     0     <> 
    1504    41   47.757718   -5.045341   22.435559   102 " " F A   21   0.06000   0.06000 "PHE " " HA " "    "    1   0    0    0 "" 0     1     7     0                    44.87                    1 1505  1504  1505  0     0     <> 
    1505     2   46.373000   -3.960000   21.299000   102 " " F A    2   0.50000   0.50000 "PHE " " C  " "    "    6   0    0    1 "" 0     1     7     0                    37.29                    1 1506  1505  1506  0     0     <> 
    1506    15   45.598000   -3.825000   22.242000   102 " " F A   70  -0.50000  -0.50000 "PHE " " O  " "    "    8   0    0    1 "" 0     1     7     0                    37.54                    1 1507  1506  1507  0     0     <> 
    1507     3   48.685000   -3.210000   21.756000   102 " " F A    2  -0.00500  -0.00500 "PHE " " CB " "    "    6   0    0    1 "" 0     1     7     0                    44.43                    1 1508  1507  1508  0     0     <> 
    1508    41   48.890393   -2.711948   20.806701   102 " " F A   21   0.06000   0.06000 "PHE " " HB2" "    "    1   0    0    0 "" 0     1     7     0                    44.87                    1 1509  1508  1509  0     0     <> 
    1509    41   48.164670   -2.475882   22.370247   102 " " F A   21   0.06000   0.06000 "PHE " " HB3" "    "    1   0    0    0 "" 0     1     7     0                    44.87                    1 1510  1509  1510  0     0     <> 
    1510     2   49.980000   -3.494000   22.480000   102 " " F A    2  -0.11500  -0.11500 "PHE " " CG " "    "    6   0    0    1 "" 0     1     7     0                    35.82                    1 1511  1510  1511  0     0     <> 
    1511     2   49.960000   -4.164000   23.718000   102 " " F A    2  -0.11500  -0.11500 "PHE " " CD1" "    "    6   0    0    1 "" 0     1     7     0                    52.86                    1 1512  1511  1512  0     0     <> 
    1512    41   49.027080   -4.474124   24.163857   102 " " F A   21   0.11500   0.11500 "PHE " " HD1" "    "    1   0    0    0 "" 0     1     7     0                    44.87                    1 1513  1512  1513  0     0     <> 
    1513     2   51.201000   -3.073000   21.929000   102 " " F A    2  -0.11500  -0.11500 "PHE " " CD2" "    "    6   0    0    1 "" 0     1     7     0                    47.54                    1 1514  1513  1514  0     0     <> 
    1514    41   51.227173   -2.548681   20.984487   102 " " F A   21   0.11500   0.11500 "PHE " " HD2" "    "    1   0    0    0 "" 0     1     7     0                    44.87                    1 1515  1514  1515  0     0     <> 
    1515     2   51.158000   -4.415000   24.399000   102 " " F A    2  -0.11500  -0.11500 "PHE " " CE1" "    "    6   0    0    1 "" 0     1     7     0                    57.89                    1 1516  1515  1516  0     0     <> 
    1516    41   51.142435   -4.924125   25.351722   102 " " F A   21   0.11500   0.11500 "PHE " " HE1" "    "    1   0    0    0 "" 0     1     7     0                    44.87                    1 1517  1516  1517  0     0     <> 
    1517     2   52.400000   -3.321000   22.616000   102 " " F A    2  -0.11500  -0.11500 "PHE " " CE2" "    "    6   0    0    1 "" 0     1     7     0                    44.61                    1 1518  1517  1518  0     0     <> 
    1518    41   53.340036   -2.965274   22.223474   102 " " F A   21   0.11500   0.11500 "PHE " " HE2" "    "    1   0    0    0 "" 0     1     7     0                    44.87                    1 1519  1518  1519  0     0     <> 
    1519     2   52.376000   -3.996000   23.847000   102 " " F A    2  -0.11500  -0.11500 "PHE " " CZ " "    "    6   0    0    1 "" 0     1     7     0                    48.52                    1 1520  1519  1520  0     0     <> 
    1520    41   53.274774   -4.173717   24.394944   102 " " F A   21   0.11500   0.11500 "PHE " " HZ " "    "    1   0    0    0 "" 0     1     7     0                    44.87                    1 1521  1520  1521  0     0     <> 
    1521    25   46.056000   -3.737000   20.034000   103 " " L A   43  -0.50000  -0.50000 "LEU " " N  " "    "    7   0    0    1 "" 0     1     7     0                    34.46                    1 1522  1521  1522  0     0     <> 
    1522    43   46.762332   -3.863058   19.324715   103 " " L A   21   0.30000   0.30000 "LEU " " H  " "    "    1   0    0    1 "" 0     1     7     0                    44.87                    1 1523  1522  1523  0     0     <> 
    1523     3   44.759000   -3.254000   19.625000   103 " " L A    2   0.14000   0.14000 "LEU " " CA " "    "    6   0    0    1 "" 0     1     -1109 0                    40.51                    1 1524  1523  1524  0     0     <> 
    1524    41   44.508589   -2.434841   20.298067   103 " " L A   21   0.06000   0.06000 "LEU " " HA " "    "    1   0    0    0 "" 0     1     7     0                    44.87                    1 1525  1524  1525  0     0     <> 
    1525     2   43.666000   -4.322000   19.733000   103 " " L A    2   0.50000   0.50000 "LEU " " C  " "    "    6   0    0    1 "" 0     1     7     0                    46.01                    1 1526  1525  1526  0     0     <> 
    1526    15   42.581000   -4.044000   20.247000   103 " " L A   70  -0.50000  -0.50000 "LEU " " O  " "    "    8   0    0    1 "" 0     1     7     0                    56.23                    1 1527  1526  1527  0     0     <> 
    1527     3   44.944000   -2.754000   18.170000   103 " " L A    2  -0.12000  -0.12000 "LEU " " CB " "    "    6   0    0    1 "" 0     1     7     0                     41.8                    1 1528  1527  1528  0     0     <> 
    1528    41   45.961171   -2.365611   18.078118   103 " " L A   21   0.06000   0.06000 "LEU " " HB2" "    "    1   0    0    0 "" 0     1     7     0                    44.87                    1 1529  1528  1529  0     0     <> 
    1529    41   44.905458   -3.593433   17.473135   103 " " L A   21   0.06000   0.06000 "LEU " " HB3" "    "    1   0    0    0 "" 0     1     7     0                    44.87                    1 1530  1529  1530  0     0     <> 
    1530     3   44.032000   -1.658000   17.691000   103 " " L A    2  -0.06000  -0.06000 "LEU " " CG " "    "    6   0    0    1 "" 0     1     7     0                    46.24                    1 1531  1530  1531  0     0     <> 
    1531    41   43.046117   -2.081456   17.492865   103 " " L A   21   0.06000   0.06000 "LEU " " HG " "    "    1   0    0    0 "" 0     1     7     0                    44.87                    1 1532  1531  1532  0     0     <> 
    1532     3   43.872000   -0.529000   18.707000   103 " " L A    2  -0.18000  -0.18000 "LEU " " CD1" "    "    6   0    0    1 "" 0     1     7     0                    54.93                    1 1533  1532  1533  0     0     <> 
    1533    41   43.259442   -0.830029   19.555467   103 " " L A   21   0.06000   0.06000 "LEU " "HD11" "    "    1   0    0    0 "" 0     1     7     0                    44.87                    1 1534  1533  1534  0     0     <> 
    1534    41   44.835136   -0.180321   19.079441   103 " " L A   21   0.06000   0.06000 "LEU " "HD12" "    "    1   0    0    0 "" 0     1     7     0                    44.87                    1 1535  1534  1535  0     0     <> 
    1535    41   43.367608    0.319452   18.259774   103 " " L A   21   0.06000   0.06000 "LEU " "HD13" "    "    1   0    0    0 "" 0     1     7     0                    44.87                    1 1536  1535  1536  0     0     <> 
    1536     3   44.584000   -1.100000   16.399000   103 " " L A    2  -0.18000  -0.18000 "LEU " " CD2" "    "    6   0    0    1 "" 0     1     7     0                     42.9                    1 1537  1536  1537  0     0     <> 
    1537    41   44.760696   -1.892010   15.671906   103 " " L A   21   0.06000   0.06000 "LEU " "HD21" "    "    1   0    0    0 "" 0     1     7     0                    44.87                    1 1538  1537  1538  0     0     <> 
    1538    41   43.882123   -0.398932   15.946330   103 " " L A   21   0.06000   0.06000 "LEU " "HD22" "    "    1   0    0    0 "" 0     1     7     0                    44.87                    1 1539  1538  1539  0     0     <> 
    1539    41   45.526460   -0.571824   16.551075   103 " " L A   21   0.06000   0.06000 "LEU " "HD23" "    "    1   0    0    0 "" 0     1     7     0                    44.87                    1 1540  1539  1540  0     0     <> 
    1540    25   44.009000   -5.562000   19.373000   104 " " Q A   43  -0.50000  -0.50000 "GLN " " N  " "    "    7   0    0    1 "" 0     1     7     0                    37.18                    1 1541  1540  1541  0     0     <> 
    1541    43   44.931604   -5.711193   18.995060   104 " " Q A   21   0.30000   0.30000 "GLN " " H  " "    "    1   0    0    1 "" 0     1     7     0                    44.87                    1 1542  1541  1542  0     0     <> 
    1542     3   43.190000   -6.749000   19.635000   104 " " Q A    2   0.14000   0.14000 "GLN " " CA " "    "    6   0    0    1 "" 0     1     -1109 0                    35.58                    1 1543  1542  1543  0     0     <> 
    1543    41   42.263979   -6.645209   19.066173   104 " " Q A   21   0.06000   0.06000 "GLN " " HA " "    "    1   0    0    0 "" 0     1     7     0                    44.87                    1 1544  1543  1544  0     0     <> 
    1544     2   42.789000   -6.978000   21.092000   104 " " Q A    2   0.50000   0.50000 "GLN " " C  " "    "    6   0    0    1 "" 0     1     7     0                    47.18                    1 1545  1544  1545  0     0     <> 
    1545    15   41.756000   -7.592000   21.333000   104 " " Q A   70  -0.50000  -0.50000 "GLN " " O  " "    "    8   0    0    1 "" 0     1     7     0                    57.45                    1 1546  1545  1546  0     0     <> 
    1546     3   43.938000   -8.011000   19.138000   104 " " Q A    2  -0.12000  -0.12000 "GLN " " CB " "    "    6   0    0    1 "" 0     1     7     0                    40.65                    1 1547  1546  1547  0     0     <> 
    1547    41   44.968738   -7.934267   19.472615   104 " " Q A   21   0.06000   0.06000 "GLN " " HB2" "    "    1   0    0    0 "" 0     1     7     0                    44.87                    1 1548  1547  1548  0     0     <> 
    1548    41   43.545886   -8.903497   19.631020   104 " " Q A   21   0.06000   0.06000 "GLN " " HB3" "    "    1   0    0    0 "" 0     1     7     0                    44.87                    1 1549  1548  1549  0     0     <> 
    1549     3   43.868000   -8.277000   17.625000   104 " " Q A    2  -0.12000  -0.12000 "GLN " " CG " "    "    6   0    0    1 "" 0     1     7     0                    36.97                    1 1550  1549  1550  0     0     <> 
    1550    41   42.875059   -8.642702   17.361066   104 " " Q A   21   0.06000   0.06000 "GLN " " HG2" "    "    1   0    0    0 "" 0     1     7     0                    44.87                    1 1551  1550  1551  0     0     <> 
    1551    41   43.993743   -7.333900   17.092049   104 " " Q A   21   0.06000   0.06000 "GLN " " HG3" "    "    1   0    0    0 "" 0     1     7     0                    44.87                    1 1552  1551  1552  0     0     <> 
    1552     2   44.914000   -9.237000   17.063000   104 " " Q A    2   0.50000   0.50000 "GLN " " CD " "    "    6   0    0    1 "" 0     1     7     0                    55.86                    1 1553  1552  1553  0     0     "No Flip" 
    1553    15   44.936000   -9.532000   15.873000   104 " " Q A   70  -0.50000  -0.50000 "GLN " " OE1" "    "    8   0    0    1 "" 0     1     7     0                     74.8                    1 1554  1553  1554  0     0     <> 
    1554    25   45.792000   -9.736000   17.914000   104 " " Q A   43  -0.76000  -0.76000 "GLN " " NE2" "    "    7   0    0    1 "" 0     1     7     0                    62.04                    1 1555  1554  1555  0     0     <> 
    1555    43   45.727482   -9.511489   18.896344   104 " " Q A   21   0.38000   0.38000 "GLN " "HE21" "    "    1   0    0    1 "" 0     1     7     0                    44.87                    1 1556  1555  1556  0     0     <> 
    1556    43   46.483674  -10.392885   17.583564   104 " " Q A   21   0.38000   0.38000 "GLN " "HE22" "    "    1   0    0    1 "" 0     1     7     0                    44.87                    1 1557  1556  1557  0     0     <> 
    1557    25   43.590000   -6.487000   22.044000   105 " " H A   43  -0.50000  -0.50000 "HIS " " N  " "    "    7   0    0    1 "" 0     1     7     0                    49.49                    1 1558  1557  1558  0     0     <> 
    1558    43   44.414268   -5.967081   21.778435   105 " " H A   21   0.30000   0.30000 "HIS " " H  " "    "    1   0    0    1 "" 0     1     7     0                    44.87                    1 1559  1558  1559  0     0     <> 
    1559     3   43.401000   -6.804000   23.463000   105 " " H A    2   0.14000   0.14000 "HIS " " CA " "    "    6   0    0    1 "" 0     1     -1109 0                     47.8                    1 1560  1559  1560  0     0     <> 
    1560    41   42.647211   -7.584182   23.583965   105 " " H A   21   0.06000   0.06000 "HIS " " HA " "    "    1   0    0    0 "" 0     1     7     0                    44.87                    1 1561  1560  1561  0     0     <> 
    1561     2   42.887000   -5.667000   24.313000   105 " " H A    2   0.50000   0.50000 "HIS " " C  " "    "    6   0    0    1 "" 0     1     7     0                    46.64                    1 1562  1561  1562  0     0     <> 
    1562    15   42.767000   -5.835000   25.526000   105 " " H A   70  -0.50000  -0.50000 "HIS " " O  " "    "    8   0    0    1 "" 0     1     7     0                    62.41                    1 1563  1562  1563  0     0     <> 
    1563     3   44.705000   -7.379000   24.065000   105 " " H A    2  -0.00500  -0.00500 "HIS " " CB " "    "    6   0    0    1 "" 0     1     7     0                    48.89                    1 1564  1563  1564  0     0     <> 
    1564    41   45.518199   -6.668782   23.915526   105 " " H A   21   0.06000   0.06000 "HIS " " HB2" "    "    1   0    0    0 "" 0     1     7     0                    44.87                    1 1565  1564  1565  0     0     <> 
    1565    41   44.619447   -7.544004   25.139916   105 " " H A   21   0.06000   0.06000 "HIS " " HB3" "    "    1   0    0    0 "" 0     1     7     0                    44.87                    1 1566  1565  1566  0     0     <> 
    1566     2   45.084000   -8.702000   23.445000   105 " " H A    2   0.01500   0.01500 "HIS " " CG " "    "    6   0    0    1 "" 0     1     7     0                    51.01                    1 1567  1566  1567  0     0     "HIS" 
    1567    25   46.232000   -8.883000   22.685000   105 " " H A   43  -0.57000  -0.57000 "HIS " " ND1" "    "    7   0    0    1 "" 0     1     7     0                    52.36                    1 1568  1567  1568  0     0     <> 
    1568    43   46.912654   -8.173055   22.450395   105 " " H A   21   0.42000   0.42000 "HIS " " HD1" "    "    1   0    0    1 "" 0     1     7     0                    44.87                    1 1569  1568  1569  0     0     <> 
    1569     2   44.459000   -9.945000   23.446000   105 " " H A    2  -0.01500  -0.01500 "HIS " " CD2" "    "    6   0    0    1 "" 0     1     7     0                    54.26                    1 1570  1569  1570  0     0     <> 
    1570    41   43.536539  -10.253470   23.915964   105 " " H A   21   0.11500   0.11500 "HIS " " HD2" "    "    1   0    0    0 "" 0     1     7     0                    44.87                    1 1571  1570  1571  0     0     <> 
    1571     2   46.245000  -10.133000   22.276000   105 " " H A    2   0.29500   0.29500 "HIS " " CE1" "    "    6   0    0    1 "" 0     1     7     0                    58.41                    1 1572  1571  1572  0     0     <> 
    1572    41   47.027894  -10.544151   21.657279   105 " " H A   21   0.11500   0.11500 "HIS " " HE1" "    "    1   0    0    0 "" 0     1     7     0                    44.87                    1 1573  1572  1573  0     0     <> 
    1573    25   45.224000  -10.841000   22.683000   105 " " H A   43  -0.49000  -0.49000 "HIS " " NE2" "    "    7   0    0    1 "" 0     1     7     0                    71.01                    1 1574  1573  1574  0     0     <> 
    1574    25   42.515000   -4.539000   23.702000   106 " " K A   43  -0.50000  -0.50000 "LYS " " N  " "    "    7   0    0    1 "" 0     1     7     0                    55.26                    1 1575  1574  1575  0     0     <> 
    1575    43   42.608499   -4.453264   22.699474   106 " " K A   21   0.30000   0.30000 "LYS " " H  " "    "    1   0    0    1 "" 0     1     7     0                    44.87                    1 1576  1575  1576  0     0     <> 
    1576     3   41.747000   -3.529000   24.430000   106 " " K A    2   0.14000   0.14000 "LYS " " CA " "    "    6   0    0    1 "" 0     1     -1109 0                    53.64                    1 1577  1576  1577  0     0     <> 
    1577    41   42.278043   -3.239804   25.340521   106 " " K A   21   0.06000   0.06000 "LYS " " HA " "    "    1   0    0    0 "" 0     1     7     0                    44.87                    1 1578  1577  1578  0     0     <> 
    1578     2   40.377000   -4.063000   24.771000   106 " " K A    2   0.50000   0.50000 "LYS " " C  " "    "    6   0    0    1 "" 0     1     7     0                    54.41                    1 1579  1578  1579  0     0     <> 
    1579    15   39.687000   -4.600000   23.906000   106 " " K A   70  -0.50000  -0.50000 "LYS " " O  " "    "    8   0    0    1 "" 0     1     7     0                    54.78                    1 1580  1579  1580  0     0     <> 
    1580     3   41.486000   -2.271000   23.567000   106 " " K A    2  -0.12000  -0.12000 "LYS " " CB " "    "    6   0    0    1 "" 0     1     7     0                    54.48                    1 1581  1580  1581  0     0     <> 
    1581    41   41.317469   -2.575755   22.532012   106 " " K A   21   0.06000   0.06000 "LYS " " HB2" "    "    1   0    0    0 "" 0     1     7     0                    44.87                    1 1582  1581  1582  0     0     <> 
    1582    41   40.553445   -1.792123   23.878243   106 " " K A   21   0.06000   0.06000 "LYS " " HB3" "    "    1   0    0    0 "" 0     1     7     0                    44.87                    1 1583  1582  1583  0     0     <> 
    1583     3   42.538000   -1.188000   23.610000   106 " " K A    2  -0.12000  -0.12000 "LYS " " CG " "    "    6   0    0    1 "" 0     1     7     0                    44.35                    1 1584  1583  1584  0     0     <> 
    1584    41   42.637179   -0.825149   24.633894   106 " " K A   21   0.06000   0.06000 "LYS " " HG2" "    "    1   0    0    0 "" 0     1     7     0                    44.87                    1 1585  1584  1585  0     0     <> 
    1585    41   43.511937   -1.580771   23.313990   106 " " K A   21   0.06000   0.06000 "LYS " " HG3" "    "    1   0    0    0 "" 0     1     7     0                    44.87                    1 1586  1585  1586  0     0     <> 
    1586     3   42.116000   -0.057000   22.684000   106 " " K A    2  -0.12000  -0.12000 "LYS " " CD " "    "    6   0    0    1 "" 0     1     7     0                    47.54                    1 1587  1586  1587  0     0     <> 
    1587    41   42.211653   -0.380071   21.646943   106 " " K A   21   0.06000   0.06000 "LYS " " HD2" "    "    1   0    0    0 "" 0     1     7     0                    44.87                    1 1588  1587  1588  0     0     <> 
    1588    41   41.058907    0.168030   22.837354   106 " " K A   21   0.06000   0.06000 "LYS " " HD3" "    "    1   0    0    0 "" 0     1     7     0                    44.87                    1 1589  1588  1589  0     0     <> 
    1589     3   42.894000    1.212000   22.911000   106 " " K A    2   0.19000   0.19000 "LYS " " CE " "    "    6   0    0    1 "" 0     1     7     0                    36.74                    1 1590  1589  1590  0     0     <> 
    1590    41   42.796727    1.547591   23.942698   106 " " K A   21   0.06000   0.06000 "LYS " " HE2" "    "    1   0    0    0 "" 0     1     7     0                    44.87                    1 1591  1590  1591  0     0     <> 
    1591    41   43.948791    1.028827   22.727420   106 " " K A   21   0.06000   0.06000 "LYS " " HE3" "    "    1   0    0    0 "" 0     1     7     0                    44.87                    1 1592  1591  1592  0     0     <> 
    1592    32   42.422000    2.278000   22.013000   106 " " K A   43  -0.30000  -0.30000 "LYS " " NZ " "    "    7   1    0    1 "" 0     1     7     0                     48.2                    1 1593  1592  1593  0     0     <> 
    1593    44   42.991116    3.102562   22.140156   106 " " K A   21   0.33000   0.33000 "LYS " " HZ1" "    "    1   0    0    1 "" 0     1     7     0                    44.87                    1 1594  1593  1594  0     0     <> 
    1594    44   42.484364    1.972898   21.051822   106 " " K A   21   0.33000   0.33000 "LYS " " HZ2" "    "    1   0    0    1 "" 0     1     7     0                    44.87                    1 1595  1594  1595  0     0     <> 
    1595    44   41.461273    2.504663   22.236425   106 " " K A   21   0.33000   0.33000 "LYS " " HZ3" "    "    1   0    0    1 "" 0     1     7     0                    44.87                    1 1596  1595  1596  0     0     <> 
    1596    25   40.002000   -3.865000   26.024000   107 " " D A   43  -0.50000  -0.50000 "ASP " " N  " "    "    7   0    0    1 "" 0     1     7     0                    60.35                    1 1597  1596  1597  0     0     <> 
    1597    43   40.608934   -3.372322   26.664325   107 " " D A   21   0.30000   0.30000 "ASP " " H  " "    "    1   0    0    1 "" 0     1     7     0                    44.87                    1 1598  1597  1598  0     0     <> 
    1598     3   38.720000   -4.327000   26.509000   107 " " D A    2   0.14000   0.14000 "ASP " " CA " "    "    6   0    0    1 "" 0     1     -1109 0                    64.96                    1 1599  1598  1599  0     0     <> 
    1599    41   38.355925   -5.173873   25.921265   107 " " D A   21   0.06000   0.06000 "ASP " " HA " "    "    1   0    0    0 "" 0     1     7     0                    44.87                    1 1600  1599  1600  0     0     <> 
    1600     2   37.719000   -3.178000   26.463000   107 " " D A    2   0.50000   0.50000 "ASP " " C  " "    "    6   0    0    1 "" 0     1     7     0                    69.31                    1 1601  1600  1601  0     0     <> 
    1601    15   37.799000   -2.253000   27.269000   107 " " D A   70  -0.50000  -0.50000 "ASP " " O  " "    "    8   0    0    1 "" 0     1     7     0                    64.19                    1 1602  1601  1602  0     0     <> 
    1602     3   38.951000   -4.795000   27.973000   107 " " D A    2  -0.22000  -0.22000 "ASP " " CB " "    "    6   0    0    1 "" 0     1     7     0                    47.59                    1 1603  1602  1603  0     0     <> 
    1603    41   39.880425   -5.365080   28.024500   107 " " D A   21   0.06000   0.06000 "ASP " " HB2" "    "    1   0    0    0 "" 0     1     7     0                    44.87                    1 1604  1603  1604  0     0     <> 
    1604    41   39.080429   -3.959847   28.662625   107 " " D A   21   0.06000   0.06000 "ASP " " HB3" "    "    1   0    0    0 "" 0     1     7     0                    44.87                    1 1605  1604  1605  0     0     <> 
    1605     2   37.859000   -5.703000   28.491000   107 " " D A    2   0.70000   0.70000 "ASP " " CG " "    "    6   0    0    1 "" 0     1     7     0                    57.72                    1 1606  1605  1606  0     0     <> 
    1606    15   38.157000   -6.579000   29.332000   107 " " D A   70  -0.80000  -0.80000 "ASP " " OD1" "    "    8   0    0    1 "" 0     1     7     0                    65.23                    1 1607  1606  1607  0     0     <> 
    1607    18   36.691000   -5.548000   28.069000   107 " " D A   70  -0.80000  -0.80000 "ASP " " OD2" "    "    8  -1    0    1 "" 0     1     7     0                    54.25                    1 1608  1607  1608  0     0     <> 
    1608    25   36.746000   -3.269000   25.550000   108 " " D A   43  -0.50000  -0.50000 "ASP " " N  " "    "    7   0    0    1 "" 0     1     7     0                    65.33                    1 1609  1608  1609  0     0     <> 
    1609    43   36.722832   -4.057005   24.918768   108 " " D A   21   0.30000   0.30000 "ASP " " H  " "    "    1   0    0    1 "" 0     1     7     0                    44.87                    1 1610  1609  1610  0     0     <> 
    1610     3   35.760000   -2.198000   25.379000   108 " " D A    2   0.14000   0.14000 "ASP " " CA " "    "    6   0    0    1 "" 0     1     -1109 0                    65.89                    1 1611  1610  1611  0     0     <> 
    1611    41   36.293453   -1.251562   25.291638   108 " " D A   21   0.06000   0.06000 "ASP " " HA " "    "    1   0    0    0 "" 0     1     7     0                    44.87                    1 1612  1611  1612  0     0     <> 
    1612     2   34.762000   -2.015000   26.514000   108 " " D A    2   0.50000   0.50000 "ASP " " C  " "    "    6   0    0    1 "" 0     1     7     0                    73.41                    1 1613  1612  1613  0     0     <> 
    1613    15   34.265000   -0.901000   26.711000   108 " " D A   70  -0.50000  -0.50000 "ASP " " O  " "    "    8   0    0    1 "" 0     1     7     0                    77.84                    1 1614  1613  1614  0     0     <> 
    1614     3   34.940000   -2.447000   24.104000   108 " " D A    2  -0.22000  -0.22000 "ASP " " CB " "    "    6   0    0    1 "" 0     1     7     0                    64.51                    1 1615  1614  1615  0     0     <> 
    1615    41   34.965905   -3.502559   23.828035   108 " " D A   21   0.06000   0.06000 "ASP " " HB2" "    "    1   0    0    0 "" 0     1     7     0                    44.87                    1 1616  1615  1616  0     0     <> 
    1616    41   33.879103   -2.224579   24.227460   108 " " D A   21   0.06000   0.06000 "ASP " " HB3" "    "    1   0    0    0 "" 0     1     7     0                    44.87                    1 1617  1616  1617  0     0     <> 
    1617     2   35.429000   -1.618000   22.924000   108 " " D A    2   0.70000   0.70000 "ASP " " CG " "    "    6   0    0    1 "" 0     1     7     0                       -1                    1 1618  1617  1618  0     0     <> 
    1618    15   34.985000   -0.451000   22.838000   108 " " D A   70  -0.80000  -0.80000 "ASP " " OD1" "    "    8   0    0    1 "" 0     1     7     0                       -1                    1 1619  1618  1619  0     0     <> 
    1619    18   36.254000   -2.139000   22.146000   108 " " D A   70  -0.80000  -0.80000 "ASP " " OD2" "    "    8  -1    0    1 "" 0     1     7     0                       -1                    1 1620  1619  1620  0     0     <> 
    1620    25   34.491000   -3.094000   27.253000   109 " " N A   43  -0.50000  -0.50000 "ASN " " N  " "    "    7   0    0    1 "" 0     1     7     0                    59.03                    1 1621  1620  1621  0     0     <> 
    1621    43   34.975497   -3.962255   27.065544   109 " " N A   21   0.30000   0.30000 "ASN " " H  " "    "    1   0    0    1 "" 0     1     7     0                    44.87                    1 1622  1621  1622  0     0     <> 
    1622     3   33.578000   -3.046000   28.383000   109 " " N A    2   0.14000   0.14000 "ASN " " CA " "    "    6   0    0    1 "" 0     1     -1109 0                    59.24                    1 1623  1622  1623  0     0     <> 
    1623    41   33.316990   -2.020551   28.643694   109 " " N A   21   0.06000   0.06000 "ASN " " HA " "    "    1   0    0    0 "" 0     1     7     0                    44.87                    1 1624  1623  1624  0     0     <> 
    1624     2   34.260000   -3.668000   29.591000   109 " " N A    2   0.50000   0.50000 "ASN " " C  " "    "    6   0    0    1 "" 0     1     7     0                    65.61                    1 1625  1624  1625  0     0     <> 
    1625    15   34.012000   -4.840000   29.890000   109 " " N A   70  -0.50000  -0.50000 "ASN " " O  " "    "    8   0    0    1 "" 0     1     7     0                    60.19                    1 1626  1625  1626  0     0     <> 
    1626     3   32.238000   -3.719000   28.023000   109 " " N A    2  -0.12000  -0.12000 "ASN " " CB " "    "    6   0    0    1 "" 0     1     7     0                     58.7                    1 1627  1626  1627  0     0     <> 
    1627    41   31.832046   -3.244858   27.128293   109 " " N A   21   0.06000   0.06000 "ASN " " HB2" "    "    1   0    0    0 "" 0     1     7     0                    44.87                    1 1628  1627  1628  0     0     <> 
    1628    41   32.397846   -4.763774   27.750259   109 " " N A   21   0.06000   0.06000 "ASN " " HB3" "    "    1   0    0    0 "" 0     1     7     0                    44.87                    1 1629  1628  1629  0     0     <> 
    1629     2   31.160000   -3.638000   29.111000   109 " " N A    2   0.50000   0.50000 "ASN " " CG " "    "    6   0    0    1 "" 0     1     7     0                       -1                    1 1630  1629  1630  0     0     "No Flip" 
    1630    15   30.408000   -2.672000   29.175000   109 " " N A   70  -0.50000  -0.50000 "ASN " " OD1" "    "    8   0    0    1 "" 0     1     7     0                       -1                    1 1631  1630  1631  0     0     <> 
    1631    25   31.059000   -4.659000   29.954000   109 " " N A   43  -0.76000  -0.76000 "ASN " " ND2" "    "    7   0    0    1 "" 0     1     7     0                       -1                    1 1632  1631  1632  0     0     <> 
    1632    43   30.361346   -4.640843   30.683168   109 " " N A   21   0.38000   0.38000 "ASN " "HD21" "    "    1   0    0    1 "" 0     1     7     0                       -1                    1 1633  1632  1633  0     0     <> 
    1633    43   31.716834   -5.424226   29.894942   109 " " N A   21   0.38000   0.38000 "ASN " "HD22" "    "    1   0    0    1 "" 0     1     7     0                       -1                    1 1634  1633  1634  0     0     <> 
    1634    25   35.133000   -2.915000   30.292000   110 " " P A   43  -0.14000  -0.14000 "PRO " " N  " "    "    7   0    0    1 "" 0     1     7     0                    60.04                    1 1635  1634  1635  0     0     <> 
    1635     3   35.856000   -3.433000   31.446000   110 " " P A    2   0.01000   0.01000 "PRO " " CA " "    "    6   0    0    1 "" 0     1     -1109 0                    59.13                    1 1636  1635  1636  0     0     <> 
    1636    41   36.257889   -4.429889   31.250983   110 " " P A   21   0.06000   0.06000 "PRO " " HA " "    "    1   0    0    0 "" 0     1     7     0                    44.87                    1 1637  1636  1637  0     0     <> 
    1637     2   34.963000   -3.456000   32.680000   110 " " P A    2   0.50000   0.50000 "PRO " " C  " "    "    6   0    0    1 "" 0     1     7     0                    56.27                    1 1638  1637  1638  0     0     <> 
    1638    15   33.960000   -2.739000   32.748000   110 " " P A   70  -0.50000  -0.50000 "PRO " " O  " "    "    8   0    0    1 "" 0     1     7     0                    65.57                    1 1639  1638  1639  0     0     <> 
    1639     3   37.000000   -2.421000   31.636000   110 " " P A    2  -0.12000  -0.12000 "PRO " " CB " "    "    6   0    0    1 "" 0     1     7     0                    53.12                    1 1640  1639  1640  0     0     <> 
    1640    41   37.380406   -2.367560   32.656504   110 " " P A   21   0.06000   0.06000 "PRO " " HB2" "    "    1   0    0    0 "" 0     1     7     0                    44.87                    1 1641  1640  1641  0     0     <> 
    1641    41   37.835183   -2.704775   30.994907   110 " " P A   21   0.06000   0.06000 "PRO " " HB3" "    "    1   0    0    0 "" 0     1     7     0                    44.87                    1 1642  1641  1642  0     0     <> 
    1642     3   36.408000   -1.100000   31.157000   110 " " P A    2  -0.12000  -0.12000 "PRO " " CG " "    "    6   0    0    1 "" 0     1     7     0                    46.96                    1 1643  1642  1643  0     0     <> 
    1643    41   35.828184   -0.647458   31.962481   110 " " P A   21   0.06000   0.06000 "PRO " " HG2" "    "    1   0    0    0 "" 0     1     7     0                    44.87                    1 1644  1643  1644  0     0     <> 
    1644    41   37.157750   -0.373790   30.848389   110 " " P A   21   0.06000   0.06000 "PRO " " HG3" "    "    1   0    0    0 "" 0     1     7     0                    44.87                    1 1645  1644  1645  0     0     <> 
    1645     3   35.467000   -1.508000   30.018000   110 " " P A    2  -0.05000  -0.05000 "PRO " " CD " "    "    6   0    0    1 "" 0     1     7     0                    46.79                    1 1646  1645  1646  0     0     <> 
    1646    41   34.591771   -0.858032   29.998518   110 " " P A   21   0.06000   0.06000 "PRO " " HD2" "    "    1   0    0    0 "" 0     1     7     0                    44.87                    1 1647  1646  1647  0     0     <> 
    1647    41   35.983936   -1.426997   29.062850   110 " " P A   21   0.06000   0.06000 "PRO " " HD3" "    "    1   0    0    0 "" 0     1     7     0                    44.87                    1 1648  1647  1648  0     0     <> 
    1648    25   35.334000   -4.270000   33.662000   111 " " N A   43  -0.50000  -0.50000 "ASN " " N  " "    "    7   0    0    1 "" 0     1     7     0                    46.67                    1 1649  1648  1649  0     0     <> 
    1649    43   36.167520   -4.834438   33.585366   111 " " N A   21   0.30000   0.30000 "ASN " " H  " "    "    1   0    0    1 "" 0     1     7     0                    44.87                    1 1650  1649  1650  0     0     <> 
    1650     3   34.468000   -4.400000   34.842000   111 " " N A    2   0.14000   0.14000 "ASN " " CA " "    "    6   0    0    1 "" 0     1     -1109 0                    64.83                    1 1651  1650  1651  0     0     <> 
    1651    41   33.448540   -4.050833   34.658012   111 " " N A   21   0.06000   0.06000 "ASN " " HA " "    "    1   0    0    0 "" 0     1     7     0                    44.87                    1 1652  1651  1652  0     0     <> 
    1652     2   35.032000   -3.520000   35.938000   111 " " N A    2   0.50000   0.50000 "ASN " " C  " "    "    6   0    0    1 "" 0     1     7     0                    53.69                    1 1653  1652  1653  0     0     <> 
    1653    15   35.693000   -3.967000   36.875000   111 " " N A   70  -0.50000  -0.50000 "ASN " " O  " "    "    8   0    0    1 "" 0     1     7     0                    45.53                    1 1654  1653  1654  0     0     <> 
    1654     3   34.314000   -5.881000   35.267000   111 " " N A    2  -0.12000  -0.12000 "ASN " " CB " "    "    6   0    0    1 "" 0     1     7     0                    59.26                    1 1655  1654  1655  0     0     <> 
    1655    41   35.282281   -6.315442   35.522675   111 " " N A   21   0.06000   0.06000 "ASN " " HB2" "    "    1   0    0    0 "" 0     1     7     0                    44.87                    1 1656  1655  1656  0     0     <> 
    1656    41   33.691451   -5.957514   36.159674   111 " " N A   21   0.06000   0.06000 "ASN " " HB3" "    "    1   0    0    0 "" 0     1     7     0                    44.87                    1 1657  1656  1657  0     0     <> 
    1657     2   33.656000   -6.682000   34.151000   111 " " N A    2   0.50000   0.50000 "ASN " " CG " "    "    6   0    0    1 "" 0     1     7     0                    76.48                    1 1658  1657  1658  0     0     "No Flip" 
    1658    15   32.453000   -6.577000   33.901000   111 " " N A   70  -0.50000  -0.50000 "ASN " " OD1" "    "    8   0    0    1 "" 0     1     7     0                    75.08                    1 1659  1658  1659  0     0     <> 
    1659    25   34.445000   -7.482000   33.459000   111 " " N A   43  -0.76000  -0.76000 "ASN " " ND2" "    "    7   0    0    1 "" 0     1     7     0                    69.76                    1 1660  1659  1660  0     0     <> 
    1660    43   35.427823   -7.546604   33.679463   111 " " N A   21   0.38000   0.38000 "ASN " "HD21" "    "    1   0    0    1 "" 0     1     7     0                    44.87                    1 1661  1660  1661  0     0     <> 
    1661    43   34.059080   -8.023056   32.698792   111 " " N A   21   0.38000   0.38000 "ASN " "HD22" "    "    1   0    0    1 "" 0     1     7     0                    44.87                    1 1662  1661  1662  0     0     <> 
    1662    25   34.799000   -2.227000   35.725000   112 " " L A   43  -0.50000  -0.50000 "LEU " " N  " "    "    7   0    0    1 "" 0     1     7     0                    45.06                    1 1663  1662  1663  0     0     <> 
    1663    43   34.263900   -1.953804   34.911875   112 " " L A   21   0.30000   0.30000 "LEU " " H  " "    "    1   0    0    1 "" 0     1     7     0                    44.87                    1 1664  1663  1664  0     0     <> 
    1664     3   35.235000   -1.188000   36.634000   112 " " L A    2   0.14000   0.14000 "LEU " " CA " "    "    6   0    0    1 "" 0     1     -1109 0                    47.32                    1 1665  1664  1665  0     0     <> 
    1665    41   35.940644   -1.585443   37.359237   112 " " L A   21   0.06000   0.06000 "LEU " " HA " "    "    1   0    0    0 "" 0     1     7     0                    44.87                    1 1666  1665  1666  0     0     <> 
    1666     2   34.011000   -0.662000   37.343000   112 " " L A    2   0.50000   0.50000 "LEU " " C  " "    "    6   0    0    1 "" 0     1     7     0                    31.57                    1 1667  1666  1667  0     0     <> 
    1667    15   32.931000   -0.596000   36.736000   112 " " L A   70  -0.50000  -0.50000 "LEU " " O  " "    "    8   0    0    1 "" 0     1     7     0                    32.94                    1 1668  1667  1668  0     0     <> 
    1668     3   35.890000   -0.040000   35.833000   112 " " L A    2  -0.12000  -0.12000 "LEU " " CB " "    "    6   0    0    1 "" 0     1     7     0                    42.74                    1 1669  1668  1669  0     0     <> 
    1669    41   35.245705    0.220383   34.990776   112 " " L A   21   0.06000   0.06000 "LEU " " HB2" "    "    1   0    0    0 "" 0     1     7     0                    44.87                    1 1670  1669  1670  0     0     <> 
    1670    41   35.945366    0.863312   36.443693   112 " " L A   21   0.06000   0.06000 "LEU " " HB3" "    "    1   0    0    0 "" 0     1     7     0                    44.87                    1 1671  1670  1671  0     0     <> 
    1671     3   37.299000   -0.359000   35.320000   112 " " L A    2  -0.06000  -0.06000 "LEU " " CG " "    "    6   0    0    1 "" 0     1     7     0                    53.88                    1 1672  1671  1672  0     0     <> 
    1672    41   37.264645   -1.307694   34.784068   112 " " L A   21   0.06000   0.06000 "LEU " " HG " "    "    1   0    0    0 "" 0     1     7     0                    44.87                    1 1673  1672  1673  0     0     <> 
    1673     3   37.768000    0.700000   34.335000   112 " " L A    2  -0.18000  -0.18000 "LEU " " CD1" "    "    6   0    0    1 "" 0     1     7     0                    40.21                    1 1674  1673  1674  0     0     <> 
    1674    41   37.808429    1.672026   34.824394   112 " " L A   21   0.06000   0.06000 "LEU " "HD11" "    "    1   0    0    0 "" 0     1     7     0                    44.87                    1 1675  1674  1675  0     0     <> 
    1675    41   38.761513    0.476219   33.944171   112 " " L A   21   0.06000   0.06000 "LEU " "HD12" "    "    1   0    0    0 "" 0     1     7     0                    44.87                    1 1676  1675  1676  0     0     <> 
    1676    41   37.092683    0.784591   33.483709   112 " " L A   21   0.06000   0.06000 "LEU " "HD13" "    "    1   0    0    0 "" 0     1     7     0                    44.87                    1 1677  1676  1677  0     0     <> 
    1677     3   38.312000   -0.494000   36.449000   112 " " L A    2  -0.18000  -0.18000 "LEU " " CD2" "    "    6   0    0    1 "" 0     1     7     0                    43.77                    1 1678  1677  1678  0     0     <> 
    1678    41   39.310452   -0.670739   36.048832   112 " " L A   21   0.06000   0.06000 "LEU " "HD21" "    "    1   0    0    0 "" 0     1     7     0                    44.87                    1 1679  1678  1679  0     0     <> 
    1679    41   38.350443    0.408380   37.059883   112 " " L A   21   0.06000   0.06000 "LEU " "HD22" "    "    1   0    0    0 "" 0     1     7     0                    44.87                    1 1680  1679  1680  0     0     <> 
    1680    41   38.092245   -1.335280   37.104737   112 " " L A   21   0.06000   0.06000 "LEU " "HD23" "    "    1   0    0    0 "" 0     1     7     0                    44.87                    1 1681  1680  1681  0     0     <> 
    1681    25   34.129000   -0.262000   38.611000   113 " " P A   43  -0.14000  -0.14000 "PRO " " N  " "    "    7   0    0    1 "" 0     1     7     0                    33.65                    1 1682  1681  1682  0     0     <> 
    1682     3   32.963000    0.200000   39.354000   113 " " P A    2   0.01000   0.01000 "PRO " " CA " "    "    6   0    0    1 "" 0     1     -1109 0                    31.99                    1 1683  1682  1683  0     0     <> 
    1683    41   32.165302   -0.544734   39.300935   113 " " P A   21   0.06000   0.06000 "PRO " " HA " "    "    1   0    0    0 "" 0     1     7     0                    44.87                    1 1684  1683  1684  0     0     <> 
    1684     2   32.478000    1.499000   38.774000   113 " " P A    2   0.50000   0.50000 "PRO " " C  " "    "    6   0    0    1 "" 0     1     7     0                    35.26                    1 1685  1684  1685  0     0     <> 
    1685    15   33.277000    2.293000   38.264000   113 " " P A   70  -0.50000  -0.50000 "PRO " " O  " "    "    8   0    0    1 "" 0     1     7     0                    30.33                    1 1686  1685  1686  0     0     <> 
    1686     3   33.455000    0.309000   40.809000   113 " " P A    2  -0.12000  -0.12000 "PRO " " CB " "    "    6   0    0    1 "" 0     1     7     0                    38.53                    1 1687  1686  1687  0     0     <> 
    1687    41   32.968882    1.105795   41.374278   113 " " P A   21   0.06000   0.06000 "PRO " " HB2" "    "    1   0    0    0 "" 0     1     7     0                    44.87                    1 1688  1687  1688  0     0     <> 
    1688    41   33.251598   -0.627911   41.329237   113 " " P A   21   0.06000   0.06000 "PRO " " HB3" "    "    1   0    0    0 "" 0     1     7     0                    44.87                    1 1689  1688  1689  0     0     <> 
    1689     3   34.971000    0.509000   40.701000   113 " " P A    2  -0.12000  -0.12000 "PRO " " CG " "    "    6   0    0    1 "" 0     1     7     0                    33.46                    1 1690  1689  1690  0     0     <> 
    1690    41   35.185594    1.575180   40.616289   113 " " P A   21   0.06000   0.06000 "PRO " " HG2" "    "    1   0    0    0 "" 0     1     7     0                    44.87                    1 1691  1690  1691  0     0     <> 
    1691    41   35.513177    0.130110   41.567790   113 " " P A   21   0.06000   0.06000 "PRO " " HG3" "    "    1   0    0    0 "" 0     1     7     0                    44.87                    1 1692  1691  1692  0     0     <> 
    1692     3   35.368000   -0.195000   39.393000   113 " " P A    2  -0.05000  -0.05000 "PRO " " CD " "    "    6   0    0    1 "" 0     1     7     0                    36.03                    1 1693  1692  1693  0     0     <> 
    1693    41   36.159616    0.348189   38.875081   113 " " P A   21   0.06000   0.06000 "PRO " " HD2" "    "    1   0    0    0 "" 0     1     7     0                    44.87                    1 1694  1693  1694  0     0     <> 
    1694    41   35.719304   -1.205804   39.605346   113 " " P A   21   0.06000   0.06000 "PRO " " HD3" "    "    1   0    0    0 "" 0     1     7     0                    44.87                    1 1695  1694  1695  0     0     <> 
    1695    25   31.162000    1.685000   38.766000   114 " " R A   43  -0.50000  -0.50000 "ARG " " N  " "    "    7   0    0    1 "" 0     1     7     0                    38.36                    1 1696  1695  1696  0     0     <> 
    1696    43   30.526439    1.008416   39.162515   114 " " R A   21   0.30000   0.30000 "ARG " " H  " "    "    1   0    0    1 "" 0     1     7     0                    44.87                    1 1697  1696  1697  0     0     <> 
    1697     3   30.656000    2.917000   38.171000   114 " " R A    2   0.14000   0.14000 "ARG " " CA " "    "    6   0    0    1 "" 0     1     -1109 0                    42.93                    1 1698  1697  1698  0     0     <> 
    1698    41   31.088219    2.999701   37.169770   114 " " R A   21   0.06000   0.06000 "ARG " " HA " "    "    1   0    0    0 "" 0     1     7     0                    44.87                    1 1699  1698  1699  0     0     <> 
    1699     2   31.064000    4.161000   38.962000   114 " " R A    2   0.50000   0.50000 "ARG " " C  " "    "    6   0    0    1 "" 0     1     7     0                    47.14                    1 1700  1699  1700  0     0     <> 
    1700    15   31.265000    4.154000   40.180000   114 " " R A   70  -0.50000  -0.50000 "ARG " " O  " "    "    8   0    0    1 "" 0     1     7     0                    49.92                    1 1701  1700  1701  0     0     <> 
    1701     3   29.138000    2.866000   37.959000   114 " " R A    2  -0.12000  -0.12000 "ARG " " CB " "    "    6   0    0    1 "" 0     1     7     0                    41.53                    1 1702  1701  1702  0     0     <> 
    1702    41   28.828613    3.814696   37.516722   114 " " R A   21   0.06000   0.06000 "ARG " " HB2" "    "    1   0    0    0 "" 0     1     7     0                    44.87                    1 1703  1702  1703  0     0     <> 
    1703    41   28.902409    2.114810   37.203790   114 " " R A   21   0.06000   0.06000 "ARG " " HB3" "    "    1   0    0    0 "" 0     1     7     0                    44.87                    1 1704  1703  1704  0     0     <> 
    1704     3   28.316000    2.582000   39.203000   114 " " R A    2  -0.05000  -0.05000 "ARG " " CG " "    "    6   0    0    1 "" 0     1     7     0                    63.81                    1 1705  1704  1705  0     0     <> 
    1705    41   28.266421    1.505619   39.371751   114 " " R A   21   0.06000   0.06000 "ARG " " HG2" "    "    1   0    0    0 "" 0     1     7     0                    44.87                    1 1706  1705  1706  0     0     <> 
    1706    41   28.789375    2.995966   40.094134   114 " " R A   21   0.06000   0.06000 "ARG " " HG3" "    "    1   0    0    0 "" 0     1     7     0                    44.87                    1 1707  1706  1707  0     0     <> 
    1707     3   26.919000    3.156000   39.076000   114 " " R A    2   0.19000   0.19000 "ARG " " CD " "    "    6   0    0    1 "" 0     1     7     0                    71.89                    1 1708  1707  1708  0     0     <> 
    1708    41   26.532222    3.025730   38.064455   114 " " R A   21   0.06000   0.06000 "ARG " " HD2" "    "    1   0    0    0 "" 0     1     7     0                    44.87                    1 1709  1708  1709  0     0     <> 
    1709    41   26.249883    2.590231   39.721168   114 " " R A   21   0.06000   0.06000 "ARG " " HD3" "    "    1   0    0    0 "" 0     1     7     0                    44.87                    1 1710  1709  1710  0     0     <> 
    1710    25   26.952000    4.594000   39.407000   114 " " R A   43  -0.69997  -0.69997 "ARG " " NE " "    "    7   0    0    1 "" 0     1     7     0                    79.79                    1 1711  1710  1711  0     0     <> 
    1711    43   27.536572    5.182584   38.830108   114 " " R A   21   0.44000   0.44000 "ARG " " HE " "    "    1   0    0    1 "" 0     1     7     0                    44.87                    1 1712  1711  1712  0     0     <> 
    1712     2   26.259000    5.143000   40.417000   114 " " R A    2   0.63990   0.63990 "ARG " " CZ " "    "    6   0    0    1 "" 0     1     7     0                     67.1                    1 1713  1712  1713  0     0     <>
[truncated: 2,345,367 more chars]
