# Supplementary material for: A Structure-Based Model for Predicting Serum Albumin Binding
Source: PLoS One. 2014 Apr 1;9(4):e93323. doi: 10.1371/journal.pone.0093323 (PMC3972100; doi:10.1371/journal.pone.0093323)
Supplement: File S2 — MAE file used for docking to site II. (MAE) [file pone.0093323.s014.mae]

{ 
  s_m_m2io_version
  :::
  2.0.0 
} 

f_m_ct { 
  s_m_title
  s_m_entry_id
  s_m_entry_name
  s_pdb_PDB_format_version
  r_i_target_temperature
  b_ppw_prepared
  s_pdb_PDB_TITLE
  s_pdb_PDB_ID
  r_pdb_PDB_CRYST1_a
  r_pdb_PDB_CRYST1_b
  r_pdb_PDB_CRYST1_c
  r_pdb_PDB_CRYST1_alpha
  r_pdb_PDB_CRYST1_beta
  r_pdb_PDB_CRYST1_gamma
  s_pdb_PDB_CRYST1_Space_Group
  i_pdb_PDB_CRYST1_z
  s_pdb_PDB_CLASSIFICATION
  s_pdb_PDB_DEPOSITION_DATE
  r_pdb_PDB_R
  r_pdb_PDB_Rfree
  r_pdb_PDB_RESOLUTION
  b_ppw_assigned_bond_orders
  b_ppw_added_hydrogens
  b_ppw_treated_metals
  b_ppw_converted_selenomethionines
  b_ppw_deleted_far_waters
  b_ppw_ran_protassign
  r_i_Potential_Energy-OPLS2005
  r_i_RMS_Derivative-OPLS2005
  r_i_Max_Derivative-OPLS2005
  r_i_Stretch_Energy-OPLS2005
  r_i_Bend_Energy-OPLS2005
  r_i_LJ-14_Energy-OPLS2005
  r_i_El-14_Energy-OPLS2005
  r_i_Van_der_Waals_Energy-OPLS2005
  r_i_Electrostatic_Energy-OPLS2005
  r_i_Dihedral_Energy-OPLS2005
  b_ppw_ran_impref
  :::
  1N5U-forgrid 
  287 
  1n5u.1 
  3.15 
                   298 
  1     
  "X-RAY STUDY OF HUMAN SERUM ALBUMIN COMPLEXED WITH HEME" 
  1N5U 
               183.116 
                37.909 
                94.832 
                    90 
                105.04 
                    90 
  "C 1 2 1" 
  4     
  "PLASMA PROTEIN" 
  07-NOV-02 
                 0.235 
                  0.28 
                   1.9 
  1     
  1     
  1     
  1     
  1     
  1     
          -1847.192017 
              0.076443 
              2.260321 
            229.647407 
            901.611098 
           2755.010516 
           1109.770189 
          -5191.230562 
          -3512.458507 
           1676.232912 
  1     
  m_depend[10] { 
    # First column is dependency index #
    i_m_depend_dependency
    s_m_depend_property
    :::
    1         20 r_i_Potential_Energy-OPLS2005 
    2         20 r_i_RMS_Derivative-OPLS2005 
    3         20 r_i_Max_Derivative-OPLS2005 
    4         20 r_i_Stretch_Energy-OPLS2005 
    5         20 r_i_Bend_Energy-OPLS2005 
    6         20 r_i_LJ-14_Energy-OPLS2005 
    7         20 r_i_El-14_Energy-OPLS2005 
    8         20 r_i_Van_der_Waals_Energy-OPLS2005 
    9         20 r_i_Electrostatic_Energy-OPLS2005 
    10        20 r_i_Dihedral_Energy-OPLS2005 
    :::
  } 
  m_atom[9243] { 
    # First column is atom index #
    i_m_mmod_type
    r_m_x_coord
    r_m_y_coord
    r_m_z_coord
    i_m_residue_number
    s_m_insertion_code
    s_m_mmod_res
    s_m_chain_name
    i_m_color
    r_m_charge1
    r_m_charge2
    s_m_pdb_residue_name
    s_m_pdb_atom_name
    s_m_grow_name
    i_m_atomic_number
    i_m_formal_charge
    i_m_representation
    i_m_visibility
    s_m_atom_name
    i_m_secondary_structure
    i_m_ribbon_style
    i_m_ribbon_color
    i_m_template_index
    s_m_label_format
    i_m_label_color
    s_m_label_user_text
    r_m_pdb_tfactor
    r_m_pdb_occupancy
    i_pdb_PDB_serial
    i_pdb_seqres_index
    i_i_internal_atom_index
    i_i_constraint
    i_m_pdb_convert_problem
    i_pa_atomindex
    s_pa_state
    i_ppw_het
    :::
    1       26   56.053846    7.906523    6.826784     2 " " A A   43  -0.94390  -0.94390 "ALA " " N  " "    "    7   0    0    0 "N9188" 0     1     7     0     "" 43    ""                46.54                    1 1     2     1     0     5     1     <> <> 
    2        3   57.347894    8.584455    6.775355     2 " " A A    2   0.16390   0.16390 "ALA " " CA " "    "    6   0    0    0 "C9189" 0     1     -1105 0     "" 2     ""                47.36                    1 2     2     2     0     5     2     <> <> 
    3        2   57.879717    8.880466    8.188720     2 " " A A    2   0.50000   0.50000 "ALA " " C  " "    "    6   0    0    0 "C9190" 0     1     7     0     "" 2     ""                46.26                    1 3     2     3     0     5     3     <> <> 
    4       15   57.456989    8.247844    9.156726     2 " " A A   70  -0.50000  -0.50000 "ALA " " O  " "    "    8   0    0    0 "O9191" 0     1     7     0     "" 70    ""                 46.8                    1 4     2     4     0     5     4     <> <> 
    5        3   57.224005    9.851404    5.907127     2 " " A A    2  -0.18000  -0.18000 "ALA " " CB " "    "    6   0    0    0 "C9192" 0     1     7     0     "" 2     ""                47.66                    1 5     2     5     0     5     5     <> <> 
    6       25   58.830868    9.825475    8.291723     3 " " H A   43  -0.50000  -0.50000 "HIS " " N  " "    "    7   0    0    0 "N9193" 0     1     7     0     "" 43    ""                44.85                    1 6     3     12    0     <> 6     <> <> 
    7        3   59.455311   10.355270    9.509343     3 " " H A    2   0.14000   0.14000 "HIS " " CA " "    "    6   0    0    0 "C9194" 0     1     -1105 0     "" 2     ""                42.22                    1 7     3     13    0     <> 7     <> <> 
    8        2   60.530577    9.413192   10.052845     3 " " H A    2   0.50000   0.50000 "HIS " " C  " "    "    6   0    0    0 "C9195" 0     1     7     0     "" 2     ""                39.14                    1 8     3     14    0     <> 8     <> <> 
    9       15   60.317383    8.203844   10.145931     3 " " H A   70  -0.50000  -0.50000 "HIS " " O  " "    "    8   0    0    0 "O9196" 0     1     7     0     "" 70    ""                 39.2                    1 9     3     15    0     <> 9     <> <> 
    10       3   58.450971   10.831072   10.586137     3 " " H A    2  -0.00500  -0.00500 "HIS " " CB " "    "    6   0    0    0 "C9197" 0     1     7     0     "" 2     ""                43.52                    1 10    3     16    0     <> 10    <> <> 
    11       2   57.389629   11.755995   10.047172     3 " " H A    2   0.01500   0.01500 "HIS " " CG " "    "    6   0    0    0 "C9198" 0     1     7     0     "%UT" 13    "HIS"                44.91                    1 11    3     17    0     <> 11    "HIS" <> 
    12      25   56.123518   11.316894    9.708809     3 " " H A   43  -0.57000  -0.57000 "HIS " " ND1" "    "    7   0    0    0 "N9199" 0     1     7     0     "" 43    ""                 45.1                    1 12    3     18    0     <> 12    <> <> 
    13       2   57.422512   13.090656    9.709663     3 " " H A    2  -0.01500  -0.01500 "HIS " " CD2" "    "    6   0    0    0 "C9200" 0     1     7     0     "" 2     ""                 44.3                    1 13    3     19    0     <> 13    <> <> 
    14       2   55.476091   12.352440    9.172143     3 " " H A    2   0.29500   0.29500 "HIS " " CE1" "    "    6   0    0    0 "C9201" 0     1     7     0     "" 2     ""                44.71                    1 14    3     20    0     <> 14    <> <> 
    15      25   56.201432   13.464564    9.144754     3 " " H A   43  -0.49000  -0.49000 "HIS " " NE2" "    "    7   0    0    0 "N9202" 0     1     7     0     "" 43    ""                45.97                    1 15    3     21    0     <> 15    <> <> 
    16      25   61.687262    9.981212   10.426604     4 " " K A   43  -0.50000  -0.50000 "LYS " " N  " "    "    7   0    0    0 "N9203" 0     1     7     0     "" 43    ""                37.27                    1 16    4     29    0     <> 16    <> <> 
    17       3   62.841655    9.247725   10.943154     4 " " K A    2   0.14000   0.14000 "LYS " " CA " "    "    6   0    0    0 "C9204" 0     1     -1105 0     "" 2     ""                35.16                    1 17    4     30    0     <> 17    <> <> 
    18       2   62.532458    8.612733   12.307127     4 " " K A    2   0.50000   0.50000 "LYS " " C  " "    "    6   0    0    0 "C9205" 0     1     7     0     "" 2     ""                31.15                    1 18    4     31    0     <> 18    <> <> 
    19      15   62.854980    7.447266   12.508464     4 " " K A   70  -0.50000  -0.50000 "LYS " " O  " "    "    8   0    0    0 "O9206" 0     1     7     0     "" 70    ""                30.41                    1 19    4     32    0     <> 19    <> <> 
    20       3   64.043804   10.211708   11.044023     4 " " K A    2  -0.12000  -0.12000 "LYS " " CB " "    "    6   0    0    0 "C9207" 0     1     7     0     "" 2     ""                38.38                    1 20    4     33    0     <> 20    <> <> 
    21       3   65.314251    9.705081   10.340494     4 " " K A    2  -0.12000  -0.12000 "LYS " " CG " "    "    6   0    0    0 "C9208" 0     1     7     0     "" 2     ""                 41.1                    1 21    4     34    0     <> 21    <> <> 
    22       3   66.028622    8.541556   11.044546     4 " " K A    2  -0.12000  -0.12000 "LYS " " CD " "    "    6   0    0    0 "C9209" 0     1     7     0     "" 2     ""                41.69                    1 22    4     35    0     <> 22    <> <> 
    23       3   66.727872    8.959736   12.344005     4 " " K A    2   0.19000   0.19000 "LYS " " CE " "    "    6   0    0    0 "C9210" 0     1     7     0     "" 2     ""                41.78                    1 23    4     36    0     <> 23    <> <> 
    24      32   67.506683    7.845703   12.905741     4 " " K A   43  -0.30000  -0.30000 "LYS " " NZ " "    "    7   1    0    0 "N9211" 0     1     7     0     "" 43    ""                41.35                    1 24    4     37    0     <> 24    <> <> 
    25      25   61.846911    9.360238   13.186432     5 " " S A   43  -0.50000  -0.50000 "SER " " N  " "    "    7   0    0    0 "N9212" 0     1     7     0     "" 43    ""                27.97                    1 25    5     51    0     <> 25    <> <> 
    26       3   61.252251    8.889613   14.427050     5 " " S A    2   0.14000   0.14000 "SER " " CA " "    "    6   0    0    0 "C9213" 0     1     -1105 0     "" 2     ""                24.75                    1 26    5     52    0     <> 26    <> <> 
    27       2   59.764795    9.240520   14.395693     5 " " S A    2   0.50000   0.50000 "SER " " C  " "    "    6   0    0    0 "C9214" 0     1     7     0     "" 2     ""                23.53                    1 27    5     53    0     <> 27    <> <> 
    28      15   59.408674   10.420826   14.409924     5 " " S A   70  -0.50000  -0.50000 "SER " " O  " "    "    8   0    0    0 "O9215" 0     1     7     0     "" 70    ""                20.09                    1 28    5     54    0     <> 28    <> <> 
    29       3   61.982121    9.528889   15.622863     5 " " S A    2   0.14500   0.14500 "SER " " CB " "    "    6   0    0    0 "C9216" 0     1     7     0     "" 2     ""                23.28                    1 29    5     55    0     <> 29    <> <> 
    30      16   61.341791    9.183100   16.833083     5 " " S A   70  -0.68300  -0.68300 "SER " " OG " "    "    8   0    0    0 "O9217" 0     1     7     0     "%UT" 13    ""                20.77                    1 30    5     56    0     <> 30    <> <> 
    31      25   58.899053    8.214769   14.373615     6 " " E A   43  -0.50000  -0.50000 "GLU " " N  " "    "    7   0    0    0 "N9218" 1     1     7     0     "" 43    ""                22.84                    1 31    6     62    0     <> 31    <> <> 
    32       3   57.452983    8.402639   14.369495     6 " " E A    2   0.14000   0.14000 "GLU " " CA " "    "    6   0    0    0 "C9219" 1     1     -1105 0     "" 2     ""                22.57                    1 32    6     63    0     <> 32    <> <> 
    33       2   56.958378    8.812338   15.766077     6 " " E A    2   0.50000   0.50000 "GLU " " C  " "    "    6   0    0    0 "C9220" 1     1     7     0     "" 2     ""                20.49                    1 33    6     64    0     <> 33    <> <> 
    34      15   56.094191    9.677444   15.832929     6 " " E A   70  -0.50000  -0.50000 "GLU " " O  " "    "    8   0    0    0 "O9221" 1     1     7     0     "" 70    ""                17.87                    1 34    6     65    0     <> 34    <> <> 
    35       3   56.745964    7.102069   13.919193     6 " " E A    2  -0.12000  -0.12000 "GLU " " CB " "    "    6   0    0    0 "C9222" 1     1     7     0     "" 2     ""                27.02                    1 35    6     66    0     <> 35    <> <> 
    36       3   56.262915    7.141093   12.457550     6 " " E A    2  -0.22000  -0.22000 "GLU " " CG " "    "    6   0    0    0 "C9223" 1     1     7     0     "" 2     ""                33.95                    1 36    6     67    0     <> 36    <> <> 
    37       2   55.145969    8.168506   12.235765     6 " " E A    2   0.70000   0.70000 "GLU " " CD " "    "    6   0    0    0 "C9224" 1     1     7     0     "%UT" 13    ""                36.41                    1 37    6     68    0     <> 37    <> <> 
    38      15   54.121632    8.073767   12.949379     6 " " E A   70  -0.80000  -0.80000 "GLU " " OE1" "    "    8   0    0    0 "O9225" 1     1     7     0     "" 70    ""                39.21                    1 38    6     69    0     <> 38    <> <> 
    39      18   55.342738    9.048928   11.372023     6 " " E A   70  -0.80000  -0.80000 "GLU " " OE2" "    "    8  -1    0    0 "O9226" 1     1     7     0     "" 70    ""                 37.5                    1 39    6     70    0     <> 39    <> <> 
    40      25   57.514038    8.269916   16.869583     7 " " V A   43  -0.50000  -0.50000 "VAL " " N  " "    "    7   0    0    0 "N9227" 1     1     7     0     "" 43    ""                19.29                    1 40    7     77    0     <> 40    <> <> 
    41       3   57.143195    8.641279   18.247097     7 " " V A    2   0.14000   0.14000 "VAL " " CA " "    "    6   0    0    0 "C9228" 1     1     -1105 0     "" 2     ""                17.15                    1 41    7     78    0     <> 41    <> <> 
    42       2   57.447036   10.121575   18.562225     7 " " V A    2   0.50000   0.50000 "VAL " " C  " "    "    6   0    0    0 "C9229" 1     1     7     0     "" 2     ""                15.68                    1 42    7     79    0     <> 42    <> <> 
    43      15   56.687658   10.751571   19.298183     7 " " V A   70  -0.50000  -0.50000 "VAL " " O  " "    "    8   0    0    0 "O9230" 1     1     7     0     "" 70    ""                13.18                    1 43    7     80    0     <> 43    <> <> 
    44       3   57.807579    7.673039   19.265163     7 " " V A    2  -0.06000  -0.06000 "VAL " " CB " "    "    6   0    0    0 "C9231" 1     1     7     0     "" 2     ""                17.81                    1 44    7     81    0     <> 44    <> <> 
    45       3   59.342281    7.770560   19.318123     7 " " V A    2  -0.18000  -0.18000 "VAL " " CG1" "    "    6   0    0    0 "C9232" 1     1     7     0     "" 2     ""                16.58                    1 45    7     82    0     <> 45    <> <> 
    46       3   57.210302    7.808155   20.678435     7 " " V A    2  -0.18000  -0.18000 "VAL " " CG2" "    "    6   0    0    0 "C9233" 1     1     7     0     "" 2     ""                 18.6                    1 46    7     83    0     <> 46    <> <> 
    47      25   58.500765   10.685034   17.942897     8 " " A A   43  -0.50000  -0.50000 "ALA " " N  " "    "    7   0    0    0 "N9234" 1     1     7     0     "" 43    ""                15.75                    1 47    8     93    0     <> 47    <> <> 
    48       3   58.847637   12.100190   18.011785     8 " " A A    2   0.14000   0.14000 "ALA " " CA " "    "    6   0    0    0 "C9235" 1     1     -1105 0     "" 2     ""                18.16                    1 48    8     94    0     <> 48    <> <> 
    49       2   57.858593   12.960147   17.218566     8 " " A A    2   0.50000   0.50000 "ALA " " C  " "    "    6   0    0    0 "C9236" 1     1     7     0     "" 2     ""                17.82                    1 49    8     95    0     <> 49    <> <> 
    50      15   57.468924   14.020563   17.700656     8 " " A A   70  -0.50000  -0.50000 "ALA " " O  " "    "    8   0    0    0 "O9237" 1     1     7     0     "" 70    ""                17.24                    1 50    8     96    0     <> 50    <> <> 
    51       3   60.241200   12.304985   17.408784     8 " " A A    2  -0.18000  -0.18000 "ALA " " CB " "    "    6   0    0    0 "C9238" 1     1     7     0     "" 2     ""                 17.9                    1 51    8     97    0     <> 51    <> <> 
    52      25   57.427880   12.489840   16.033263     9 " " H A   43  -0.50000  -0.50000 "HIS " " N  " "    "    7   0    0    0 "N9239" 1     1     7     0     "" 43    ""                20.09                    1 52    9     103   0     <> 52    <> <> 
    53       3   56.430863   13.146606   15.190049     9 " " H A    2   0.14000   0.14000 "HIS " " CA " "    "    6   0    0    0 "C9240" 1     1     -1105 0     "" 2     ""                20.02                    1 53    9     104   0     <> 53    <> <> 
    54       2   55.038079   13.175246   15.851023     9 " " H A    2   0.50000   0.50000 "HIS " " C  " "    "    6   0    0    0 "C9241" 1     1     7     0     "" 2     ""                19.48                    1 54    9     105   0     <> 54    <> <> 
    55      15   54.371694   14.207443   15.783372     9 " " H A   70  -0.50000  -0.50000 "HIS " " O  " "    "    8   0    0    0 "O9242" 1     1     7     0     "" 70    ""                20.88                    1 55    9     106   0     <> 55    <> <> 
    56       3   56.375958   12.455738   13.809946     9 " " H A    2  -0.00500  -0.00500 "HIS " " CB " "    "    6   0    0    0 "C9243" 1     1     7     0     "" 2     ""                 21.4                    1 56    9     107   0     <> 56    <> <> 
    57       2   55.351174   13.056587   12.880866     9 " " H A    2   0.01500   0.01500 "HIS " " CG " "    "    6   0    0    0 "C9244" 1     1     7     0     "%UT" 13    "HIS"                27.59                    1 57    9     108   0     <> 57    "HIS" <> 
    58      25   54.229353   12.368365   12.452251     9 " " H A   43  -0.57000  -0.57000 "HIS " " ND1" "    "    7   0    0    0 "N9245" 1     1     7     0     "" 43    ""                28.65                    1 58    9     109   0     <> 58    <> <> 
    59       2   55.236140   14.324004   12.353724     9 " " H A    2  -0.01500  -0.01500 "HIS " " CD2" "    "    6   0    0    0 "C9246" 1     1     7     0     "" 2     ""                28.22                    1 59    9     110   0     <> 59    <> <> 
    60       2   53.497732   13.224187   11.733566     9 " " H A    2   0.29500   0.29500 "HIS " " CE1" "    "    6   0    0    0 "C9247" 1     1     7     0     "" 2     ""                29.64                    1 60    9     111   0     <> 60    <> <> 
    61      25   54.049491   14.427509   11.626242     9 " " H A   43  -0.49000  -0.49000 "HIS " " NE2" "    "    7   0    0    0 "N9248" 1     1     7     0     "" 43    ""                30.46                    1 61    9     112   0     <> 61    <> <> 
    62      25   54.624715   12.085296   16.527444    10 " " R A   43  -0.50000  -0.50000 "ARG " " N  " "    "    7   0    0    0 "N9249" 1     1     7     0     "" 43    ""                17.43                    1 62    10    120   0     <> 62    <> <> 
    63       3   53.368000   12.007167   17.277967    10 " " R A    2   0.14000   0.14000 "ARG " " CA " "    "    6   0    0    0 "C9250" 1     1     -1105 0     "" 2     ""                18.78                    1 63    10    121   0     <> 63    <> <> 
    64       2   53.375848   12.938981   18.494245    10 " " R A    2   0.50000   0.50000 "ARG " " C  " "    "    6   0    0    0 "C9251" 1     1     7     0     "" 2     ""                15.96                    1 64    10    122   0     <> 64    <> <> 
    65      15   52.376921   13.608996   18.736314    10 " " R A   70  -0.50000  -0.50000 "ARG " " O  " "    "    8   0    0    0 "O9252" 1     1     7     0     "" 70    ""                15.91                    1 65    10    123   0     <> 65    <> <> 
    66       3   53.093069   10.566845   17.772959    10 " " R A    2  -0.12000  -0.12000 "ARG " " CB " "    "    6   0    0    0 "C9253" 1     1     7     0     "" 2     ""                18.86                    1 66    10    124   0     <> 66    <> <> 
    67       3   52.882795    9.502590   16.684048    10 " " R A    2  -0.05000  -0.05000 "ARG " " CG " "    "    6   0    0    0 "C9254" 1     1     7     0     "" 2     ""                24.69                    1 67    10    125   0     <> 67    <> <> 
    68       3   51.828291    9.851226   15.631729    10 " " R A    2   0.19000   0.19000 "ARG " " CD " "    "    6   0    0    0 "C9255" 1     1     7     0     "" 2     ""                 28.4                    1 68    10    126   0     <> 68    <> <> 
    69      25   51.845224    8.846000   14.567071    10 " " R A   43  -0.69997  -0.69997 "ARG " " NE " "    "    7   0    0    0 "N9256" 1     1     7     0     "" 43    ""                33.43                    1 69    10    127   0     <> 69    <> <> 
    70       2   50.784920    8.317800   13.944510    10 " " R A    2   0.63990   0.63990 "ARG " " CZ " "    "    6   0    0    0 "C9257" 1     1     7     0     "" 2     ""                30.39                    1 70    10    128   0     <> 70    <> <> 
    71      25   49.531705    8.676885   14.249609    10 " " R A   43  -0.79997  -0.79997 "ARG " " NH1" "    "    7   0    0    0 "N9258" 1     1     7     0     "" 43    ""                30.09                    1 71    10    129   0     <> 71    <> <> 
    72      31   51.003174    7.411155   12.987101    10 " " R A   43  -0.79997  -0.79997 "ARG " " NH2" "    "    7   1    0    0 "N9259" 1     1     7     0     "" 43    ""                32.79                    1 72    10    130   0     <> 72    <> <> 
    73      25   54.499727   13.023043   19.225502    11 " " F A   43  -0.50000  -0.50000 "PHE " " N  " "    "    7   0    0    0 "N9260" 1     1     7     0     "" 43    ""                16.71                    1 73    11    144   0     <> 73    <> <> 
    74       3   54.656373   13.896730   20.387481    11 " " F A    2   0.14000   0.14000 "PHE " " CA " "    "    6   0    0    0 "C9261" 1     1     -1105 0     "" 2     ""                16.68                    1 74    11    145   0     <> 74    <> <> 
    75       2   54.626926   15.384295   19.992485    11 " " F A    2   0.50000   0.50000 "PHE " " C  " "    "    6   0    0    0 "C9262" 1     1     7     0     "" 2     ""                17.54                    1 75    11    146   0     <> 75    <> <> 
    76      15   53.992677   16.178860   20.685176    11 " " F A   70  -0.50000  -0.50000 "PHE " " O  " "    "    8   0    0    0 "O9263" 1     1     7     0     "" 70    ""                18.31                    1 76    11    147   0     <> 76    <> <> 
    77       3   55.985338   13.558047   21.089090    11 " " F A    2  -0.00500  -0.00500 "PHE " " CB " "    "    6   0    0    0 "C9264" 1     1     7     0     "" 2     ""                 17.6                    1 77    11    148   0     <> 77    <> <> 
    78       2   56.145147   14.171096   22.469772    11 " " F A    2  -0.11500  -0.11500 "PHE " " CG " "    "    6   0    0    0 "C9265" 1     1     7     0     "" 2     ""                19.03                    1 78    11    149   0     <> 78    <> <> 
    79       2   55.891700   13.384039   23.609261    11 " " F A    2  -0.11500  -0.11500 "PHE " " CD1" "    "    6   0    0    0 "C9266" 1     1     7     0     "" 2     ""                19.37                    1 79    11    150   0     <> 79    <> <> 
    80       2   56.541612   15.517455   22.628933    11 " " F A    2  -0.11500  -0.11500 "PHE " " CD2" "    "    6   0    0    0 "C9267" 1     1     7     0     "" 2     ""                19.04                    1 80    11    151   0     <> 80    <> <> 
    81       2   56.041061   13.932628   24.894416    11 " " F A    2  -0.11500  -0.11500 "PHE " " CE1" "    "    6   0    0    0 "C9268" 1     1     7     0     "" 2     ""                20.05                    1 81    11    152   0     <> 81    <> <> 
    82       2   56.692858   16.066253   23.915788    11 " " F A    2  -0.11500  -0.11500 "PHE " " CE2" "    "    6   0    0    0 "C9269" 1     1     7     0     "" 2     ""                18.81                    1 82    11    153   0     <> 82    <> <> 
    83       2   56.447119   15.270816   25.049950    11 " " F A    2  -0.11500  -0.11500 "PHE " " CZ " "    "    6   0    0    0 "C9270" 1     1     7     0     "" 2     ""                20.14                    1 83    11    154   0     <> 83    <> <> 
    84      25   55.285130   15.747317   18.876667    12 " " K A   43  -0.50000  -0.50000 "LYS " " N  " "    "    7   0    0    0 "N9271" 1     1     7     0     "" 43    ""                19.22                    1 84    12    164   0     <> 84    <> <> 
    85       3   55.352089   17.107240   18.340318    12 " " K A    2   0.14000   0.14000 "LYS " " CA " "    "    6   0    0    0 "C9272" 1     1     -1105 0     "" 2     ""                22.23                    1 85    12    165   0     <> 85    <> <> 
    86       2   53.989351   17.615777   17.843294    12 " " K A    2   0.50000   0.50000 "LYS " " C  " "    "    6   0    0    0 "C9273" 1     1     7     0     "" 2     ""                22.73                    1 86    12    166   0     <> 86    <> <> 
    87      15   53.672372   18.785863   18.053357    12 " " K A   70  -0.50000  -0.50000 "LYS " " O  " "    "    8   0    0    0 "O9274" 1     1     7     0     "" 70    ""                 24.1                    1 87    12    167   0     <> 87    <> <> 
    88       3   56.361240   17.148970   17.170715    12 " " K A    2  -0.12000  -0.12000 "LYS " " CB " "    "    6   0    0    0 "C9275" 1     1     7     0     "" 2     ""                 21.6                    1 88    12    168   0     <> 88    <> <> 
    89       3   57.825037   17.263357   17.624830    12 " " K A    2  -0.12000  -0.12000 "LYS " " CG " "    "    6   0    0    0 "C9276" 1     1     7     0     "" 2     ""                23.51                    1 89    12    169   0     <> 89    <> <> 
    90       3   58.800859   17.272465   16.438526    12 " " K A    2  -0.12000  -0.12000 "LYS " " CD " "    "    6   0    0    0 "C9277" 1     1     7     0     "" 2     ""                25.17                    1 90    12    170   0     <> 90    <> <> 
    91       3   60.263929   17.416351   16.879262    12 " " K A    2   0.19000   0.19000 "LYS " " CE " "    "    6   0    0    0 "C9278" 1     1     7     0     "" 2     ""                26.27                    1 91    12    171   0     <> 91    <> <> 
    92      32   61.166989   17.520137   15.720369    12 " " K A   43  -0.30000  -0.30000 "LYS " " NZ " "    "    7   1    0    0 "N9279" 1     1     7     0     "" 43    ""                30.14                    1 92    12    172   0     <> 92    <> <> 
    93      25   53.193906   16.745362   17.198648    13 " " D A   43  -0.50000  -0.50000 "ASP " " N  " "    "    7   0    0    0 "N9280" 1     1     7     0     "" 43    ""                22.94                    1 93    13    186   0     <> 93    <> <> 
    94       3   51.900541   17.089504   16.612689    13 " " D A    2   0.14000   0.14000 "ASP " " CA " "    "    6   0    0    0 "C9281" 1     1     -1105 0     "" 2     ""                24.68                    1 94    13    187   0     <> 94    <> <> 
    95       2   50.783203   17.130370   17.676034    13 " " D A    2   0.50000   0.50000 "ASP " " C  " "    "    6   0    0    0 "C9282" 1     1     7     0     "" 2     ""                24.12                    1 95    13    188   0     <> 95    <> <> 
    96      15   50.017682   18.093919   17.706470    13 " " D A   70  -0.50000  -0.50000 "ASP " " O  " "    "    8   0    0    0 "O9283" 1     1     7     0     "" 70    ""                25.75                    1 96    13    189   0     <> 96    <> <> 
    97       3   51.582146   16.056215   15.504001    13 " " D A    2  -0.22000  -0.22000 "ASP " " CB " "    "    6   0    0    0 "C9284" 1     1     7     0     "" 2     ""                27.83                    1 97    13    190   0     <> 97    <> <> 
    98       2   50.183747   16.198580   14.895795    13 " " D A    2   0.70000   0.70000 "ASP " " CG " "    "    6   0    0    0 "C9285" 1     1     7     0     "%UT" 13    ""                31.82                    1 98    13    191   0     <> 98    <> <> 
    99      15   49.356301   15.304548   15.174004    13 " " D A   70  -0.80000  -0.80000 "ASP " " OD1" "    "    8   0    0    0 "O9286" 1     1     7     0     "" 70    ""                31.52                    1 99    13    192   0     <> 99    <> <> 
    100     18   49.965417   17.205478   14.186183    13 " " D A   70  -0.80000  -0.80000 "ASP " " OD2" "    "    8  -1    0    0 "O9287" 1     1     7     0     "" 70    ""                33.08                    1 100   13    193   0     <> 100   <> <> 
    101     25   50.690535   16.103182   18.540255    14 " " L A   43  -0.50000  -0.50000 "LEU " " N  " "    "    7   0    0    0 "N9288" 1     1     7     0     "" 43    ""                19.09                    1 101   14    198   0     <> 101   <> <> 
    102      3   49.641535   15.980863   19.556901    14 " " L A    2   0.14000   0.14000 "LEU " " CA " "    "    6   0    0    0 "C9289" 1     1     -1105 0     "" 2     ""                17.33                    1 102   14    199   0     <> 102   <> <> 
    103      2   49.863564   16.960619   20.720270    14 " " L A    2   0.50000   0.50000 "LEU " " C  " "    "    6   0    0    0 "C9290" 1     1     7     0     "" 2     ""                16.76                    1 103   14    200   0     <> 103   <> <> 
    104     15   48.897369   17.515838   21.243065    14 " " L A   70  -0.50000  -0.50000 "LEU " " O  " "    "    8   0    0    0 "O9291" 1     1     7     0     "" 70    ""                16.25                    1 104   14    201   0     <> 104   <> <> 
    105      3   49.639354   14.543842   20.140458    14 " " L A    2  -0.12000  -0.12000 "LEU " " CB " "    "    6   0    0    0 "C9292" 1     1     7     0     "" 2     ""                15.14                    1 105   14    202   0     <> 105   <> <> 
    106      3   49.235711   13.427297   19.150283    14 " " L A    2  -0.06000  -0.06000 "LEU " " CG " "    "    6   0    0    0 "C9293" 1     1     7     0     "" 2     ""                14.51                    1 106   14    203   0     <> 106   <> <> 
    107      3   49.579015   12.042093   19.723072    14 " " L A    2  -0.18000  -0.18000 "LEU " " CD1" "    "    6   0    0    0 "C9294" 1     1     7     0     "" 2     ""                15.16                    1 107   14    204   0     <> 107   <> <> 
    108      3   47.747911   13.501182   18.776844    14 " " L A    2  -0.18000  -0.18000 "LEU " " CD2" "    "    6   0    0    0 "C9295" 1     1     7     0     "" 2     ""                18.93                    1 108   14    205   0     <> 108   <> <> 
    109     25   51.124266   17.124990   21.148960    15 " " G A   43  -0.50000  -0.50000 "GLY " " N  " "    "    7   0    0    0 "N9296" 0     1     7     0     "" 43    ""                16.58                    1 109   15    217   0     <> 109   <> <> 
    110      3   51.508984   17.858924   22.348231    15 " " G A    2   0.08000   0.08000 "GLY " " CA " "    "    6   0    0    0 "C9297" 0     1     -1105 0     "" 2     ""                16.66                    1 110   15    218   0     <> 110   <> <> 
    111      2   51.745533   16.854732   23.478061    15 " " G A    2   0.50000   0.50000 "GLY " " C  " "    "    6   0    0    0 "C9298" 0     1     7     0     "" 2     ""                 16.7                    1 111   15    219   0     <> 111   <> <> 
    112     15   51.179532   15.760792   23.447143    15 " " G A   70  -0.50000  -0.50000 "GLY " " O  " "    "    8   0    0    0 "O9299" 0     1     7     0     "" 70    ""                 13.8                    1 112   15    220   0     <> 112   <> <> 
    113     25   52.544837   17.225044   24.492224    16 " " E A   43  -0.50000  -0.50000 "GLU " " N  " "    "    7   0    0    0 "N9300" 1     1     7     0     "" 43    ""                16.06                    1 113   16    224   0     <> 113   <> <> 
    114      3   52.869504   16.377978   25.645633    16 " " E A    2   0.14000   0.14000 "GLU " " CA " "    "    6   0    0    0 "C9301" 1     1     -1105 0     "" 2     ""                17.65                    1 114   16    225   0     <> 114   <> <> 
    115      2   51.641927   15.835185   26.401939    16 " " E A    2   0.50000   0.50000 "GLU " " C  " "    "    6   0    0    0 "C9302" 1     1     7     0     "" 2     ""                18.62                    1 115   16    226   0     <> 115   <> <> 
    116     15   51.591727   14.644492   26.700187    16 " " E A   70  -0.50000  -0.50000 "GLU " " O  " "    "    8   0    0    0 "O9303" 1     1     7     0     "" 70    ""                17.31                    1 116   16    227   0     <> 116   <> <> 
    117      3   53.842677   17.116283   26.591293    16 " " E A    2  -0.12000  -0.12000 "GLU " " CB " "    "    6   0    0    0 "C9304" 1     1     7     0     "" 2     ""                19.58                    1 117   16    228   0     <> 117   <> <> 
    118      3   54.134593   16.352840   27.907465    16 " " E A    2  -0.22000  -0.22000 "GLU " " CG " "    "    6   0    0    0 "C9305" 1     1     7     0     "" 2     ""                21.13                    1 118   16    229   0     <> 118   <> <> 
    119      2   55.312825   16.882199   28.721843    16 " " E A    2   0.70000   0.70000 "GLU " " CD " "    "    6   0    0    0 "C9306" 1     1     7     0     "%UT" 13    ""                 25.1                    1 119   16    230   0     <> 119   <> <> 
    120     15   55.464755   16.389121   29.861682    16 " " E A   70  -0.80000  -0.80000 "GLU " " OE1" "    "    8   0    0    0 "O9307" 1     1     7     0     "" 70    ""                25.09                    1 120   16    231   0     <> 120   <> <> 
    121     18   56.074830   17.723945   28.198197    16 " " E A   70  -0.80000  -0.80000 "GLU " " OE2" "    "    8  -1    0    0 "O9308" 1     1     7     0     "" 70    ""                23.75                    1 121   16    232   0     <> 121   <> <> 
    122     25   50.661835   16.701801   26.702201    17 " " E A   43  -0.50000  -0.50000 "GLU " " N  " "    "    7   0    0    0 "N9309" 1     1     7     0     "" 43    ""                16.11                    1 122   17    239   0     <> 122   <> <> 
    123      3   49.509366   16.377629   27.543256    17 " " E A    2   0.14000   0.14000 "GLU " " CA " "    "    6   0    0    0 "C9310" 1     1     -1105 0     "" 2     ""                16.76                    1 123   17    240   0     <> 123   <> <> 
    124      2   48.487564   15.471182   26.842800    17 " " E A    2   0.50000   0.50000 "GLU " " C  " "    "    6   0    0    0 "C9311" 1     1     7     0     "" 2     ""                16.71                    1 124   17    241   0     <> 124   <> <> 
    125     15   47.927775   14.590836   27.497350    17 " " E A   70  -0.50000  -0.50000 "GLU " " O  " "    "    8   0    0    0 "O9312" 1     1     7     0     "" 70    ""                14.83                    1 125   17    242   0     <> 125   <> <> 
    126      3   48.815313   17.689257   27.974607    17 " " E A    2  -0.12000  -0.12000 "GLU " " CB " "    "    6   0    0    0 "C9313" 1     1     7     0     "" 2     ""                 15.7                    1 126   17    243   0     <> 126   <> <> 
    127      3   49.698834   18.616144   28.839010    17 " " E A    2  -0.22000  -0.22000 "GLU " " CG " "    "    6   0    0    0 "C9314" 1     1     7     0     "" 2     ""                17.79                    1 127   17    244   0     <> 127   <> <> 
    128      2   50.238378   17.938830   30.104156    17 " " E A    2   0.70000   0.70000 "GLU " " CD " "    "    6   0    0    0 "C9315" 1     1     7     0     "%UT" 13    ""                20.39                    1 128   17    245   0     <> 128   <> <> 
    129     15   51.439776   18.134846   30.386810    17 " " E A   70  -0.80000  -0.80000 "GLU " " OE1" "    "    8   0    0    0 "O9316" 1     1     7     0     "" 70    ""                21.56                    1 129   17    246   0     <> 129   <> <> 
    130     18   49.452593   17.211003   30.750945    17 " " E A   70  -0.80000  -0.80000 "GLU " " OE2" "    "    8  -1    0    0 "O9317" 1     1     7     0     "" 70    ""                20.32                    1 130   17    247   0     <> 130   <> <> 
    131     25   48.278497   15.637349   25.524410    18 " " N A   43  -0.50000  -0.50000 "ASN " " N  " "    "    7   0    0    0 "N9318" 1     1     7     0     "" 43    ""                14.55                    1 131   18    254   0     <> 131   <> <> 
    132      3   47.423121   14.749255   24.733423    18 " " N A    2   0.14000   0.14000 "ASN " " CA " "    "    6   0    0    0 "C9319" 1     1     -1105 0     "" 2     ""                   17                    1 132   18    255   0     <> 132   <> <> 
    133      2   48.138041   13.426850   24.421657    18 " " N A    2   0.50000   0.50000 "ASN " " C  " "    "    6   0    0    0 "C9320" 1     1     7     0     "" 2     ""                14.73                    1 133   18    256   0     <> 133   <> <> 
    134     15   47.477009   12.392587   24.430031    18 " " N A   70  -0.50000  -0.50000 "ASN " " O  " "    "    8   0    0    0 "O9321" 1     1     7     0     "" 70    ""                15.65                    1 134   18    257   0     <> 134   <> <> 
    135      3   47.013319   15.409690   23.401252    18 " " N A    2  -0.12000  -0.12000 "ASN " " CB " "    "    6   0    0    0 "C9322" 1     1     7     0     "" 2     ""                17.46                    1 135   18    258   0     <> 135   <> <> 
    136      2   46.045663   16.584147   23.582871    18 " " N A    2   0.50000   0.50000 "ASN " " CG " "    "    6   0    0    0 "C9323" 1     1     7     0     "%UT" 13    ""                21.95                    1 136   18    259   0     <> 136   "No Flip" <> 
    137     15   44.946283   16.417787   24.109106    18 " " N A   70  -0.50000  -0.50000 "ASN " " OD1" "    "    8   0    0    0 "O9324" 1     1     7     0     "" 70    ""                24.07                    1 137   18    260   0     <> 137   <> <> 
    138     25   46.451822   17.780099   23.154122    18 " " N A   43  -0.76000  -0.76000 "ASN " " ND2" "    "    7   0    0    0 "N9325" 1     1     7     0     "" 43    ""                25.22                    1 138   18    261   0     <> 138   <> <> 
    139     25   49.470870   13.438083   24.216137    19 " " F A   43  -0.50000  -0.50000 "PHE " " N  " "    "    7   0    0    0 "N9326" 1     1     7     0     "" 43    ""                15.24                    1 139   19    268   0     <> 139   <> <> 
    140      3   50.309962   12.245163   24.057093    19 " " F A    2   0.14000   0.14000 "PHE " " CA " "    "    6   0    0    0 "C9327" 1     1     -1105 0     "" 2     ""                14.67                    1 140   19    269   0     <> 140   <> <> 
    141      2   50.239865   11.346525   25.304229    19 " " F A    2   0.50000   0.50000 "PHE " " C  " "    "    6   0    0    0 "C9328" 1     1     7     0     "" 2     ""                15.61                    1 141   19    270   0     <> 141   <> <> 
    142     15   49.971220   10.157213   25.171064    19 " " F A   70  -0.50000  -0.50000 "PHE " " O  " "    "    8   0    0    0 "O9329" 1     1     7     0     "" 70    ""                14.51                    1 142   19    271   0     <> 142   <> <> 
    143      3   51.768114   12.657804   23.739444    19 " " F A    2  -0.00500  -0.00500 "PHE " " CB " "    "    6   0    0    0 "C9330" 1     1     7     0     "" 2     ""                15.28                    1 143   19    272   0     <> 143   <> <> 
    144      2   52.741832   11.509312   23.517136    19 " " F A    2  -0.11500  -0.11500 "PHE " " CG " "    "    6   0    0    0 "C9331" 1     1     7     0     "" 2     ""                15.19                    1 144   19    273   0     <> 144   <> <> 
    145      2   52.978035   11.023989   22.213515    19 " " F A    2  -0.11500  -0.11500 "PHE " " CD1" "    "    6   0    0    0 "C9332" 1     1     7     0     "" 2     ""                 15.9                    1 145   19    274   0     <> 145   <> <> 
    146      2   53.412740   10.919543   24.611824    19 " " F A    2  -0.11500  -0.11500 "PHE " " CD2" "    "    6   0    0    0 "C9333" 1     1     7     0     "" 2     ""                13.96                    1 146   19    275   0     <> 146   <> <> 
    147      2   53.865454    9.949873   22.006787    19 " " F A    2  -0.11500  -0.11500 "PHE " " CE1" "    "    6   0    0    0 "C9334" 1     1     7     0     "" 2     ""                16.76                    1 147   19    276   0     <> 147   <> <> 
    148      2   54.288194    9.836591   24.405463    19 " " F A    2  -0.11500  -0.11500 "PHE " " CE2" "    "    6   0    0    0 "C9335" 1     1     7     0     "" 2     ""                14.25                    1 148   19    277   0     <> 148   <> <> 
    149      2   54.512418    9.349576   23.104069    19 " " F A    2  -0.11500  -0.11500 "PHE " " CZ " "    "    6   0    0    0 "C9336" 1     1     7     0     "" 2     ""                 13.9                    1 149   19    278   0     <> 149   <> <> 
    150     25   50.419924   11.922939   26.505406    20 " " K A   43  -0.50000  -0.50000 "LYS " " N  " "    "    7   0    0    0 "N9337" 1     1     7     0     "" 43    ""                13.97                    1 150   20    288   0     <> 150   <> <> 
    151      3   50.362323   11.238892   27.800293    20 " " K A    2   0.14000   0.14000 "LYS " " CA " "    "    6   0    0    0 "C9338" 1     1     -1105 0     "" 2     ""                14.23                    1 151   20    289   0     <> 151   <> <> 
    152      2   48.990539   10.612877   28.093224    20 " " K A    2   0.50000   0.50000 "LYS " " C  " "    "    6   0    0    0 "C9339" 1     1     7     0     "" 2     ""                14.85                    1 152   20    290   0     <> 152   <> <> 
    153     15   48.928157    9.497801   28.609416    20 " " K A   70  -0.50000  -0.50000 "LYS " " O  " "    "    8   0    0    0 "O9340" 1     1     7     0     "" 70    ""                 12.6                    1 153   20    291   0     <> 153   <> <> 
    154      3   50.704923   12.245728   28.916132    20 " " K A    2  -0.12000  -0.12000 "LYS " " CB " "    "    6   0    0    0 "C9341" 1     1     7     0     "" 2     ""                14.05                    1 154   20    292   0     <> 154   <> <> 
    155      3   52.209716   12.514954   29.049264    20 " " K A    2  -0.12000  -0.12000 "LYS " " CG " "    "    6   0    0    0 "C9342" 1     1     7     0     "" 2     ""                12.72                    1 155   20    293   0     <> 155   <> <> 
    156      3   52.529760   13.688959   29.983759    20 " " K A    2  -0.12000  -0.12000 "LYS " " CD " "    "    6   0    0    0 "C9343" 1     1     7     0     "" 2     ""                18.86                    1 156   20    294   0     <> 156   <> <> 
    157      3   52.411758   13.320794   31.468320    20 " " K A    2   0.19000   0.19000 "LYS " " CE " "    "    6   0    0    0 "C9344" 1     1     7     0     "" 2     ""                21.35                    1 157   20    295   0     <> 157   <> <> 
    158     32   52.740130   14.474923   32.319696    20 " " K A   43  -0.30000  -0.30000 "LYS " " NZ " "    "    7   1    0    0 "N9345" 1     1     7     0     "" 43    ""                23.86                    1 158   20    296   0     <> 158   <> <> 
    159     25   47.903685   11.319243   27.740165    21 " " A A   43  -0.50000  -0.50000 "ALA " " N  " "    "    7   0    0    0 "N9346" 1     1     7     0     "" 43    ""                13.53                    1 159   21    310   0     <> 159   <> <> 
    160      3   46.527723   10.875330   27.938132    21 " " A A    2   0.14000   0.14000 "ALA " " CA " "    "    6   0    0    0 "C9347" 1     1     -1105 0     "" 2     ""                14.11                    1 160   21    311   0     <> 160   <> <> 
    161      2   46.122864    9.775898   26.939810    21 " " A A    2   0.50000   0.50000 "ALA " " C  " "    "    6   0    0    0 "C9348" 1     1     7     0     "" 2     ""                14.23                    1 161   21    312   0     <> 161   <> <> 
    162     15   45.366458    8.884068   27.314126    21 " " A A   70  -0.50000  -0.50000 "ALA " " O  " "    "    8   0    0    0 "O9349" 1     1     7     0     "" 70    ""                12.24                    1 162   21    313   0     <> 162   <> <> 
    163      3   45.601468   12.087844   27.764606    21 " " A A    2  -0.18000  -0.18000 "ALA " " CB " "    "    6   0    0    0 "C9350" 1     1     7     0     "" 2     ""                14.53                    1 163   21    314   0     <> 163   <> <> 
    164     25   46.650316    9.799233   25.702768    22 " " L A   43  -0.50000  -0.50000 "LEU " " N  " "    "    7   0    0    0 "N9351" 1     1     7     0     "" 43    ""                12.46                    1 164   22    320   0     <> 164   <> <> 
    165      3   46.402155    8.783650   24.675837    22 " " L A    2   0.14000   0.14000 "LEU " " CA " "    "    6   0    0    0 "C9352" 1     1     -1105 0     "" 2     ""                14.32                    1 165   22    321   0     <> 165   <> <> 
    166      2   47.236747    7.513226   24.898705    22 " " L A    2   0.50000   0.50000 "LEU " " C  " "    "    6   0    0    0 "C9353" 1     1     7     0     "" 2     ""                14.82                    1 166   22    322   0     <> 166   <> <> 
    167     15   46.741478    6.428336   24.601854    22 " " L A   70  -0.50000  -0.50000 "LEU " " O  " "    "    8   0    0    0 "O9354" 1     1     7     0     "" 70    ""                15.89                    1 167   22    323   0     <> 167   <> <> 
    168      3   46.739795    9.362125   23.284689    22 " " L A    2  -0.12000  -0.12000 "LEU " " CB " "    "    6   0    0    0 "C9355" 1     1     7     0     "" 2     ""                13.64                    1 168   22    324   0     <> 168   <> <> 
    169      3   45.680831   10.353480   22.757036    22 " " L A    2  -0.06000  -0.06000 "LEU " " CG " "    "    6   0    0    0 "C9356" 1     1     7     0     "" 2     ""                14.71                    1 169   22    325   0     <> 169   <> <> 
    170      3   46.236616   11.189140   21.596485    22 " " L A    2  -0.18000  -0.18000 "LEU " " CD1" "    "    6   0    0    0 "C9357" 1     1     7     0     "" 2     ""                14.43                    1 170   22    326   0     <> 170   <> <> 
    171      3   44.384664    9.648854   22.328753    22 " " L A    2  -0.18000  -0.18000 "LEU " " CD2" "    "    6   0    0    0 "C9358" 1     1     7     0     "" 2     ""                16.97                    1 171   22    327   0     <> 171   <> <> 
    172     25   48.456823    7.624364   25.456763    23 " " V A   43  -0.50000  -0.50000 "VAL " " N  " "    "    7   0    0    0 "N9359" 1     1     7     0     "" 43    ""                13.92                    1 172   23    339   0     <> 172   <> <> 
    173      3   49.288543    6.491035   25.879624    23 " " V A    2   0.14000   0.14000 "VAL " " CA " "    "    6   0    0    0 "C9360" 1     1     -1105 0     "" 2     ""                15.08                    1 173   23    340   0     <> 173   <> <> 
    174      2   48.680371    5.809560   27.124651    23 " " V A    2   0.50000   0.50000 "VAL " " C  " "    "    6   0    0    0 "C9361" 1     1     7     0     "" 2     ""                14.66                    1 174   23    341   0     <> 174   <> <> 
    175     15   48.759683    4.586457   27.232078    23 " " V A   70  -0.50000  -0.50000 "VAL " " O  " "    "    8   0    0    0 "O9362" 1     1     7     0     "" 70    ""                14.33                    1 175   23    342   0     <> 175   <> <> 
    176      3   50.749118    6.974888   26.123813    23 " " V A    2  -0.06000  -0.06000 "VAL " " CB " "    "    6   0    0    0 "C9363" 1     1     7     0     "" 2     ""                16.37                    1 176   23    343   0     <> 176   <> <> 
    177      3   51.660727    5.940553   26.813582    23 " " V A    2  -0.18000  -0.18000 "VAL " " CG1" "    "    6   0    0    0 "C9364" 1     1     7     0     "" 2     ""                17.32                    1 177   23    344   0     <> 177   <> <> 
    178      3   51.427481    7.371406   24.798728    23 " " V A    2  -0.18000  -0.18000 "VAL " " CG2" "    "    6   0    0    0 "C9365" 1     1     7     0     "" 2     ""                15.31                    1 178   23    345   0     <> 178   <> <> 
    179     25   48.030586    6.576544   28.023499    24 " " L A   43  -0.50000  -0.50000 "LEU " " N  " "    "    7   0    0    0 "N9366" 1     1     7     0     "" 43    ""                 13.6                    1 179   24    355   0     <> 179   <> <> 
    180      3   47.304853    6.073946   29.194137    24 " " L A    2   0.14000   0.14000 "LEU " " CA " "    "    6   0    0    0 "C9367" 1     1     -1105 0     "" 2     ""                13.28                    1 180   24    356   0     <> 180   <> <> 
    181      2   46.090989    5.233129   28.781225    24 " " L A    2   0.50000   0.50000 "LEU " " C  " "    "    6   0    0    0 "C9368" 1     1     7     0     "" 2     ""                14.64                    1 181   24    357   0     <> 181   <> <> 
    182     15   45.919995    4.136726   29.310781    24 " " L A   70  -0.50000  -0.50000 "LEU " " O  " "    "    8   0    0    0 "O9369" 1     1     7     0     "" 70    ""                11.93                    1 182   24    358   0     <> 182   <> <> 
    183      3   46.872658    7.260232   30.091884    24 " " L A    2  -0.12000  -0.12000 "LEU " " CB " "    "    6   0    0    0 "C9370" 1     1     7     0     "" 2     ""                14.91                    1 183   24    359   0     <> 183   <> <> 
    184      3   45.995002    6.912026   31.320180    24 " " L A    2  -0.06000  -0.06000 "LEU " " CG " "    "    6   0    0    0 "C9371" 1     1     7     0     "" 2     ""                   16                    1 184   24    360   0     <> 184   <> <> 
    185      3   46.663400    5.900582   32.262743    24 " " L A    2  -0.18000  -0.18000 "LEU " " CD1" "    "    6   0    0    0 "C9372" 1     1     7     0     "" 2     ""                 17.7                    1 185   24    361   0     <> 185   <> <> 
    186      3   45.610367    8.182113   32.085170    24 " " L A    2  -0.18000  -0.18000 "LEU " " CD2" "    "    6   0    0    0 "C9373" 1     1     7     0     "" 2     ""                17.22                    1 186   24    362   0     <> 186   <> <> 
    187     25   45.282870    5.721772   27.822188    25 " " I A   43  -0.50000  -0.50000 "ILE " " N  " "    "    7   0    0    0 "N9374" 1     1     7     0     "" 43    ""                11.94                    1 187   25    374   0     <> 187   <> <> 
    188      3   44.135736    4.998578   27.268844    25 " " I A    2   0.14000   0.14000 "ILE " " CA " "    "    6   0    0    0 "C9375" 1     1     -1105 0     "" 2     ""                13.28                    1 188   25    375   0     <> 188   <> <> 
    189      2   44.608968    3.757237   26.506825    25 " " I A    2   0.50000   0.50000 "ILE " " C  " "    "    6   0    0    0 "C9376" 1     1     7     0     "" 2     ""                14.04                    1 189   25    376   0     <> 189   <> <> 
    190     15   44.034365    2.692687   26.711337    25 " " I A   70  -0.50000  -0.50000 "ILE " " O  " "    "    8   0    0    0 "O9377" 1     1     7     0     "" 70    ""                 14.2                    1 190   25    377   0     <> 190   <> <> 
    191      3   43.300998    5.904755   26.330814    25 " " I A    2  -0.06000  -0.06000 "ILE " " CB " "    "    6   0    0    0 "C9378" 1     1     7     0     "" 2     ""                13.67                    1 191   25    378   0     <> 191   <> <> 
    192      3   42.672610    7.089108   27.084635    25 " " I A    2  -0.12000  -0.12000 "ILE " " CG1" "    "    6   0    0    0 "C9379" 1     1     7     0     "" 2     ""                10.29                    1 192   25    379   0     <> 192   <> <> 
    193      3   42.186830    5.125616   25.595759    25 " " I A    2  -0.18000  -0.18000 "ILE " " CG2" "    "    6   0    0    0 "C9380" 1     1     7     0     "" 2     ""                12.61                    1 193   25    380   0     <> 193   <> <> 
    194      3   42.331770    8.240083   26.139060    25 " " I A    2  -0.18000  -0.18000 "ILE " " CD1" "    "    6   0    0    0 "C9381" 1     1     7     0     "" 2     ""                 11.3                    1 194   25    381   0     <> 194   <> <> 
    195     25   45.650560    3.890608   25.662554    26 " " A A   43  -0.50000  -0.50000 "ALA " " N  " "    "    7   0    0    0 "N9382" 1     1     7     0     "" 43    ""                12.68                    1 195   26    393   0     <> 195   <> <> 
    196      3   46.255804    2.804738   24.895750    26 " " A A    2   0.14000   0.14000 "ALA " " CA " "    "    6   0    0    0 "C9383" 1     1     -1106 0     "" 2     ""                16.11                    1 196   26    394   0     <> 196   <> <> 
    197      2   46.642625    1.630688   25.798477    26 " " A A    2   0.50000   0.50000 "ALA " " C  " "    "    6   0    0    0 "C9384" 1     1     7     0     "" 2     ""                 17.4                    1 197   26    395   0     <> 197   <> <> 
    198     15   46.067485    0.560457   25.635413    26 " " A A   70  -0.50000  -0.50000 "ALA " " O  " "    "    8   0    0    0 "O9385" 1     1     7     0     "" 70    ""                19.86                    1 198   26    396   0     <> 198   <> <> 
    199      3   47.442164    3.310067   24.062622    26 " " A A    2  -0.18000  -0.18000 "ALA " " CB " "    "    6   0    0    0 "C9386" 1     1     7     0     "" 2     ""                14.23                    1 199   26    397   0     <> 199   <> <> 
    200     25   47.499366    1.855312   26.812738    27 " " F A   43  -0.50000  -0.50000 "PHE " " N  " "    "    7   0    0    0 "N9387" 1     1     7     0     "" 43    ""                16.43                    1 200   27    403   0     <> 200   <> <> 
    201      3   47.868477    0.847199   27.809641    27 " " F A    2   0.14000   0.14000 "PHE " " CA " "    "    6   0    0    0 "C9388" 1     1     -1106 0     "" 2     ""                17.88                    1 201   27    404   0     <> 201   <> <> 
    202      2   46.681448    0.293764   28.605113    27 " " F A    2   0.50000   0.50000 "PHE " " C  " "    "    6   0    0    0 "C9389" 1     1     7     0     "" 2     ""                18.53                    1 202   27    405   0     <> 202   <> <> 
    203     15   46.616298   -0.920039   28.773843    27 " " F A   70  -0.50000  -0.50000 "PHE " " O  " "    "    8   0    0    0 "O9390" 1     1     7     0     "" 70    ""                17.06                    1 203   27    406   0     <> 203   <> <> 
    204      3   48.940797    1.378758   28.783069    27 " " F A    2  -0.00500  -0.00500 "PHE " " CB " "    "    6   0    0    0 "C9391" 1     1     7     0     "" 2     ""                19.99                    1 204   27    407   0     <> 204   <> <> 
    205      2   50.348548    1.380615   28.225928    27 " " F A    2  -0.11500  -0.11500 "PHE " " CG " "    "    6   0    0    0 "C9392" 1     1     7     0     "" 2     ""                21.27                    1 205   27    408   0     <> 205   <> <> 
    206      2   50.912557    0.184418   27.731583    27 " " F A    2  -0.11500  -0.11500 "PHE " " CD1" "    "    6   0    0    0 "C9393" 1     1     7     0     "" 2     ""                   24                    1 206   27    409   0     <> 206   <> <> 
    207      2   51.105530    2.568073   28.213998    27 " " F A    2  -0.11500  -0.11500 "PHE " " CD2" "    "    6   0    0    0 "C9394" 1     1     7     0     "" 2     ""                24.34                    1 207   27    410   0     <> 207   <> <> 
    208      2   52.201608    0.187261   27.169644    27 " " F A    2  -0.11500  -0.11500 "PHE " " CE1" "    "    6   0    0    0 "C9395" 1     1     7     0     "" 2     ""                25.59                    1 208   27    411   0     <> 208   <> <> 
    209      2   52.398264    2.569819   27.661299    27 " " F A    2  -0.11500  -0.11500 "PHE " " CE2" "    "    6   0    0    0 "C9396" 1     1     7     0     "" 2     ""                25.52                    1 209   27    412   0     <> 209   <> <> 
    210      2   52.934756    1.386416   27.117858    27 " " F A    2  -0.11500  -0.11500 "PHE " " CZ " "    "    6   0    0    0 "C9397" 1     1     7     0     "" 2     ""                27.34                    1 210   27    413   0     <> 210   <> <> 
    211     25   45.740098    1.144458   29.055710    28 " " A A   43  -0.50000  -0.50000 "ALA " " N  " "    "    7   0    0    0 "N9398" 1     1     7     0     "" 43    ""                16.26                    1 211   28    423   0     <> 211   <> <> 
    212      3   44.540293    0.749163   29.803751    28 " " A A    2   0.14000   0.14000 "ALA " " CA " "    "    6   0    0    0 "C9399" 1     1     -1106 0     "" 2     ""                18.37                    1 212   28    424   0     <> 212   <> <> 
    213      2   43.619903   -0.205788   29.028774    28 " " A A    2   0.50000   0.50000 "ALA " " C  " "    "    6   0    0    0 "C9400" 1     1     7     0     "" 2     ""                19.98                    1 213   28    425   0     <> 213   <> <> 
    214     15   43.008000   -1.074041   29.641982    28 " " A A   70  -0.50000  -0.50000 "ALA " " O  " "    "    8   0    0    0 "O9401" 1     1     7     0     "" 70    ""                21.28                    1 214   28    426   0     <> 214   <> <> 
    215      3   43.765377    2.000456   30.242679    28 " " A A    2  -0.18000  -0.18000 "ALA " " CB " "    "    6   0    0    0 "C9402" 1     1     7     0     "" 2     ""                19.07                    1 215   28    427   0     <> 215   <> <> 
    216     25   43.564867   -0.086266   27.693090    29 " " Q A   43  -0.50000  -0.50000 "GLN " " N  " "    "    7   0    0    0 "N9403" 1     1     7     0     "" 43    ""                17.88                    1 216   29    433   0     <> 216   <> <> 
    217      3   42.757036   -0.921444   26.806949    29 " " Q A    2   0.14000   0.14000 "GLN " " CA " "    "    6   0    0    0 "C9404" 1     1     -1106 0     "" 2     ""                20.71                    1 217   29    434   0     <> 217   <> <> 
    218      2   43.383204   -2.297401   26.505301    29 " " Q A    2   0.50000   0.50000 "GLN " " C  " "    "    6   0    0    0 "C9405" 1     1     7     0     "" 2     ""                23.41                    1 218   29    435   0     <> 218   <> <> 
    219     15   42.650081   -3.178582   26.063211    29 " " Q A   70  -0.50000  -0.50000 "GLN " " O  " "    "    8   0    0    0 "O9406" 1     1     7     0     "" 70    ""                22.58                    1 219   29    436   0     <> 219   <> <> 
    220      3   42.540922   -0.155508   25.483486    29 " " Q A    2  -0.12000  -0.12000 "GLN " " CB " "    "    6   0    0    0 "C9407" 1     1     7     0     "" 2     ""                22.84                    1 220   29    437   0     <> 220   <> <> 
    221      3   41.520199    0.977574   25.672468    29 " " Q A    2  -0.12000  -0.12000 "GLN " " CG " "    "    6   0    0    0 "C9408" 1     1     7     0     "" 2     ""                21.72                    1 221   29    438   0     <> 221   <> <> 
    222      2   41.173963    1.752276   24.406498    29 " " Q A    2   0.50000   0.50000 "GLN " " CD " "    "    6   0    0    0 "C9409" 1     1     7     0     "%UT" 13    ""                23.24                    1 222   29    439   0     <> 222   "No Flip" <> 
    223     15   41.992259    1.916242   23.503720    29 " " Q A   70  -0.50000  -0.50000 "GLN " " OE1" "    "    8   0    0    0 "O9410" 1     1     7     0     "" 70    ""                18.78                    1 223   29    440   0     <> 223   <> <> 
    224     25   39.930318    2.225919   24.347605    29 " " Q A   43  -0.76000  -0.76000 "GLN " " NE2" "    "    7   0    0    0 "N9411" 1     1     7     0     "" 43    ""                21.14                    1 224   29    441   0     <> 224   <> <> 
    225     25   44.685848   -2.514675   26.765689    30 " " Y A   43  -0.50000  -0.50000 "TYR " " N  " "    "    7   0    0    0 "N9412" 1     1     7     0     "" 43    ""                24.01                    1 225   30    450   0     <> 225   <> <> 
    226      3   45.345659   -3.821513   26.627869    30 " " Y A    2   0.14000   0.14000 "TYR " " CA " "    "    6   0    0    0 "C9413" 1     1     -1106 0     "" 2     ""                27.18                    1 226   30    451   0     <> 226   <> <> 
    227      2   45.599679   -4.447172   28.007224    30 " " Y A    2   0.50000   0.50000 "TYR " " C  " "    "    6   0    0    0 "C9414" 1     1     7     0     "" 2     ""                29.08                    1 227   30    452   0     <> 227   <> <> 
    228     15   45.204006   -5.588758   28.238418    30 " " Y A   70  -0.50000  -0.50000 "TYR " " O  " "    "    8   0    0    0 "O9415" 1     1     7     0     "" 70    ""                33.09                    1 228   30    453   0     <> 228   <> <> 
    229      3   46.691593   -3.664961   25.890071    30 " " Y A    2  -0.00500  -0.00500 "TYR " " CB " "    "    6   0    0    0 "C9416" 1     1     7     0     "" 2     ""                29.36                    1 229   30    454   0     <> 229   <> <> 
    230      2   46.552084   -3.403760   24.400330    30 " " Y A    2  -0.11500  -0.11500 "TYR " " CG " "    "    6   0    0    0 "C9417" 1     1     7     0     "" 2     ""                29.68                    1 230   30    455   0     <> 230   <> <> 
    231      2   46.355045   -4.460927   23.490890    30 " " Y A    2  -0.11500  -0.11500 "TYR " " CD1" "    "    6   0    0    0 "C9418" 1     1     7     0     "" 2     ""                33.44                    1 231   30    456   0     <> 231   <> <> 
    232      2   46.629764   -2.089328   23.912605    30 " " Y A    2  -0.11500  -0.11500 "TYR " " CD2" "    "    6   0    0    0 "C9419" 1     1     7     0     "" 2     ""                31.03                    1 232   30    457   0     <> 232   <> <> 
    233      2   46.262320   -4.187232   22.111303    30 " " Y A    2  -0.11500  -0.11500 "TYR " " CE1" "    "    6   0    0    0 "C9420" 1     1     7     0     "" 2     ""                32.36                    1 233   30    458   0     <> 233   <> <> 
    234      2   46.514417   -1.807929   22.539563    30 " " Y A    2  -0.11500  -0.11500 "TYR " " CE2" "    "    6   0    0    0 "C9421" 1     1     7     0     "" 2     ""                31.36                    1 234   30    459   0     <> 234   <> <> 
    235      2   46.348788   -2.867324   21.631810    30 " " Y A    2   0.15000   0.15000 "TYR " " CZ " "    "    6   0    0    0 "C9422" 1     1     7     0     "" 2     ""                33.61                    1 235   30    460   0     <> 235   <> <> 
    236     16   46.248837   -2.622429   20.293475    30 " " Y A   70  -0.58500  -0.58500 "TYR " " OH " "    "    8   0    0    0 "O9423" 1     1     7     0     "%UT" 13    ""                33.44                    1 236   30    461   0     <> 236   <> <> 
    237     25   46.231873   -3.700891   28.927733    31 " " L A   43  -0.50000  -0.50000 "LEU " " N  " "    "    7   0    0    0 "N9424" 0     1     7     0     "" 43    ""                27.92                    1 237   31    471   0     <> 237   <> <> 
    238      3   46.525515   -4.109762   30.299630    31 " " L A    2   0.14000   0.14000 "LEU " " CA " "    "    6   0    0    0 "C9425" 0     1     -1106 0     "" 2     ""                26.67                    1 238   31    472   0     <> 238   <> <> 
    239      2   45.361059   -3.649131   31.198181    31 " " L A    2   0.50000   0.50000 "LEU " " C  " "    "    6   0    0    0 "C9426" 0     1     7     0     "" 2     ""                27.33                    1 239   31    473   0     <> 239   <> <> 
    240     15   45.504629   -2.771648   32.049834    31 " " L A   70  -0.50000  -0.50000 "LEU " " O  " "    "    8   0    0    0 "O9427" 0     1     7     0     "" 70    ""                27.11                    1 240   31    474   0     <> 240   <> <> 
    241      3   47.846230   -3.450767   30.765543    31 " " L A    2  -0.12000  -0.12000 "LEU " " CB " "    "    6   0    0    0 "C9428" 0     1     7     0     "" 2     ""                25.91                    1 241   31    475   0     <> 241   <> <> 
    242      3   49.101284   -3.767841   29.936534    31 " " L A    2  -0.06000  -0.06000 "LEU " " CG " "    "    6   0    0    0 "C9429" 0     1     7     0     "" 2     ""                24.76                    1 242   31    476   0     <> 242   <> <> 
    243      3   50.250787   -2.841043   30.361067    31 " " L A    2  -0.18000  -0.18000 "LEU " " CD1" "    "    6   0    0    0 "C9430" 0     1     7     0     "" 2     ""                24.01                    1 243   31    477   0     <> 243   <> <> 
    244      3   49.516399   -5.241368   30.049106    31 " " L A    2  -0.18000  -0.18000 "LEU " " CD2" "    "    6   0    0    0 "C9431" 0     1     7     0     "" 2     ""                 25.4                    1 244   31    478   0     <> 244   <> <> 
    245     25   44.186559   -4.260948   30.993741    32 " " Q A   43  -0.50000  -0.50000 "GLN " " N  " "    "    7   0    0    0 "N9432" 0     1     7     0     "" 43    ""                27.82                    1 245   32    490   0     <> 245   <> <> 
    246      3   42.915065   -3.864785   31.593792    32 " " Q A    2   0.14000   0.14000 "GLN " " CA " "    "    6   0    0    0 "C9433" 0     1     -1106 0     "" 2     ""                 28.4                    1 246   32    491   0     <> 246   <> <> 
    247      2   42.785181   -4.188641   33.093055    32 " " Q A    2   0.50000   0.50000 "GLN " " C  " "    "    6   0    0    0 "C9434" 0     1     7     0     "" 2     ""                28.98                    1 247   32    492   0     <> 247   <> <> 
    248     15   41.916137   -3.619908   33.752679    32 " " Q A   70  -0.50000  -0.50000 "GLN " " O  " "    "    8   0    0    0 "O9435" 0     1     7     0     "" 70    ""                   28                    1 248   32    493   0     <> 248   <> <> 
    249      3   41.785785   -4.593540   30.842983    32 " " Q A    2  -0.12000  -0.12000 "GLN " " CB " "    "    6   0    0    0 "C9436" 0     1     7     0     "" 2     ""                27.91                    1 249   32    494   0     <> 249   <> <> 
    250      3   41.645802   -4.157482   29.374497    32 " " Q A    2  -0.12000  -0.12000 "GLN " " CG " "    "    6   0    0    0 "C9437" 0     1     7     0     "" 2     ""                27.98                    1 250   32    495   0     <> 250   <> <> 
    251      2   40.649165   -5.045521   28.643810    32 " " Q A    2   0.50000   0.50000 "GLN " " CD " "    "    6   0    0    0 "C9438" 0     1     7     0     "%UT" 13    ""                27.22                    1 251   32    496   0     <> 251   "No Flip" <> 
    252     15   41.035044   -5.963856   27.925936    32 " " Q A   70  -0.50000  -0.50000 "GLN " " OE1" "    "    8   0    0    0 "O9439" 0     1     7     0     "" 70    ""                30.94                    1 252   32    497   0     <> 252   <> <> 
    253     25   39.360911   -4.774999   28.834237    32 " " Q A   43  -0.76000  -0.76000 "GLN " " NE2" "    "    7   0    0    0 "N9440" 0     1     7     0     "" 43    ""                25.61                    1 253   32    498   0     <> 253   <> <> 
    254     25   43.632817   -5.080848   33.628243    33 " " Q A   43  -0.50000  -0.50000 "GLN " " N  " "    "    7   0    0    0 "N9441" 0     1     7     0     "" 43    ""                 29.5                    1 254   33    507   0     <> 254   <> <> 
    255      3   43.620268   -5.525412   35.022501    33 " " Q A    2   0.14000   0.14000 "GLN " " CA " "    "    6   0    0    0 "C9442" 0     1     -1106 0     "" 2     ""                 30.6                    1 255   33    508   0     <> 255   <> <> 
    256      2   44.738452   -4.873188   35.858330    33 " " Q A    2   0.50000   0.50000 "GLN " " C  " "    "    6   0    0    0 "C9443" 0     1     7     0     "" 2     ""                30.42                    1 256   33    509   0     <> 256   <> <> 
    257     15   44.740543   -5.041825   37.077196    33 " " Q A   70  -0.50000  -0.50000 "GLN " " O  " "    "    8   0    0    0 "O9444" 0     1     7     0     "" 70    ""                30.16                    1 257   33    510   0     <> 257   <> <> 
    258      3   43.839507   -7.050905   35.048142    33 " " Q A    2  -0.12000  -0.12000 "GLN " " CB " "    "    6   0    0    0 "C9445" 0     1     7     0     "" 2     ""                32.56                    1 258   33    511   0     <> 258   <> <> 
    259      3   42.726115   -7.850092   34.346989    33 " " Q A    2  -0.12000  -0.12000 "GLN " " CG " "    "    6   0    0    0 "C9446" 0     1     7     0     "" 2     ""                35.97                    1 259   33    512   0     <> 259   <> <> 
    260      2   42.951419   -9.355630   34.483723    33 " " Q A    2   0.50000   0.50000 "GLN " " CD " "    "    6   0    0    0 "C9447" 0     1     7     0     "%UT" 13    "Flip"                37.37                    1 260   33    513   0     <> 260   "Flip" <> 
    261     15   42.972860   -9.888168   35.590492    33 " " Q A   70  -0.50000  -0.50000 "GLN " " OE1" "    "    8   0    0    0 "O9448" 0     1     7     0     "" 70    ""                37.99                    1 261   33    514   0     <> 261   <> <> 
    262     25   43.121901  -10.048972   33.357549    33 " " Q A   43  -0.76000  -0.76000 "GLN " " NE2" "    "    7   0    0    0 "N9449" 0     1     7     0     "" 43    ""                 37.7                    1 262   33    515   0     <> 262   <> <> 
    263     25   45.677197   -4.134654   35.237773    34 " " C A   43  -0.50000  -0.50000 "CYS " " N  " "    "    7   0    0    0 "N9450" 0     1     7     0     "" 43    ""                29.52                    1 263   34    524   0     <> 263   <> <> 
    264      3   46.808793   -3.499686   35.915349    34 " " C A    2   0.14000   0.14000 "CYS " " CA " "    "    6   0    0    0 "C9451" 0     1     -1106 0     "" 2     ""                29.02                    1 264   34    525   0     <> 264   <> <> 
    265      2   46.323576   -2.238462   36.662489    34 " " C A    2   0.50000   0.50000 "CYS " " C  " "    "    6   0    0    0 "C9452" 0     1     7     0     "" 2     ""                29.44                    1 265   34    526   0     <> 265   <> <> 
    266     15   45.589592   -1.457569   36.055875    34 " " C A   70  -0.50000  -0.50000 "CYS " " O  " "    "    8   0    0    0 "O9453" 0     1     7     0     "" 70    ""                28.84                    1 266   34    527   0     <> 266   <> <> 
    267      3   47.866250   -3.072300   34.870687    34 " " C A    2   0.06000   0.06000 "CYS " " CB " "    "    6   0    0    0 "C9454" 0     1     7     0     "" 2     ""                30.04                    1 267   34    528   0     <> 267   <> <> 
    268     49   49.047601   -4.417461   34.573115    34 " " C A   13  -0.33500  -0.33500 "CYS " " SG " "    "   16   0    0    0 "S9455" 0     1     7     0     "%UT" 13    ""                34.04                    1 268   34    529   0     <> 268   <> <> 
    269     25   46.712035   -2.020731   37.943386    35 " " P A   43  -0.14000  -0.14000 "PRO " " N  " "    "    7   0    0    0 "N9456" 0     1     7     0     "" 43    ""                27.88                    1 269   35    535   0     <> 269   <> <> 
    270      3   46.442767   -0.800364   38.731397    35 " " P A    2   0.01000   0.01000 "PRO " " CA " "    "    6   0    0    0 "C9457" 0     1     -1106 0     "" 2     ""                27.58                    1 270   35    536   0     <> 270   <> <> 
    271      2   46.815126    0.519517   38.035870    35 " " P A    2   0.50000   0.50000 "PRO " " C  " "    "    6   0    0    0 "C9458" 0     1     7     0     "" 2     ""                 27.9                    1 271   35    537   0     <> 271   <> <> 
    272     15   47.749790    0.551154   37.235968    35 " " P A   70  -0.50000  -0.50000 "PRO " " O  " "    "    8   0    0    0 "O9459" 0     1     7     0     "" 70    ""                28.59                    1 272   35    538   0     <> 272   <> <> 
    273      3   47.291529   -0.955540   40.000907    35 " " P A    2  -0.12000  -0.12000 "PRO " " CB " "    "    6   0    0    0 "C9460" 0     1     7     0     "" 2     ""                26.38                    1 273   35    539   0     <> 273   <> <> 
    274      3   47.460847   -2.449401   40.182518    35 " " P A    2  -0.12000  -0.12000 "PRO " " CG " "    "    6   0    0    0 "C9461" 0     1     7     0     "" 2     ""                29.01                    1 274   35    540   0     <> 274   <> <> 
    275      3   47.384662   -3.023886   38.771623    35 " " P A    2  -0.05000  -0.05000 "PRO " " CD " "    "    6   0    0    0 "C9462" 0     1     7     0     "" 2     ""                27.08                    1 275   35    541   0     <> 275   <> <> 
    276     25   46.104328    1.608944   38.376767    36 " " F A   43  -0.50000  -0.50000 "PHE " " N  " "    "    7   0    0    0 "N9463" 0     1     7     0     "" 43    ""                27.39                    1 276   36    549   0     <> 276   <> <> 
    277      3   46.295849    2.961332   37.839575    36 " " F A    2   0.14000   0.14000 "PHE " " CA " "    "    6   0    0    0 "C9464" 0     1     -1106 0     "" 2     ""                26.39                    1 277   36    550   0     <> 277   <> <> 
    278      2   47.737690    3.483114   37.965682    36 " " F A    2   0.50000   0.50000 "PHE " " C  " "    "    6   0    0    0 "C9465" 0     1     7     0     "" 2     ""                26.41                    1 278   36    551   0     <> 278   <> <> 
    279     15   48.260336    4.058740   37.016488    36 " " F A   70  -0.50000  -0.50000 "PHE " " O  " "    "    8   0    0    0 "O9466" 0     1     7     0     "" 70    ""                25.73                    1 279   36    552   0     <> 279   <> <> 
    280      3   45.310551    3.935114   38.518590    36 " " F A    2  -0.00500  -0.00500 "PHE " " CB " "    "    6   0    0    0 "C9467" 0     1     7     0     "" 2     ""                25.67                    1 280   36    553   0     <> 280   <> <> 
    281      2   45.443847    5.378896   38.057906    36 " " F A    2  -0.11500  -0.11500 "PHE " " CG " "    "    6   0    0    0 "C9468" 0     1     7     0     "" 2     ""                25.04                    1 281   36    554   0     <> 281   <> <> 
    282      2   45.154905    5.720068   36.721613    36 " " F A    2  -0.11500  -0.11500 "PHE " " CD1" "    "    6   0    0    0 "C9469" 0     1     7     0     "" 2     ""                25.07                    1 282   36    555   0     <> 282   <> <> 
    283      2   45.917775    6.370465   38.942597    36 " " F A    2  -0.11500  -0.11500 "PHE " " CD2" "    "    6   0    0    0 "C9470" 0     1     7     0     "" 2     ""                24.14                    1 283   36    556   0     <> 283   <> <> 
    284      2   45.334188    7.040210   36.271499    36 " " F A    2  -0.11500  -0.11500 "PHE " " CE1" "    "    6   0    0    0 "C9471" 0     1     7     0     "" 2     ""                26.32                    1 284   36    557   0     <> 284   <> <> 
    285      2   46.085169    7.694563   38.494200    36 " " F A    2  -0.11500  -0.11500 "PHE " " CE2" "    "    6   0    0    0 "C9472" 0     1     7     0     "" 2     ""                25.15                    1 285   36    558   0     <> 285   <> <> 
    286      2   45.787913    8.032106   37.160485    36 " " F A    2  -0.11500  -0.11500 "PHE " " CZ " "    "    6   0    0    0 "C9473" 0     1     7     0     "" 2     ""                25.03                    1 286   36    559   0     <> 286   <> <> 
    287     25   48.375266    3.262584   39.123539    37 " " E A   43  -0.50000  -0.50000 "GLU " " N  " "    "    7   0    0    0 "N9474" 1     1     7     0     "" 43    ""                 26.5                    1 287   37    569   0     <> 287   <> <> 
    288      3   49.747884    3.642851   39.443600    37 " " E A    2   0.14000   0.14000 "GLU " " CA " "    "    6   0    0    0 "C9475" 1     1     -1106 0     "" 2     ""                28.11                    1 288   37    570   0     <> 288   <> <> 
    289      2   50.793444    2.953347   38.544984    37 " " E A    2   0.50000   0.50000 "GLU " " C  " "    "    6   0    0    0 "C9476" 1     1     7     0     "" 2     ""                27.58                    1 289   37    571   0     <> 289   <> <> 
    290     15   51.809288    3.574540   38.230968    37 " " E A   70  -0.50000  -0.50000 "GLU " " O  " "    "    8   0    0    0 "O9477" 1     1     7     0     "" 70    ""                28.68                    1 290   37    572   0     <> 290   <> <> 
    291      3   50.031358    3.365014   40.939947    37 " " E A    2  -0.12000  -0.12000 "GLU " " CB " "    "    6   0    0    0 "C9478" 1     1     7     0     "" 2     ""                30.26                    1 291   37    573   0     <> 291   <> <> 
    292      3   49.680090    1.952579   41.473157    37 " " E A    2  -0.22000  -0.22000 "GLU " " CG " "    "    6   0    0    0 "C9479" 1     1     7     0     "" 2     ""                34.29                    1 292   37    574   0     <> 292   <> <> 
    293      2   48.290059    1.841818   42.117490    37 " " E A    2   0.70000   0.70000 "GLU " " CD " "    "    6   0    0    0 "C9480" 1     1     7     0     "%UT" 13    ""                35.39                    1 293   37    575   0     <> 293   <> <> 
    294     15   47.304298    2.277693   41.481455    37 " " E A   70  -0.80000  -0.80000 "GLU " " OE1" "    "    8   0    0    0 "O9481" 1     1     7     0     "" 70    ""                33.56                    1 294   37    576   0     <> 294   <> <> 
    295     18   48.232310    1.304124   43.243830    37 " " E A   70  -0.80000  -0.80000 "GLU " " OE2" "    "    8  -1    0    0 "O9482" 1     1     7     0     "" 70    ""                36.61                    1 295   37    577   0     <> 295   <> <> 
    296     25   50.525648    1.718328   38.077671    38 " " D A   43  -0.50000  -0.50000 "ASP " " N  " "    "    7   0    0    0 "N9483" 1     1     7     0     "" 43    ""                28.13                    1 296   38    584   0     <> 296   <> <> 
    297      3   51.361355    1.007770   37.104155    38 " " D A    2   0.14000   0.14000 "ASP " " CA " "    "    6   0    0    0 "C9484" 1     1     -1106 0     "" 2     ""                26.75                    1 297   38    585   0     <> 297   <> <> 
    298      2   51.232892    1.639274   35.712051    38 " " D A    2   0.50000   0.50000 "ASP " " C  " "    "    6   0    0    0 "C9485" 1     1     7     0     "" 2     ""                24.27                    1 298   38    586   0     <> 298   <> <> 
    299     15   52.243012    1.767733   35.027607    38 " " D A   70  -0.50000  -0.50000 "ASP " " O  " "    "    8   0    0    0 "O9486" 1     1     7     0     "" 70    ""                21.63                    1 299   38    587   0     <> 299   <> <> 
    300      3   50.983993   -0.492133   36.998362    38 " " D A    2  -0.22000  -0.22000 "ASP " " CB " "    "    6   0    0    0 "C9487" 1     1     7     0     "" 2     ""                29.15                    1 300   38    588   0     <> 300   <> <> 
    301      2   51.172137   -1.320583   38.273914    38 " " D A    2   0.70000   0.70000 "ASP " " CG " "    "    6   0    0    0 "C9488" 1     1     7     0     "%UT" 13    ""                32.47                    1 301   38    589   0     <> 301   <> <> 
    302     15   50.781131   -2.506163   38.222024    38 " " D A   70  -0.80000  -0.80000 "ASP " " OD1" "    "    8   0    0    0 "O9489" 1     1     7     0     "" 70    ""                35.68                    1 302   38    590   0     <> 302   <> <> 
    303     18   51.730029   -0.788532   39.258372    38 " " D A   70  -0.80000  -0.80000 "ASP " " OD2" "    "    8  -1    0    0 "O9490" 1     1     7     0     "" 70    ""                32.55                    1 303   38    591   0     <> 303   <> <> 
    304     25   50.028956    2.092945   35.318574    39 " " H A   43  -0.50000  -0.50000 "HIE " " N  " "    "    7   0    0    0 "N9491" 1     1     7     0     "" 43    ""                23.01                    1 304   39    596   0     <> 304   <> <> 
    305      3   49.794574    2.798603   34.057536    39 " " H A    2   0.14000   0.14000 "HIE " " CA " "    "    6   0    0    0 "C9492" 1     1     -1106 0     "" 2     ""                23.01                    1 305   39    597   0     <> 305   <> <> 
    306      2   50.414088    4.195743   34.032984    39 " " H A    2   0.50000   0.50000 "HIE " " C  " "    "    6   0    0    0 "C9493" 1     1     7     0     "" 2     ""                20.74                    1 306   39    598   0     <> 306   <> <> 
    307     15   50.954570    4.576721   33.001002    39 " " H A   70  -0.50000  -0.50000 "HIE " " O  " "    "    8   0    0    0 "O9494" 1     1     7     0     "" 70    ""                19.53                    1 307   39    599   0     <> 307   <> <> 
    308      3   48.293513    2.942196   33.788624    39 " " H A    2  -0.29700  -0.29700 "HIE " " CB " "    "    6   0    0    0 "C9495" 1     1     7     0     "" 2     ""                21.27                    1 308   39    600   0     <> 308   <> <> 
    309      2   47.659714    1.659329   33.364595    39 " " H A    2   0.50400   0.50400 "HIE " " CG " "    "    6   0    0    0 "C9496" 1     1     7     0     "%UT" 13    "HIE"                25.98                    1 309   39    601   0     <> 309   "HIE" <> 
    310     25   47.783272    1.171273   32.065572    39 " " H A   43  -0.56400  -0.56400 "HIE " " ND1" "    "    7   0    0    0 "N9497" 1     1     7     0     "" 43    ""                26.38                    1 310   39    602   0     <> 310   <> <> 
    311      2   46.906523    0.784991   34.109952    39 " " H A    2  -0.26100  -0.26100 "HIE " " CD2" "    "    6   0    0    0 "C9498" 1     1     7     0     "" 2     ""                26.47                    1 311   39    603   0     <> 311   <> <> 
    312      2   47.105331    0.037631   32.083881    39 " " H A    2   0.18200   0.18200 "HIE " " CE1" "    "    6   0    0    0 "C9499" 1     1     7     0     "" 2     ""                25.95                    1 312   39    604   0     <> 312   <> <> 
    313     25   46.562873   -0.245514   33.262392    39 " " H A   43  -0.29100  -0.29100 "HIE " " NE2" "    "    7   0    0    0 "N9500" 1     1     7     0     "" 43    ""                26.57                    1 313   39    605   0     <> 313   <> <> 
    314     25   50.383202    4.936120   35.154591    40 " " V A   43  -0.50000  -0.50000 "VAL " " N  " "    "    7   0    0    0 "N9501" 1     1     7     0     "" 43    ""                20.63                    1 314   40    613   0     <> 314   <> <> 
    315      3   51.058338    6.226898   35.317424    40 " " V A    2   0.14000   0.14000 "VAL " " CA " "    "    6   0    0    0 "C9502" 1     1     -1106 0     "" 2     ""                21.73                    1 315   40    614   0     <> 315   <> <> 
    316      2   52.581294    6.072545   35.148626    40 " " V A    2   0.50000   0.50000 "VAL " " C  " "    "    6   0    0    0 "C9503" 1     1     7     0     "" 2     ""                22.27                    1 316   40    615   0     <> 316   <> <> 
    317     15   53.191246    6.892652   34.466640    40 " " V A   70  -0.50000  -0.50000 "VAL " " O  " "    "    8   0    0    0 "O9504" 1     1     7     0     "" 70    ""                20.64                    1 317   40    616   0     <> 317   <> <> 
    318      3   50.666152    6.864799   36.679497    40 " " V A    2  -0.06000  -0.06000 "VAL " " CB " "    "    6   0    0    0 "C9505" 1     1     7     0     "" 2     ""                21.46                    1 318   40    617   0     <> 318   <> <> 
    319      3   51.524572    8.085649   37.072722    40 " " V A    2  -0.18000  -0.18000 "VAL " " CG1" "    "    6   0    0    0 "C9506" 1     1     7     0     "" 2     ""                22.01                    1 319   40    618   0     <> 319   <> <> 
    320      3   49.185648    7.283403   36.690224    40 " " V A    2  -0.18000  -0.18000 "VAL " " CG2" "    "    6   0    0    0 "C9507" 1     1     7     0     "" 2     ""                23.15                    1 320   40    619   0     <> 320   <> <> 
    321     25   53.174714    5.000168   35.704600    41 " " K A   43  -0.50000  -0.50000 "LYS " " N  " "    "    7   0    0    0 "N9508" 1     1     7     0     "" 43    ""                22.62                    1 321   41    629   0     <> 321   <> <> 
    322      3   54.593041    4.673469   35.563822    41 " " K A    2   0.14000   0.14000 "LYS " " CA " "    "    6   0    0    0 "C9509" 1     1     -1106 0     "" 2     ""                23.14                    1 322   41    630   0     <> 322   <> <> 
    323      2   54.954889    4.306000   34.110975    41 " " K A    2   0.50000   0.50000 "LYS " " C  " "    "    6   0    0    0 "C9510" 1     1     7     0     "" 2     ""                21.71                    1 323   41    631   0     <> 323   <> <> 
    324     15   55.961242    4.803422   33.611627    41 " " K A   70  -0.50000  -0.50000 "LYS " " O  " "    "    8   0    0    0 "O9511" 1     1     7     0     "" 70    ""                 22.6                    1 324   41    632   0     <> 324   <> <> 
    325      3   54.949962    3.518412   36.522349    41 " " K A    2  -0.12000  -0.12000 "LYS " " CB " "    "    6   0    0    0 "C9512" 1     1     7     0     "" 2     ""                23.25                    1 325   41    633   0     <> 325   <> <> 
    326      3   56.468440    3.344693   36.724317    41 " " K A    2  -0.12000  -0.12000 "LYS " " CG " "    "    6   0    0    0 "C9513" 1     1     7     0     "" 2     ""                28.53                    1 326   41    634   0     <> 326   <> <> 
    327      3   56.837215    2.150391   37.620003    41 " " K A    2  -0.12000  -0.12000 "LYS " " CD " "    "    6   0    0    0 "C9514" 1     1     7     0     "" 2     ""                30.75                    1 327   41    635   0     <> 327   <> <> 
    328      3   56.777068    0.793872   36.897991    41 " " K A    2   0.19000   0.19000 "LYS " " CE " "    "    6   0    0    0 "C9515" 1     1     7     0     "" 2     ""                34.23                    1 328   41    636   0     <> 328   <> <> 
    329     32   57.949232    0.582259   36.030625    41 " " K A   43  -0.30000  -0.30000 "LYS " " NZ " "    "    7   1    0    0 "N9516" 1     1     7     0     "" 43    ""                33.89                    1 329   41    637   0     <> 329   <> <> 
    330     25   54.120692    3.502547   33.420342    42 " " L A   43  -0.50000  -0.50000 "LEU " " N  " "    "    7   0    0    0 "N9517" 1     1     7     0     "" 43    ""                21.04                    1 330   42    651   0     <> 330   <> <> 
    331      3   54.294334    3.124308   32.011498    42 " " L A    2   0.14000   0.14000 "LEU " " CA " "    "    6   0    0    0 "C9518" 1     1     -1106 0     "" 2     ""                21.11                    1 331   42    652   0     <> 331   <> <> 
    332      2   54.184364    4.331679   31.066628    42 " " L A    2   0.50000   0.50000 "LEU " " C  " "    "    6   0    0    0 "C9519" 1     1     7     0     "" 2     ""                19.79                    1 332   42    653   0     <> 332   <> <> 
    333     15   54.994545    4.449928   30.149518    42 " " L A   70  -0.50000  -0.50000 "LEU " " O  " "    "    8   0    0    0 "O9520" 1     1     7     0     "" 70    ""                 17.7                    1 333   42    654   0     <> 333   <> <> 
    334      3   53.235918    2.077163   31.588692    42 " " L A    2  -0.12000  -0.12000 "LEU " " CB " "    "    6   0    0    0 "C9521" 1     1     7     0     "" 2     ""                24.52                    1 334   42    655   0     <> 334   <> <> 
    335      3   53.410051    0.658502   32.169805    42 " " L A    2  -0.06000  -0.06000 "LEU " " CG " "    "    6   0    0    0 "C9522" 1     1     7     0     "" 2     ""                26.65                    1 335   42    656   0     <> 335   <> <> 
    336      3   52.172290   -0.197098   31.857614    42 " " L A    2  -0.18000  -0.18000 "LEU " " CD1" "    "    6   0    0    0 "C9523" 1     1     7     0     "" 2     ""                28.45                    1 336   42    657   0     <> 336   <> <> 
    337      3   54.681082   -0.038956   31.670492    42 " " L A    2  -0.18000  -0.18000 "LEU " " CD2" "    "    6   0    0    0 "C9524" 1     1     7     0     "" 2     ""                27.16                    1 337   42    658   0     <> 337   <> <> 
    338     25   53.218364    5.235890   31.312108    43 " " V A   43  -0.50000  -0.50000 "VAL " " N  " "    "    7   0    0    0 "N9525" 1     1     7     0     "" 43    ""                18.52                    1 338   43    670   0     <> 338   <> <> 
    339      3   53.012266    6.487711   30.580111    43 " " V A    2   0.14000   0.14000 "VAL " " CA " "    "    6   0    0    0 "C9526" 1     1     -1106 0     "" 2     ""                18.87                    1 339   43    671   0     <> 339   <> <> 
    340      2   54.225713    7.410460   30.721761    43 " " V A    2   0.50000   0.50000 "VAL " " C  " "    "    6   0    0    0 "C9527" 1     1     7     0     "" 2     ""                18.95                    1 340   43    672   0     <> 340   <> <> 
    341     15   54.723407    7.879356   29.704043    43 " " V A   70  -0.50000  -0.50000 "VAL " " O  " "    "    8   0    0    0 "O9528" 1     1     7     0     "" 70    ""                20.09                    1 341   43    673   0     <> 341   <> <> 
    342      3   51.703116    7.178639   31.051526    43 " " V A    2  -0.06000  -0.06000 "VAL " " CB " "    "    6   0    0    0 "C9529" 1     1     7     0     "" 2     ""                 20.2                    1 342   43    674   0     <> 342   <> <> 
    343      3   51.547869    8.648150   30.597919    43 " " V A    2  -0.18000  -0.18000 "VAL " " CG1" "    "    6   0    0    0 "C9530" 1     1     7     0     "" 2     ""                 21.1                    1 343   43    675   0     <> 343   <> <> 
    344      3   50.472003    6.394135   30.582049    43 " " V A    2  -0.18000  -0.18000 "VAL " " CG2" "    "    6   0    0    0 "C9531" 1     1     7     0     "" 2     ""                21.27                    1 344   43    676   0     <> 344   <> <> 
    345     25   54.713402    7.637615   31.954363    44 " " N A   43  -0.50000  -0.50000 "ASN " " N  " "    "    7   0    0    0 "N9532" 1     1     7     0     "" 43    ""                 18.5                    1 345   44    686   0     <> 345   <> <> 
    346      3   55.865615    8.495818   32.241190    44 " " N A    2   0.14000   0.14000 "ASN " " CA " "    "    6   0    0    0 "C9533" 1     1     -1106 0     "" 2     ""                18.97                    1 346   44    687   0     <> 346   <> <> 
    347      2   57.174717    7.953911   31.646771    44 " " N A    2   0.50000   0.50000 "ASN " " C  " "    "    6   0    0    0 "C9534" 1     1     7     0     "" 2     ""                19.06                    1 347   44    688   0     <> 347   <> <> 
    348     15   57.990042    8.750944   31.195168    44 " " N A   70  -0.50000  -0.50000 "ASN " " O  " "    "    8   0    0    0 "O9535" 1     1     7     0     "" 70    ""                17.17                    1 348   44    689   0     <> 348   <> <> 
    349      3   56.035291    8.710278   33.764024    44 " " N A    2  -0.12000  -0.12000 "ASN " " CB " "    "    6   0    0    0 "C9536" 1     1     7     0     "" 2     ""                23.83                    1 349   44    690   0     <> 349   <> <> 
    350      2   54.909997    9.523406   34.418156    44 " " N A    2   0.50000   0.50000 "ASN " " CG " "    "    6   0    0    0 "C9537" 1     1     7     0     "%UT" 13    "Flip"                24.36                    1 350   44    691   0     <> 350   "Flip" <> 
    351     15   54.173642   10.250381   33.753035    44 " " N A   70  -0.50000  -0.50000 "ASN " " OD1" "    "    8   0    0    0 "O9538" 1     1     7     0     "" 70    ""                28.62                    1 351   44    692   0     <> 351   <> <> 
    352     25   54.757365    9.382416   35.736305    44 " " N A   43  -0.76000  -0.76000 "ASN " " ND2" "    "    7   0    0    0 "N9539" 1     1     7     0     "" 43    ""                26.93                    1 352   44    693   0     <> 352   <> <> 
    353     25   57.354121    6.623026   31.584219    45 " " E A   43  -0.50000  -0.50000 "GLU " " N  " "    "    7   0    0    0 "N9540" 1     1     7     0     "" 43    ""                17.31                    1 353   45    700   0     <> 353   <> <> 
    354      3   58.517929    5.966964   30.983933    45 " " E A    2   0.14000   0.14000 "GLU " " CA " "    "    6   0    0    0 "C9541" 1     1     -1106 0     "" 2     ""                17.52                    1 354   45    701   0     <> 354   <> <> 
    355      2   58.504045    6.083408   29.446830    45 " " E A    2   0.50000   0.50000 "GLU " " C  " "    "    6   0    0    0 "C9542" 1     1     7     0     "" 2     ""                   16                    1 355   45    702   0     <> 355   <> <> 
    356     15   59.550141    6.359545   28.860654    45 " " E A   70  -0.50000  -0.50000 "GLU " " O  " "    "    8   0    0    0 "O9543" 1     1     7     0     "" 70    ""                14.88                    1 356   45    703   0     <> 356   <> <> 
    357      3   58.511555    4.478304   31.388695    45 " " E A    2  -0.12000  -0.12000 "GLU " " CB " "    "    6   0    0    0 "C9544" 1     1     7     0     "" 2     ""                19.23                    1 357   45    704   0     <> 357   <> <> 
    358      3   59.029013    4.257171   32.826517    45 " " E A    2  -0.22000  -0.22000 "GLU " " CG " "    "    6   0    0    0 "C9545" 1     1     7     0     "" 2     ""                 22.7                    1 358   45    705   0     <> 358   <> <> 
    359      2   58.790800    2.851155   33.385632    45 " " E A    2   0.70000   0.70000 "GLU " " CD " "    "    6   0    0    0 "C9546" 1     1     7     0     "%UT" 13    ""                24.78                    1 359   45    706   0     <> 359   <> <> 
    360     15   59.252834    2.617641   34.522347    45 " " E A   70  -0.80000  -0.80000 "GLU " " OE1" "    "    8   0    0    0 "O9547" 1     1     7     0     "" 70    ""                26.17                    1 360   45    707   0     <> 360   <> <> 
    361     18   58.157186    2.023325   32.694671    45 " " E A   70  -0.80000  -0.80000 "GLU " " OE2" "    "    8  -1    0    0 "O9548" 1     1     7     0     "" 70    ""                23.95                    1 361   45    708   0     <> 361   <> <> 
    362     25   57.333231    5.925496   28.800768    46 " " V A   43  -0.50000  -0.50000 "VAL " " N  " "    "    7   0    0    0 "N9549" 1     1     7     0     "" 43    ""                15.95                    1 362   46    715   0     <> 362   <> <> 
    363      3   57.144886    6.094475   27.353086    46 " " V A    2   0.14000   0.14000 "VAL " " CA " "    "    6   0    0    0 "C9550" 1     1     -1106 0     "" 2     ""                15.64                    1 363   46    716   0     <> 363   <> <> 
    364      2   57.217480    7.575296   26.935439    46 " " V A    2   0.50000   0.50000 "VAL " " C  " "    "    6   0    0    0 "C9551" 1     1     7     0     "" 2     ""                14.78                    1 364   46    717   0     <> 364   <> <> 
    365     15   57.718367    7.866721   25.852038    46 " " V A   70  -0.50000  -0.50000 "VAL " " O  " "    "    8   0    0    0 "O9552" 1     1     7     0     "" 70    ""                15.37                    1 365   46    718   0     <> 365   <> <> 
    366      3   55.792547    5.449863   26.930928    46 " " V A    2  -0.06000  -0.06000 "VAL " " CB " "    "    6   0    0    0 "C9553" 1     1     7     0     "" 2     ""                17.13                    1 366   46    719   0     <> 366   <> <> 
    367      3   55.291775    5.839304   25.521625    46 " " V A    2  -0.18000  -0.18000 "VAL " " CG1" "    "    6   0    0    0 "C9554" 1     1     7     0     "" 2     ""                14.21                    1 367   46    720   0     <> 367   <> <> 
    368      3   55.902566    3.919591   27.003405    46 " " V A    2  -0.18000  -0.18000 "VAL " " CG2" "    "    6   0    0    0 "C9555" 1     1     7     0     "" 2     ""                17.14                    1 368   46    721   0     <> 368   <> <> 
    369     25   56.752490    8.501158   27.788317    47 " " T A   43  -0.50000  -0.50000 "THR " " N  " "    "    7   0    0    0 "N9556" 1     1     7     0     "" 43    ""                13.09                    1 369   47    731   0     <> 369   <> <> 
    370      3   56.773085    9.948022   27.564668    47 " " T A    2   0.14000   0.14000 "THR " " CA " "    "    6   0    0    0 "C9557" 1     1     -1106 0     "" 2     ""                 14.8                    1 370   47    732   0     <> 370   <> <> 
    371      2   58.199583   10.494303   27.693238    47 " " T A    2   0.50000   0.50000 "THR " " C  " "    "    6   0    0    0 "C9558" 1     1     7     0     "" 2     ""                16.53                    1 371   47    733   0     <> 371   <> <> 
    372     15   58.577760   11.356125   26.902903    47 " " T A   70  -0.50000  -0.50000 "THR " " O  " "    "    8   0    0    0 "O9559" 1     1     7     0     "" 70    ""                18.18                    1 372   47    734   0     <> 372   <> <> 
    373      3   55.836967   10.620386   28.598568    47 " " T A    2   0.20500   0.20500 "THR " " CB " "    "    6   0    0    0 "C9560" 1     1     7     0     "" 2     ""                14.45                    1 373   47    735   0     <> 373   <> <> 
    374     16   54.511179   10.297819   28.233348    47 " " T A   70  -0.68300  -0.68300 "THR " " OG1" "    "    8   0    0    0 "O9561" 1     1     7     0     "%UT" 13    ""                16.74                    1 374   47    736   0     <> 374   <> <> 
    375      3   55.901181   12.155468   28.686714    47 " " T A    2  -0.18000  -0.18000 "THR " " CG2" "    "    6   0    0    0 "C9562" 1     1     7     0     "" 2     ""                16.22                    1 375   47    737   0     <> 375   <> <> 
    376     25   58.997549    9.981542   28.646556    48 " " E A   43  -0.50000  -0.50000 "GLU " " N  " "    "    7   0    0    0 "N9563" 1     1     7     0     "" 43    ""                16.82                    1 376   48    745   0     <> 376   <> <> 
    377      3   60.384015   10.397263   28.835987    48 " " E A    2   0.14000   0.14000 "GLU " " CA " "    "    6   0    0    0 "C9564" 1     1     -1106 0     "" 2     ""                19.65                    1 377   48    746   0     <> 377   <> <> 
    378      2   61.294521    9.816863   27.744193    48 " " E A    2   0.50000   0.50000 "GLU " " C  " "    "    6   0    0    0 "C9565" 1     1     7     0     "" 2     ""                18.14                    1 378   48    747   0     <> 378   <> <> 
    379     15   62.240494   10.488496   27.341955    48 " " E A   70  -0.50000  -0.50000 "GLU " " O  " "    "    8   0    0    0 "O9566" 1     1     7     0     "" 70    ""                16.17                    1 379   48    748   0     <> 379   <> <> 
    380      3   60.876825    9.964043   30.235756    48 " " E A    2  -0.12000  -0.12000 "GLU " " CB " "    "    6   0    0    0 "C9567" 1     1     7     0     "" 2     ""                24.11                    1 380   48    749   0     <> 380   <> <> 
    381      3   62.009660   10.849338   30.792812    48 " " E A    2  -0.22000  -0.22000 "GLU " " CG " "    "    6   0    0    0 "C9568" 1     1     7     0     "" 2     ""                32.45                    1 381   48    750   0     <> 381   <> <> 
    382      2   61.571385   12.307221   30.992382    48 " " E A    2   0.70000   0.70000 "GLU " " CD " "    "    6   0    0    0 "C9569" 1     1     7     0     "%UT" 13    ""                35.36                    1 382   48    751   0     <> 382   <> <> 
    383     15   60.458149   12.513706   31.526596    48 " " E A   70  -0.80000  -0.80000 "GLU " " OE1" "    "    8   0    0    0 "O9570" 1     1     7     0     "" 70    ""                36.21                    1 383   48    752   0     <> 383   <> <> 
    384     18   62.339850   13.195320   30.566262    48 " " E A   70  -0.80000  -0.80000 "GLU " " OE2" "    "    8  -1    0    0 "O9571" 1     1     7     0     "" 70    ""                37.91                    1 384   48    753   0     <> 384   <> <> 
    385     25   60.961221    8.629686   27.204039    49 " " F A   43  -0.50000  -0.50000 "PHE " " N  " "    "    7   0    0    0 "N9572" 1     1     7     0     "" 43    ""                16.87                    1 385   49    760   0     <> 385   <> <> 
    386      3   61.570896    8.068299   26.001003    49 " " F A    2   0.14000   0.14000 "PHE " " CA " "    "    6   0    0    0 "C9573" 1     1     -1107 0     "" 2     ""                14.21                    1 386   49    761   0     <> 386   <> <> 
    387      2   61.214678    8.904466   24.757800    49 " " F A    2   0.50000   0.50000 "PHE " " C  " "    "    6   0    0    0 "C9574" 1     1     7     0     "" 2     ""                 16.2                    1 387   49    762   0     <> 387   <> <> 
    388     15   62.106781    9.213271   23.972365    49 " " F A   70  -0.50000  -0.50000 "PHE " " O  " "    "    8   0    0    0 "O9575" 1     1     7     0     "" 70    ""                14.75                    1 388   49    763   0     <> 388   <> <> 
    389      3   61.106527    6.607317   25.813689    49 " " F A    2  -0.00500  -0.00500 "PHE " " CB " "    "    6   0    0    0 "C9576" 1     1     7     0     "" 2     ""                16.31                    1 389   49    764   0     <> 389   <> <> 
    390      2   61.505085    6.012614   24.474973    49 " " F A    2  -0.11500  -0.11500 "PHE " " CG " "    "    6   0    0    0 "C9577" 1     1     7     0     "" 2     ""                17.37                    1 390   49    765   0     <> 390   <> <> 
    391      2   62.863356    5.760401   24.195162    49 " " F A    2  -0.11500  -0.11500 "PHE " " CD1" "    "    6   0    0    0 "C9578" 1     1     7     0     "" 2     ""                17.12                    1 391   49    766   0     <> 391   <> <> 
    392      2   60.531615    5.819929   23.472485    49 " " F A    2  -0.11500  -0.11500 "PHE " " CD2" "    "    6   0    0    0 "C9579" 1     1     7     0     "" 2     ""                17.38                    1 392   49    767   0     <> 392   <> <> 
    393      2   63.247825    5.330981   22.912986    49 " " F A    2  -0.11500  -0.11500 "PHE " " CE1" "    "    6   0    0    0 "C9580" 1     1     7     0     "" 2     ""                18.16                    1 393   49    768   0     <> 393   <> <> 
    394      2   60.921641    5.391996   22.192094    49 " " F A    2  -0.11500  -0.11500 "PHE " " CE2" "    "    6   0    0    0 "C9581" 1     1     7     0     "" 2     ""                17.93                    1 394   49    769   0     <> 394   <> <> 
    395      2   62.276997    5.144570   21.912162    49 " " F A    2  -0.11500  -0.11500 "PHE " " CZ " "    "    6   0    0    0 "C9582" 1     1     7     0     "" 2     ""                 19.4                    1 395   49    770   0     <> 395   <> <> 
    396     25   59.938393    9.295459   24.591638    50 " " A A   43  -0.50000  -0.50000 "ALA " " N  " "    "    7   0    0    0 "N9583" 1     1     7     0     "" 43    ""                14.42                    1 396   50    780   0     <> 396   <> <> 
    397      3   59.460667   10.125438   23.484716    50 " " A A    2   0.14000   0.14000 "ALA " " CA " "    "    6   0    0    0 "C9584" 1     1     -1107 0     "" 2     ""                15.26                    1 397   50    781   0     <> 397   <> <> 
    398      2   60.129664   11.508403   23.459865    50 " " A A    2   0.50000   0.50000 "ALA " " C  " "    "    6   0    0    0 "C9585" 1     1     7     0     "" 2     ""                16.67                    1 398   50    782   0     <> 398   <> <> 
    399     15   60.377123   12.033381   22.380379    50 " " A A   70  -0.50000  -0.50000 "ALA " " O  " "    "    8   0    0    0 "O9586" 1     1     7     0     "" 70    ""                15.14                    1 399   50    783   0     <> 399   <> <> 
    400      3   57.935370   10.276705   23.573923    50 " " A A    2  -0.18000  -0.18000 "ALA " " CB " "    "    6   0    0    0 "C9587" 1     1     7     0     "" 2     ""                14.43                    1 400   50    784   0     <> 400   <> <> 
    401     25   60.490396   12.054648   24.633673    51 " " K A   43  -0.50000  -0.50000 "LYS " " N  " "    "    7   0    0    0 "N9588" 1     1     7     0     "" 43    ""                 15.6                    1 401   51    790   0     <> 401   <> <> 
    402      3   61.226731   13.305810   24.796036    51 " " K A    2   0.14000   0.14000 "LYS " " CA " "    "    6   0    0    0 "C9589" 1     1     -1107 0     "" 2     ""                 19.2                    1 402   51    791   0     <> 402   <> <> 
    403      2   62.700278   13.213091   24.359667    51 " " K A    2   0.50000   0.50000 "LYS " " C  " "    "    6   0    0    0 "C9590" 1     1     7     0     "" 2     ""                 18.6                    1 403   51    792   0     <> 403   <> <> 
    404     15   63.216042   14.211351   23.857436    51 " " K A   70  -0.50000  -0.50000 "LYS " " O  " "    "    8   0    0    0 "O9591" 1     1     7     0     "" 70    ""                17.29                    1 404   51    793   0     <> 404   <> <> 
    405      3   61.159622   13.740608   26.270724    51 " " K A    2  -0.12000  -0.12000 "LYS " " CB " "    "    6   0    0    0 "C9592" 1     1     7     0     "" 2     ""                19.29                    1 405   51    794   0     <> 405   <> <> 
    406      3   59.828684   14.415113   26.623698    51 " " K A    2  -0.12000  -0.12000 "LYS " " CG " "    "    6   0    0    0 "C9593" 1     1     7     0     "" 2     ""                23.85                    1 406   51    795   0     <> 406   <> <> 
    407      3   59.698391   14.666130   28.129162    51 " " K A    2  -0.12000  -0.12000 "LYS " " CD " "    "    6   0    0    0 "C9594" 1     1     7     0     "" 2     ""                27.25                    1 407   51    796   0     <> 407   <> <> 
    408      3   58.380884   15.357137   28.477273    51 " " K A    2   0.19000   0.19000 "LYS " " CE " "    "    6   0    0    0 "C9595" 1     1     7     0     "" 2     ""                29.44                    1 408   51    797   0     <> 408   <> <> 
    409     32   58.258349   15.584197   29.925258    51 " " K A   43  -0.30000  -0.30000 "LYS " " NZ " "    "    7   1    0    0 "N9596" 1     1     7     0     "" 43    ""                33.88                    1 409   51    798   0     <> 409   <> <> 
    410     25   63.366053   12.043276   24.482066    52 " " T A   43  -0.50000  -0.50000 "THR " " N  " "    "    7   0    0    0 "N9597" 1     1     7     0     "" 43    ""                18.67                    1 410   52    812   0     <> 410   <> <> 
    411      3   64.713719   11.827902   23.924407    52 " " T A    2   0.14000   0.14000 "THR " " CA " "    "    6   0    0    0 "C9598" 1     1     -1107 0     "" 2     ""                 18.8                    1 411   52    813   0     <> 411   <> <> 
    412      2   64.678963   11.787622   22.385532    52 " " T A    2   0.50000   0.50000 "THR " " C  " "    "    6   0    0    0 "C9599" 1     1     7     0     "" 2     ""                19.14                    1 412   52    814   0     <> 412   <> <> 
    413     15   65.649905   12.192438   21.750977    52 " " T A   70  -0.50000  -0.50000 "THR " " O  " "    "    8   0    0    0 "O9600" 1     1     7     0     "" 70    ""                17.98                    1 413   52    815   0     <> 413   <> <> 
    414      3   65.394738   10.536527   24.466372    52 " " T A    2   0.20500   0.20500 "THR " " CB " "    "    6   0    0    0 "C9601" 1     1     7     0     "" 2     ""                20.52                    1 414   52    816   0     <> 414   <> <> 
    415     16   64.883553    9.331034   23.926720    52 " " T A   70  -0.68300  -0.68300 "THR " " OG1" "    "    8   0    0    0 "O9602" 1     1     7     0     "%UT" 13    ""                18.13                    1 415   52    817   0     <> 415   <> <> 
    416      3   65.450236   10.432565   25.993823    52 " " T A    2  -0.18000  -0.18000 "THR " " CG2" "    "    6   0    0    0 "C9603" 1     1     7     0     "" 2     ""                21.49                    1 416   52    818   0     <> 416   <> <> 
    417     25   63.553982   11.339255   21.802383    53 " " C A   43  -0.50000  -0.50000 "CYS " " N  " "    "    7   0    0    0 "N9604" 1     1     7     0     "" 43    ""                17.78                    1 417   53    826   0     <> 417   <> <> 
    418      3   63.341024   11.237663   20.363657    53 " " C A    2   0.14000   0.14000 "CYS " " CA " "    "    6   0    0    0 "C9605" 1     1     -1107 0     "" 2     ""                19.21                    1 418   53    827   0     <> 418   <> <> 
    419      2   62.925070   12.582820   19.745579    53 " " C A    2   0.50000   0.50000 "CYS " " C  " "    "    6   0    0    0 "C9606" 1     1     7     0     "" 2     ""                19.89                    1 419   53    828   0     <> 419   <> <> 
    420     15   63.237877   12.833140   18.583207    53 " " C A   70  -0.50000  -0.50000 "CYS " " O  " "    "    8   0    0    0 "O9607" 1     1     7     0     "" 70    ""                18.44                    1 420   53    829   0     <> 420   <> <> 
    421      3   62.241159   10.199452   20.095983    53 " " C A    2   0.09750   0.09750 "CYS " " CB " "    "    6   0    0    0 "C9608" 1     1     7     0     "" 2     ""                20.69                    1 421   53    830   0     <> 421   <> <> 
    422     49   62.539395    8.556592   20.802886    53 " " C A   13  -0.21750  -0.21750 "CYS " " SG " "    "   16   0    0    0 "S9609" 1     1     7     0     "" 13    ""                 20.1                    1 422   53    831   0     <> 422   <> <> 
    423     25   62.265827   13.463812   20.517752    54 " " V A   43  -0.50000  -0.50000 "VAL " " N  " "    "    7   0    0    0 "N9610" 1     1     7     0     "" 43    ""                20.07                    1 423   54    836   0     <> 423   <> <> 
    424      3   61.953643   14.847547   20.143971    54 " " V A    2   0.14000   0.14000 "VAL " " CA " "    "    6   0    0    0 "C9611" 1     1     -1107 0     "" 2     ""                 21.2                    1 424   54    837   0     <> 424   <> <> 
    425      2   63.229038   15.706445   20.190534    54 " " V A    2   0.50000   0.50000 "VAL " " C  " "    "    6   0    0    0 "C9612" 1     1     7     0     "" 2     ""                22.17                    1 425   54    838   0     <> 425   <> <> 
    426     15   63.415539   16.552499   19.315965    54 " " V A   70  -0.50000  -0.50000 "VAL " " O  " "    "    8   0    0    0 "O9613" 1     1     7     0     "" 70    ""                22.33                    1 426   54    839   0     <> 426   <> <> 
    427      3   60.874434   15.400492   21.114790    54 " " V A    2  -0.06000  -0.06000 "VAL " " CB " "    "    6   0    0    0 "C9614" 1     1     7     0     "" 2     ""                20.44                    1 427   54    840   0     <> 427   <> <> 
    428      3   60.656307   16.927191   21.055798    54 " " V A    2  -0.18000  -0.18000 "VAL " " CG1" "    "    6   0    0    0 "C9615" 1     1     7     0     "" 2     ""                22.77                    1 428   54    841   0     <> 428   <> <> 
    429      3   59.526190   14.710733   20.876771    54 " " V A    2  -0.18000  -0.18000 "VAL " " CG2" "    "    6   0    0    0 "C9616" 1     1     7     0     "" 2     ""                19.95                    1 429   54    842   0     <> 429   <> <> 
    430     25   64.108666   15.462347   21.179208    55 " " A A   43  -0.50000  -0.50000 "ALA " " N  " "    "    7   0    0    0 "N9617" 1     1     7     0     "" 43    ""                19.68                    1 430   55    852   0     <> 430   <> <> 
    431      3   65.405552   16.118287   21.330644    55 " " A A    2   0.14000   0.14000 "ALA " " CA " "    "    6   0    0    0 "C9618" 1     1     -1107 0     "" 2     ""                20.67                    1 431   55    853   0     <> 431   <> <> 
    432      2   66.401126   15.677396   20.244217    55 " " A A    2   0.50000   0.50000 "ALA " " C  " "    "    6   0    0    0 "C9619" 1     1     7     0     "" 2     ""                 20.8                    1 432   55    854   0     <> 432   <> <> 
    433     15   67.171723   16.507325   19.763962    55 " " A A   70  -0.50000  -0.50000 "ALA " " O  " "    "    8   0    0    0 "O9620" 1     1     7     0     "" 70    ""                20.56                    1 433   55    855   0     <> 433   <> <> 
    434      3   65.975412   15.767975   22.714427    55 " " A A    2  -0.18000  -0.18000 "ALA " " CB " "    "    6   0    0    0 "C9621" 1     1     7     0     "" 2     ""                21.19                    1 434   55    856   0     <> 434   <> <> 
    435     25   66.358007   14.397055   19.837055    56 " " D A   43  -0.50000  -0.50000 "ASP " " N  " "    "    7   0    0    0 "N9622" 0     1     7     0     "" 43    ""                20.73                    1 435   56    862   0     <> 435   <> <> 
    436      3   67.140168   13.834097   18.742875    56 " " D A    2   0.14000   0.14000 "ASP " " CA " "    "    6   0    0    0 "C9623" 0     1     -1107 0     "" 2     ""                21.26                    1 436   56    863   0     <> 436   <> <> 
    437      2   66.450185   12.575442   18.199839    56 " " D A    2   0.50000   0.50000 "ASP " " C  " "    "    6   0    0    0 "C9624" 0     1     7     0     "" 2     ""                22.61                    1 437   56    864   0     <> 437   <> <> 
    438     15   66.384136   11.565874   18.896568    56 " " D A   70  -0.50000  -0.50000 "ASP " " O  " "    "    8   0    0    0 "O9625" 0     1     7     0     "" 70    ""                18.73                    1 438   56    865   0     <> 438   <> <> 
    439      3   68.616597   13.633926   19.177700    56 " " D A    2  -0.22000  -0.22000 "ASP " " CB " "    "    6   0    0    0 "C9626" 0     1     7     0     "" 2     ""                 23.3                    1 439   56    866   0     <> 439   <> <> 
    440      2   69.516550   12.935269   18.151271    56 " " D A    2   0.70000   0.70000 "ASP " " CG " "    "    6   0    0    0 "C9627" 0     1     7     0     "%UT" 13    ""                25.37                    1 440   56    867   0     <> 440   <> <> 
    441     15   70.507382   12.317936   18.596118    56 " " D A   70  -0.80000  -0.80000 "ASP " " OD1" "    "    8   0    0    0 "O9628" 0     1     7     0     "" 70    ""                31.53                    1 441   56    868   0     <> 441   <> <> 
    442     18   69.213214   13.037946   16.941459    56 " " D A   70  -0.80000  -0.80000 "ASP " " OD2" "    "    8  -1    0    0 "O9629" 0     1     7     0     "" 70    ""                25.61                    1 442   56    869   0     <> 442   <> <> 
    443     25   65.995532   12.617853   16.936774    57 " " E A   43  -0.50000  -0.50000 "GLU " " N  " "    "    7   0    0    0 "N9630" 0     1     7     0     "" 43    ""                22.66                    1 443   57    874   0     <> 443   <> <> 
    444      3   65.388810   11.503780   16.199162    57 " " E A    2   0.14000   0.14000 "GLU " " CA " "    "    6   0    0    0 "C9631" 0     1     -1107 0     "" 2     ""                25.17                    1 444   57    875   0     <> 444   <> <> 
    445      2   66.337303   10.301603   15.996940    57 " " E A    2   0.50000   0.50000 "GLU " " C  " "    "    6   0    0    0 "C9632" 0     1     7     0     "" 2     ""                26.13                    1 445   57    876   0     <> 445   <> <> 
    446     15   65.862730    9.188429   15.769807    57 " " E A   70  -0.50000  -0.50000 "GLU " " O  " "    "    8   0    0    0 "O9633" 0     1     7     0     "" 70    ""                25.96                    1 446   57    877   0     <> 446   <> <> 
    447      3   64.898386   12.048892   14.837654    57 " " E A    2  -0.12000  -0.12000 "GLU " " CB " "    "    6   0    0    0 "C9634" 0     1     7     0     "" 2     ""                28.68                    1 447   57    878   0     <> 447   <> <> 
    448      3   66.023851   12.491919   13.867058    57 " " E A    2  -0.22000  -0.22000 "GLU " " CG " "    "    6   0    0    0 "C9635" 0     1     7     0     "" 2     ""                31.01                    1 448   57    879   0     <> 448   <> <> 
    449      2   65.530963   12.932323   12.488745    57 " " E A    2   0.70000   0.70000 "GLU " " CD " "    "    6   0    0    0 "C9636" 0     1     7     0     "%UT" 13    ""                34.26                    1 449   57    880   0     <> 449   <> <> 
    450     15   64.328639   13.254316   12.363384    57 " " E A   70  -0.80000  -0.80000 "GLU " " OE1" "    "    8   0    0    0 "O9637" 0     1     7     0     "" 70    ""                34.41                    1 450   57    881   0     <> 450   <> <> 
    451     18   66.375408   12.913267   11.567358    57 " " E A   70  -0.80000  -0.80000 "GLU " " OE2" "    "    8  -1    0    0 "O9638" 0     1     7     0     "" 70    ""                32.21                    1 451   57    882   0     <> 451   <> <> 
    452     25   67.660997   10.529474   16.075626    58 " " S A   43  -0.50000  -0.50000 "SER " " N  " "    "    7   0    0    0 "N9639" 0     1     7     0     "" 43    ""                25.44                    1 452   58    889   0     <> 452   <> <> 
    453      3   68.713246    9.529438   15.903730    58 " " S A    2   0.14000   0.14000 "SER " " CA " "    "    6   0    0    0 "C9640" 0     1     -1107 0     "" 2     ""                26.26                    1 453   58    890   0     <> 453   <> <> 
    454      2   69.168800    8.913606   17.238369    58 " " S A    2   0.50000   0.50000 "SER " " C  " "    "    6   0    0    0 "C9641" 0     1     7     0     "" 2     ""                25.47                    1 454   58    891   0     <> 454   <> <> 
    455     15   70.047537    8.050826   17.222559    58 " " S A   70  -0.50000  -0.50000 "SER " " O  " "    "    8   0    0    0 "O9642" 0     1     7     0     "" 70    ""                27.23                    1 455   58    892   0     <> 455   <> <> 
    456      3   69.928182   10.196818   15.228157    58 " " S A    2   0.14500   0.14500 "SER " " CB " "    "    6   0    0    0 "C9643" 0     1     7     0     "" 2     ""                26.03                    1 456   58    893   0     <> 456   <> <> 
    457     16   69.592566   10.581810   13.910301    58 " " S A   70  -0.68300  -0.68300 "SER " " OG " "    "    8   0    0    0 "O9644" 0     1     7     0     "%UT" 13    ""                30.57                    1 457   58    894   0     <> 457   <> <> 
    458     25   68.545976    9.285449   18.374079    59 " " A A   43  -0.50000  -0.50000 "ALA " " N  " "    "    7   0    0    0 "N9645" 0     1     7     0     "" 43    ""                25.23                    1 458   59    900   0     <> 458   <> <> 
    459      3   68.709906    8.626052   19.671844    59 " " A A    2   0.14000   0.14000 "ALA " " CA " "    "    6   0    0    0 "C9646" 0     1     -1107 0     "" 2     ""                 23.9                    1 459   59    901   0     <> 459   <> <> 
    460      2   68.211446    7.170755   19.604805    59 " " A A    2   0.50000   0.50000 "ALA " " C  " "    "    6   0    0    0 "C9647" 0     1     7     0     "" 2     ""                   24                    1 460   59    902   0     <> 460   <> <> 
    461     15   67.333935    6.853413   18.799906    59 " " A A   70  -0.50000  -0.50000 "ALA " " O  " "    "    8   0    0    0 "O9648" 0     1     7     0     "" 70    ""                20.59                    1 461   59    903   0     <> 461   <> <> 
    462      3   67.939436    9.416387   20.741508    59 " " A A    2  -0.18000  -0.18000 "ALA " " CB " "    "    6   0    0    0 "C9649" 0     1     7     0     "" 2     ""                24.92                    1 462   59    904   0     <> 462   <> <> 
    463     25   68.813439    6.281467   20.412711    60 " " E A   43  -0.50000  -0.50000 "GLU " " N  " "    "    7   0    0    0 "N9650" 0     1     7     0     "" 43    ""                23.73                    1 463   60    910   0     <> 463   <> <> 
    464      3   68.584484    4.832976   20.407769    60 " " E A    2   0.14000   0.14000 "GLU " " CA " "    "    6   0    0    0 "C9651" 0     1     -1107 0     "" 2     ""                26.92                    1 464   60    911   0     <> 464   <> <> 
    465      2   67.098826    4.449512   20.528739    60 " " E A    2   0.50000   0.50000 "GLU " " C  " "    "    6   0    0    0 "C9652" 0     1     7     0     "" 2     ""                25.35                    1 465   60    912   0     <> 465   <> <> 
    466     15   66.384064    4.977116   21.379123    60 " " E A   70  -0.50000  -0.50000 "GLU " " O  " "    "    8   0    0    0 "O9653" 0     1     7     0     "" 70    ""                 24.6                    1 466   60    913   0     <> 466   <> <> 
    467      3   69.459703    4.164204   21.488844    60 " " E A    2  -0.12000  -0.12000 "GLU " " CB " "    "    6   0    0    0 "C9654" 0     1     7     0     "" 2     ""                31.46                    1 467   60    914   0     <> 467   <> <> 
    468      3   69.097081    4.506378   22.954324    60 " " E A    2  -0.22000  -0.22000 "GLU " " CG " "    "    6   0    0    0 "C9655" 0     1     7     0     "" 2     ""                37.13                    1 468   60    915   0     <> 468   <> <> 
    469      2   69.861367    3.684464   23.993697    60 " " E A    2   0.70000   0.70000 "GLU " " CD " "    "    6   0    0    0 "C9656" 0     1     7     0     "%UT" 13    ""                41.08                    1 469   60    916   0     <> 469   <> <> 
    470     15   69.920829    4.163327   25.146561    60 " " E A   70  -0.80000  -0.80000 "GLU " " OE1" "    "    8   0    0    0 "O9657" 0     1     7     0     "" 70    ""                42.89                    1 470   60    917   0     <> 470   <> <> 
    471     18   70.347056    2.586833   23.641295    60 " " E A   70  -0.80000  -0.80000 "GLU " " OE2" "    "    8  -1    0    0 "O9658" 0     1     7     0     "" 70    ""                42.69                    1 471   60    918   0     <> 471   <> <> 
    472     25   66.645228    3.555190   19.635247    61 " " N A   43  -0.50000  -0.50000 "ASN " " N  " "    "    7   0    0    0 "N9659" 0     1     7     0     "" 43    ""                 23.6                    1 472   61    925   0     <> 472   <> <> 
    473      3   65.301765    2.966044   19.560534    61 " " N A    2   0.14000   0.14000 "ASN " " CA " "    "    6   0    0    0 "C9660" 0     1     -1107 0     "" 2     ""                22.35                    1 473   61    926   0     <> 473   <> <> 
    474      2   64.236458    3.883507   18.940692    61 " " N A    2   0.50000   0.50000 "ASN " " C  " "    "    6   0    0    0 "C9661" 0     1     7     0     "" 2     ""                21.31                    1 474   61    927   0     <> 474   <> <> 
    475     15   63.141013    3.409007   18.653552    61 " " N A   70  -0.50000  -0.50000 "ASN " " O  " "    "    8   0    0    0 "O9662" 0     1     7     0     "" 70    ""                18.57                    1 475   61    928   0     <> 475   <> <> 
    476      3   64.819992    2.342747   20.898889    61 " " N A    2  -0.12000  -0.12000 "ASN " " CB " "    "    6   0    0    0 "C9663" 0     1     7     0     "" 2     ""                23.97                    1 476   61    929   0     <> 476   <> <> 
    477      2   65.775788    1.291583   21.465471    61 " " N A    2   0.50000   0.50000 "ASN " " CG " "    "    6   0    0    0 "C9664" 0     1     7     0     "%UT" 13    ""                27.33                    1 477   61    930   0     <> 477   "No Flip" <> 
    478     15   65.995030    0.253052   20.847834    61 " " N A   70  -0.50000  -0.50000 "ASN " " OD1" "    "    8   0    0    0 "O9665" 0     1     7     0     "" 70    ""                30.56                    1 478   61    931   0     <> 478   <> <> 
    479     25   66.368029    1.569107   22.628660    61 " " N A   43  -0.76000  -0.76000 "ASN " " ND2" "    "    7   0    0    0 "N9666" 0     1     7     0     "" 43    ""                29.09                    1 479   61    932   0     <> 479   <> <> 
    480     25   64.519289    5.182403   18.743592    62 " " C A   43  -0.50000  -0.50000 "CYS " " N  " "    "    7   0    0    0 "N9667" 0     1     7     0     "" 43    ""                18.86                    1 480   62    939   0     <> 480   <> <> 
    481      3   63.547846    6.188117   18.304311    62 " " C A    2   0.14000   0.14000 "CYS " " CA " "    "    6   0    0    0 "C9668" 0     1     -1107 0     "" 2     ""                19.74                    1 481   62    940   0     <> 481   <> <> 
    482      2   63.062852    5.989450   16.862195    62 " " C A    2   0.50000   0.50000 "CYS " " C  " "    "    6   0    0    0 "C9669" 0     1     7     0     "" 2     ""                20.36                    1 482   62    941   0     <> 482   <> <> 
    483     15   61.952136    6.407346   16.540595    62 " " C A   70  -0.50000  -0.50000 "CYS " " O  " "    "    8   0    0    0 "O9670" 0     1     7     0     "" 70    ""                18.65                    1 483   62    942   0     <> 483   <> <> 
    484      3   64.177959    7.581120   18.448065    62 " " C A    2   0.09750   0.09750 "CYS " " CB " "    "    6   0    0    0 "C9671" 0     1     7     0     "" 2     ""                19.42                    1 484   62    943   0     <> 484   <> <> 
    485     49   64.415226    8.077517   20.170682    62 " " C A   13  -0.21750  -0.21750 "CYS " " SG " "    "   16   0    0    0 "S9672" 0     1     7     0     "" 13    ""                20.83                    1 485   62    944   0     <> 485   <> <> 
    486     25   63.861812    5.310425   16.023918    63 " " D A   43  -0.50000  -0.50000 "ASP " " N  " "    "    7   0    0    0 "N9673" 0     1     7     0     "" 43    ""                18.69                    1 486   63    949   0     <> 486   <> <> 
    487      3   63.560879    4.984387   14.631039    63 " " D A    2   0.14000   0.14000 "ASP " " CA " "    "    6   0    0    0 "C9674" 0     1     -1107 0     "" 2     ""                 20.8                    1 487   63    950   0     <> 487   <> <> 
    488      2   62.675980    3.729297   14.476031    63 " " D A    2   0.50000   0.50000 "ASP " " C  " "    "    6   0    0    0 "C9675" 0     1     7     0     "" 2     ""                21.91                    1 488   63    951   0     <> 488   <> <> 
    489     15   62.278216    3.415439   13.353805    63 " " D A   70  -0.50000  -0.50000 "ASP " " O  " "    "    8   0    0    0 "O9676" 0     1     7     0     "" 70    ""                22.58                    1 489   63    952   0     <> 489   <> <> 
    490      3   64.895891    4.797673   13.860239    63 " " D A    2  -0.22000  -0.22000 "ASP " " CB " "    "    6   0    0    0 "C9677" 0     1     7     0     "" 2     ""                25.56                    1 490   63    953   0     <> 490   <> <> 
    491      2   65.759487    3.582754   14.243656    63 " " D A    2   0.70000   0.70000 "ASP " " CG " "    "    6   0    0    0 "C9678" 0     1     7     0     "%UT" 13    ""                26.83                    1 491   63    954   0     <> 491   <> <> 
    492     15   65.794286    3.233901   15.445410    63 " " D A   70  -0.80000  -0.80000 "ASP " " OD1" "    "    8   0    0    0 "O9679" 0     1     7     0     "" 70    ""                29.14                    1 492   63    955   0     <> 492   <> <> 
    493     18   66.390810    3.033649   13.315226    63 " " D A   70  -0.80000  -0.80000 "ASP " " OD2" "    "    8  -1    0    0 "O9680" 0     1     7     0     "" 70    ""                31.69                    1 493   63    956   0     <> 493   <> <> 
    494     25   62.329312    3.041340   15.577318    64 " " K A   43  -0.50000  -0.50000 "LYS " " N  " "    "    7   0    0    0 "N9681" 0     1     7     0     "" 43    ""                 19.9                    1 494   64    961   0     <> 494   <> <> 
    495      3   61.372197    1.937145   15.599427    64 " " K A    2   0.14000   0.14000 "LYS " " CA " "    "    6   0    0    0 "C9682" 0     1     -1107 0     "" 2     ""                21.76                    1 495   64    962   0     <> 495   <> <> 
    496      2   59.942836    2.490152   15.488170    64 " " K A    2   0.50000   0.50000 "LYS " " C  " "    "    6   0    0    0 "C9683" 0     1     7     0     "" 2     ""                20.83                    1 496   64    963   0     <> 496   <> <> 
    497     15   59.657964    3.593816   15.959253    64 " " K A   70  -0.50000  -0.50000 "LYS " " O  " "    "    8   0    0    0 "O9684" 0     1     7     0     "" 70    ""                20.17                    1 497   64    964   0     <> 497   <> <> 
    498      3   61.503909    1.178375   16.934305    64 " " K A    2  -0.12000  -0.12000 "LYS " " CB " "    "    6   0    0    0 "C9685" 0     1     7     0     "" 2     ""                20.43                    1 498   64    965   0     <> 498   <> <> 
    499      3   62.839841    0.431470   17.076756    64 " " K A    2  -0.12000  -0.12000 "LYS " " CG " "    "    6   0    0    0 "C9686" 0     1     7     0     "" 2     ""                 23.4                    1 499   64    966   0     <> 499   <> <> 
    500      3   62.955613   -0.316268   18.411231    64 " " K A    2  -0.12000  -0.12000 "LYS " " CD " "    "    6   0    0    0 "C9687" 0     1     7     0     "" 2     ""                24.65                    1 500   64    967   0     <> 500   <> <> 
    501      3   64.197421   -1.213619   18.473624    64 " " K A    2   0.19000   0.19000 "LYS " " CE " "    "    6   0    0    0 "C9688" 0     1     7     0     "" 2     ""                26.63                    1 501   64    968   0     <> 501   <> <> 
    502     32   64.266030   -1.938185   19.753569    64 " " K A   43  -0.30000  -0.30000 "LYS " " NZ " "    "    7   1    0    0 "N9689" 0     1     7     0     "" 43    ""                31.04                    1 502   64    969   0     <> 502   <> <> 
    503     25   59.043950    1.709072   14.865656    65 " " S A   43  -0.50000  -0.50000 "SER " " N  " "    "    7   0    0    0 "N9690" 0     1     7     0     "" 43    ""                19.23                    1 503   65    983   0     <> 503   <> <> 
    504      3   57.629045    2.044607   14.687042    65 " " S A    2   0.14000   0.14000 "SER " " CA " "    "    6   0    0    0 "C9691" 0     1     -1107 0     "" 2     ""                 20.8                    1 504   65    984   0     <> 504   <> <> 
    505      2   56.879602    2.120004   16.031460    65 " " S A    2   0.50000   0.50000 "SER " " C  " "    "    6   0    0    0 "C9692" 0     1     7     0     "" 2     ""                20.91                    1 505   65    985   0     <> 505   <> <> 
    506     15   57.331025    1.569155   17.036283    65 " " S A   70  -0.50000  -0.50000 "SER " " O  " "    "    8   0    0    0 "O9693" 0     1     7     0     "" 70    ""                22.89                    1 506   65    986   0     <> 506   <> <> 
    507      3   56.978697    1.019004   13.725542    65 " " S A    2   0.14500   0.14500 "SER " " CB " "    "    6   0    0    0 "C9694" 0     1     7     0     "" 2     ""                18.95                    1 507   65    987   0     <> 507   <> <> 
    508     16   56.601086   -0.199225   14.341327    65 " " S A   70  -0.68300  -0.68300 "SER " " OG " "    "    8   0    0    0 "O9695" 0     1     7     0     "%UT" 13    ""                18.44                    1 508   65    988   0     <> 508   <> <> 
    509     25   55.714717    2.785856   16.034111    66 " " L A   43  -0.50000  -0.50000 "LEU " " N  " "    "    7   0    0    0 "N9696" 1     1     7     0     "" 43    ""                22.17                    1 509   66    994   0     <> 509   <> <> 
    510      3   54.826540    2.921659   17.192465    66 " " L A    2   0.14000   0.14000 "LEU " " CA " "    "    6   0    0    0 "C9697" 1     1     -1107 0     "" 2     ""                21.89                    1 510   66    995   0     <> 510   <> <> 
    511      2   54.316356    1.571399   17.712053    66 " " L A    2   0.50000   0.50000 "LEU " " C  " "    "    6   0    0    0 "C9698" 1     1     7     0     "" 2     ""                19.45                    1 511   66    996   0     <> 511   <> <> 
    512     15   54.218428    1.402847   18.924366    66 " " L A   70  -0.50000  -0.50000 "LEU " " O  " "    "    8   0    0    0 "O9699" 1     1     7     0     "" 70    ""                18.45                    1 512   66    997   0     <> 512   <> <> 
    513      3   53.628272    3.827190   16.822338    66 " " L A    2  -0.12000  -0.12000 "LEU " " CB " "    "    6   0    0    0 "C9700" 1     1     7     0     "" 2     ""                21.78                    1 513   66    998   0     <> 513   <> <> 
    514      3   53.744565    5.307704   17.232191    66 " " L A    2  -0.06000  -0.06000 "LEU " " CG " "    "    6   0    0    0 "C9701" 1     1     7     0     "" 2     ""                27.25                    1 514   66    999   0     <> 514   <> <> 
    515      3   53.315317    5.548095   18.686866    66 " " L A    2  -0.18000  -0.18000 "LEU " " CD1" "    "    6   0    0    0 "C9702" 1     1     7     0     "" 2     ""                26.29                    1 515   66    1000  0     <> 515   <> <> 
    516      3   55.130585    5.893207   16.968349    66 " " L A    2  -0.18000  -0.18000 "LEU " " CD2" "    "    6   0    0    0 "C9703" 1     1     7     0     "" 2     ""                25.78                    1 516   66    1001  0     <> 516   <> <> 
    517     25   54.041174    0.608091   16.814834    67 " " H A   43  -0.50000  -0.50000 "HIP " " N  " "    "    7   0    0    0 "N9704" 1     1     7     0     "" 43    ""                19.45                    1 517   67    1013  0     <> 517   <> <> 
    518      3   53.621269   -0.742872   17.182624    67 " " H A    2   0.14000   0.14000 "HIP " " CA " "    "    6   0    0    0 "C9705" 1     1     -1107 0     "" 2     ""                20.55                    1 518   67    1014  0     <> 518   <> <> 
    519      2   54.778419   -1.556725   17.774896    67 " " H A    2   0.50000   0.50000 "HIP " " C  " "    "    6   0    0    0 "C9706" 1     1     7     0     "" 2     ""                19.86                    1 519   67    1015  0     <> 519   <> <> 
    520     15   54.544236   -2.303523   18.723370    67 " " H A   70  -0.50000  -0.50000 "HIP " " O  " "    "    8   0    0    0 "O9707" 1     1     7     0     "" 70    ""                 20.6                    1 520   67    1016  0     <> 520   <> <> 
    521      3   53.072576   -1.489382   15.955280    67 " " H A    2  -0.00500  -0.00500 "HIP " " CB " "    "    6   0    0    0 "C9708" 1     1     7     0     "" 2     ""                23.38                    1 521   67    1017  0     <> 521   <> <> 
    522      2   51.815157   -0.909448   15.376112    67 " " H A    2   0.21500   0.21500 "HIP " " CG " "    "    6   0    0    0 "C9709" 1     1     7     0     "%UT" 13    "HIP"                26.26                    1 522   67    1018  0     <> 522   "HIP" <> 
    523     31   50.668678   -0.793348   16.140016    67 " " H A   43  -0.54000  -0.54000 "HIP " " ND1" "    "    7   1    0    0 "N9710" 1     1     7     0     "" 43    ""                28.33                    1 523   67    1019  0     <> 523   <> <> 
    524      2   51.513047   -0.455179   14.105770    67 " " H A    2   0.21500   0.21500 "HIP " " CD2" "    "    6   0    0    0 "C9711" 1     1     7     0     "" 2     ""                28.55                    1 524   67    1020  0     <> 524   <> <> 
    525      2   49.737604   -0.275540   15.351623    67 " " H A    2   0.38500   0.38500 "HIP " " CE1" "    "    6   0    0    0 "C9712" 1     1     7     0     "" 2     ""                26.81                    1 525   67    1021  0     <> 525   <> <> 
    526     25   50.189667   -0.051462   14.121568    67 " " H A   43  -0.54000  -0.54000 "HIP " " NE2" "    "    7   0    0    0 "N9713" 1     1     7     0     "" 43    ""                30.65                    1 526   67    1022  0     <> 526   <> <> 
    527     25   56.016490   -1.379561   17.269314    68 " " T A   43  -0.50000  -0.50000 "THR " " N  " "    "    7   0    0    0 "N9714" 1     1     7     0     "" 43    ""                19.04                    1 527   68    1031  0     <> 527   <> <> 
    528      3   57.229586   -2.005956   17.804537    68 " " T A    2   0.14000   0.14000 "THR " " CA " "    "    6   0    0    0 "C9715" 1     1     -1107 0     "" 2     ""                20.68                    1 528   68    1032  0     <> 528   <> <> 
    529      2   57.481321   -1.522036   19.238070    68 " " T A    2   0.50000   0.50000 "THR " " C  " "    "    6   0    0    0 "C9716" 1     1     7     0     "" 2     ""                19.81                    1 529   68    1033  0     <> 529   <> <> 
    530     15   57.589778   -2.346230   20.137941    68 " " T A   70  -0.50000  -0.50000 "THR " " O  " "    "    8   0    0    0 "O9717" 1     1     7     0     "" 70    ""                 19.1                    1 530   68    1034  0     <> 530   <> <> 
    531      3   58.462497   -1.719695   16.904938    68 " " T A    2   0.20500   0.20500 "THR " " CB " "    "    6   0    0    0 "C9718" 1     1     7     0     "" 2     ""                21.17                    1 531   68    1035  0     <> 531   <> <> 
    532     16   58.259800   -2.237242   15.607057    68 " " T A   70  -0.68300  -0.68300 "THR " " OG1" "    "    8   0    0    0 "O9719" 1     1     7     0     "%UT" 13    ""                24.14                    1 532   68    1036  0     <> 532   <> <> 
    533      3   59.761241   -2.370852   17.415411    68 " " T A    2  -0.18000  -0.18000 "THR " " CG2" "    "    6   0    0    0 "C9720" 1     1     7     0     "" 2     ""                24.53                    1 533   68    1037  0     <> 533   <> <> 
    534     25   57.514637   -0.198681   19.451820    69 " " L A   43  -0.50000  -0.50000 "LEU " " N  " "    "    7   0    0    0 "N9721" 1     1     7     0     "" 43    ""                 17.2                    1 534   69    1045  0     <> 534   <> <> 
    535      3   57.768116    0.442512   20.740209    69 " " L A    2   0.14000   0.14000 "LEU " " CA " "    "    6   0    0    0 "C9722" 1     1     -1107 0     "" 2     ""                18.99                    1 535   69    1046  0     <> 535   <> <> 
    536      2   56.688131    0.139290   21.787936    69 " " L A    2   0.50000   0.50000 "LEU " " C  " "    "    6   0    0    0 "C9723" 1     1     7     0     "" 2     ""                18.53                    1 536   69    1047  0     <> 536   <> <> 
    537     15   57.023893   -0.135386   22.939255    69 " " L A   70  -0.50000  -0.50000 "LEU " " O  " "    "    8   0    0    0 "O9724" 1     1     7     0     "" 70    ""                 20.7                    1 537   69    1048  0     <> 537   <> <> 
    538      3   57.857872    1.965003   20.518503    69 " " L A    2  -0.12000  -0.12000 "LEU " " CB " "    "    6   0    0    0 "C9725" 1     1     7     0     "" 2     ""                20.38                    1 538   69    1049  0     <> 538   <> <> 
    539      3   59.120272    2.415933   19.758684    69 " " L A    2  -0.06000  -0.06000 "LEU " " CG " "    "    6   0    0    0 "C9726" 1     1     7     0     "" 2     ""                 20.1                    1 539   69    1050  0     <> 539   <> <> 
    540      3   58.949353    3.853342   19.244035    69 " " L A    2  -0.18000  -0.18000 "LEU " " CD1" "    "    6   0    0    0 "C9727" 1     1     7     0     "" 2     ""                21.31                    1 540   69    1051  0     <> 540   <> <> 
    541      3   60.379534    2.266356   20.628216    69 " " L A    2  -0.18000  -0.18000 "LEU " " CD2" "    "    6   0    0    0 "C9728" 1     1     7     0     "" 2     ""                 20.2                    1 541   69    1052  0     <> 541   <> <> 
    542     25   55.406934    0.153797   21.384754    70 " " F A   43  -0.50000  -0.50000 "PHE " " N  " "    "    7   0    0    0 "N9729" 1     1     7     0     "" 43    ""                17.93                    1 542   70    1064  0     <> 542   <> <> 
    543      3   54.268467   -0.121078   22.256572    70 " " F A    2   0.14000   0.14000 "PHE " " CA " "    "    6   0    0    0 "C9730" 1     1     -1107 0     "" 2     ""                18.44                    1 543   70    1065  0     <> 543   <> <> 
    544      2   54.165726   -1.613816   22.611590    70 " " F A    2   0.50000   0.50000 "PHE " " C  " "    "    6   0    0    0 "C9731" 1     1     7     0     "" 2     ""                18.37                    1 544   70    1066  0     <> 544   <> <> 
    545     15   53.824688   -1.935152   23.747779    70 " " F A   70  -0.50000  -0.50000 "PHE " " O  " "    "    8   0    0    0 "O9732" 1     1     7     0     "" 70    ""                17.34                    1 545   70    1067  0     <> 545   <> <> 
    546      3   52.976909    0.332725   21.548406    70 " " F A    2  -0.00500  -0.00500 "PHE " " CB " "    "    6   0    0    0 "C9733" 1     1     7     0     "" 2     ""                20.55                    1 546   70    1068  0     <> 546   <> <> 
    547      2   51.739531    0.204929   22.410779    70 " " F A    2  -0.11500  -0.11500 "PHE " " CG " "    "    6   0    0    0 "C9734" 1     1     7     0     "" 2     ""                23.03                    1 547   70    1069  0     <> 547   <> <> 
    548      2   51.498286    1.143928   23.434862    70 " " F A    2  -0.11500  -0.11500 "PHE " " CD1" "    "    6   0    0    0 "C9735" 1     1     7     0     "" 2     ""                25.05                    1 548   70    1070  0     <> 548   <> <> 
    549      2   50.867412   -0.886860   22.234279    70 " " F A    2  -0.11500  -0.11500 "PHE " " CD2" "    "    6   0    0    0 "C9736" 1     1     7     0     "" 2     ""                25.02                    1 549   70    1071  0     <> 549   <> <> 
    550      2   50.398960    0.979267   24.296971    70 " " F A    2  -0.11500  -0.11500 "PHE " " CE1" "    "    6   0    0    0 "C9737" 1     1     7     0     "" 2     ""                26.14                    1 550   70    1072  0     <> 550   <> <> 
    551      2   49.776558   -1.052600   23.102054    70 " " F A    2  -0.11500  -0.11500 "PHE " " CE2" "    "    6   0    0    0 "C9738" 1     1     7     0     "" 2     ""                24.19                    1 551   70    1073  0     <> 551   <> <> 
    552      2   49.546426   -0.127823   24.138963    70 " " F A    2  -0.11500  -0.11500 "PHE " " CZ " "    "    6   0    0    0 "C9739" 1     1     7     0     "" 2     ""                24.92                    1 552   70    1074  0     <> 552   <> <> 
    553     25   54.522195   -2.514021   21.681883    71 " " G A   43  -0.50000  -0.50000 "GLY " " N  " "    "    7   0    0    0 "N9740" 1     1     7     0     "" 43    ""                20.05                    1 553   71    1084  0     <> 553   <> <> 
    554      3   54.407748   -3.954540   21.864752    71 " " G A    2   0.08000   0.08000 "GLY " " CA " "    "    6   0    0    0 "C9741" 1     1     -1107 0     "" 2     ""                20.36                    1 554   71    1085  0     <> 554   <> <> 
    555      2   55.614239   -4.517751   22.617094    71 " " G A    2   0.50000   0.50000 "GLY " " C  " "    "    6   0    0    0 "C9742" 1     1     7     0     "" 2     ""                20.62                    1 555   71    1086  0     <> 555   <> <> 
    556     15   55.441849   -5.460743   23.383835    71 " " G A   70  -0.50000  -0.50000 "GLY " " O  " "    "    8   0    0    0 "O9743" 1     1     7     0     "" 70    ""                18.42                    1 556   71    1087  0     <> 556   <> <> 
    557     25   56.802414   -3.894706   22.482126    72 " " D A   43  -0.50000  -0.50000 "ASP " " N  " "    "    7   0    0    0 "N9744" 1     1     7     0     "" 43    ""                20.18                    1 557   72    1091  0     <> 557   <> <> 
    558      3   57.975729   -4.144043   23.323549    72 " " D A    2   0.14000   0.14000 "ASP " " CA " "    "    6   0    0    0 "C9745" 1     1     -1107 0     "" 2     ""                   21                    1 558   72    1092  0     <> 558   <> <> 
    559      2   57.685751   -3.738158   24.772131    72 " " D A    2   0.50000   0.50000 "ASP " " C  " "    "    6   0    0    0 "C9746" 1     1     7     0     "" 2     ""                19.31                    1 559   72    1093  0     <> 559   <> <> 
    560     15   57.974534   -4.521086   25.671611    72 " " D A   70  -0.50000  -0.50000 "ASP " " O  " "    "    8   0    0    0 "O9747" 1     1     7     0     "" 70    ""                19.94                    1 560   72    1094  0     <> 560   <> <> 
    561      3   59.231939   -3.375678   22.828047    72 " " D A    2  -0.22000  -0.22000 "ASP " " CB " "    "    6   0    0    0 "C9748" 1     1     7     0     "" 2     ""                21.37                    1 561   72    1095  0     <> 561   <> <> 
    562      2   59.841657   -3.846106   21.501137    72 " " D A    2   0.70000   0.70000 "ASP " " CG " "    "    6   0    0    0 "C9749" 1     1     7     0     "%UT" 13    ""                25.91                    1 562   72    1096  0     <> 562   <> <> 
    563     15   60.730368   -3.120511   21.001805    72 " " D A   70  -0.80000  -0.80000 "ASP " " OD1" "    "    8   0    0    0 "O9750" 1     1     7     0     "" 70    ""                24.32                    1 563   72    1097  0     <> 563   <> <> 
    564     18   59.426227   -4.915315   21.003481    72 " " D A   70  -0.80000  -0.80000 "ASP " " OD2" "    "    8  -1    0    0 "O9751" 1     1     7     0     "" 70    ""                25.69                    1 564   72    1098  0     <> 564   <> <> 
    565     25   57.072381   -2.559996   24.995358    73 " " K A   43  -0.50000  -0.50000 "LYS " " N  " "    "    7   0    0    0 "N9752" 1     1     7     0     "" 43    ""                20.22                    1 565   73    1103  0     <> 565   <> <> 
    566      3   56.747681   -2.044086   26.325170    73 " " K A    2   0.14000   0.14000 "LYS " " CA " "    "    6   0    0    0 "C9753" 1     1     -1107 0     "" 2     ""                19.58                    1 566   73    1104  0     <> 566   <> <> 
    567      2   55.631138   -2.842822   27.025298    73 " " K A    2   0.50000   0.50000 "LYS " " C  " "    "    6   0    0    0 "C9754" 1     1     7     0     "" 2     ""                20.03                    1 567   73    1105  0     <> 567   <> <> 
    568     15   55.682395   -2.977153   28.247382    73 " " K A   70  -0.50000  -0.50000 "LYS " " O  " "    "    8   0    0    0 "O9755" 1     1     7     0     "" 70    ""                 20.8                    1 568   73    1106  0     <> 568   <> <> 
    569      3   56.363012   -0.551986   26.220687    73 " " K A    2  -0.12000  -0.12000 "LYS " " CB " "    "    6   0    0    0 "C9756" 1     1     7     0     "" 2     ""                20.88                    1 569   73    1107  0     <> 569   <> <> 
    570      3   56.340320    0.193610   27.570110    73 " " K A    2  -0.12000  -0.12000 "LYS " " CG " "    "    6   0    0    0 "C9757" 1     1     7     0     "" 2     ""                20.29                    1 570   73    1108  0     <> 570   <> <> 
    571      3   57.729356    0.352503   28.206535    73 " " K A    2  -0.12000  -0.12000 "LYS " " CD " "    "    6   0    0    0 "C9758" 1     1     7     0     "" 2     ""                20.06                    1 571   73    1109  0     <> 571   <> <> 
    572      3   57.671591    1.023896   29.579205    73 " " K A    2   0.19000   0.19000 "LYS " " CE " "    "    6   0    0    0 "C9759" 1     1     7     0     "" 2     ""                18.58                    1 572   73    1110  0     <> 572   <> <> 
    573     32   59.010829    1.119386   30.176585    73 " " K A   43  -0.30000  -0.30000 "LYS " " NZ " "    "    7   1    0    0 "N9760" 1     1     7     0     "" 43    ""                18.92                    1 573   73    1111  0     <> 573   <> <> 
    574     25   54.686194   -3.440105   26.272922    74 " " L A   43  -0.50000  -0.50000 "LEU " " N  " "    "    7   0    0    0 "N9761" 1     1     7     0     "" 43    ""                17.81                    1 574   74    1125  0     <> 574   <> <> 
    575      3   53.716265   -4.408242   26.796081    74 " " L A    2   0.14000   0.14000 "LEU " " CA " "    "    6   0    0    0 "C9762" 1     1     -1107 0     "" 2     ""                19.57                    1 575   74    1126  0     <> 575   <> <> 
    576      2   54.397969   -5.709080   27.251616    74 " " L A    2   0.50000   0.50000 "LEU " " C  " "    "    6   0    0    0 "C9763" 1     1     7     0     "" 2     ""                19.84                    1 576   74    1127  0     <> 576   <> <> 
    577     15   53.934511   -6.318735   28.209600    74 " " L A   70  -0.50000  -0.50000 "LEU " " O  " "    "    8   0    0    0 "O9764" 1     1     7     0     "" 70    ""                21.61                    1 577   74    1128  0     <> 577   <> <> 
    578      3   52.665298   -4.781874   25.721822    74 " " L A    2  -0.12000  -0.12000 "LEU " " CB " "    "    6   0    0    0 "C9765" 1     1     7     0     "" 2     ""                18.66                    1 578   74    1129  0     <> 578   <> <> 
    579      3   51.531254   -3.767867   25.464723    74 " " L A    2  -0.06000  -0.06000 "LEU " " CG " "    "    6   0    0    0 "C9766" 1     1     7     0     "" 2     ""                19.66                    1 579   74    1130  0     <> 579   <> <> 
    580      3   50.631327   -4.287611   24.333434    74 " " L A    2  -0.18000  -0.18000 "LEU " " CD1" "    "    6   0    0    0 "C9767" 1     1     7     0     "" 2     ""                19.97                    1 580   74    1131  0     <> 580   <> <> 
    581      3   50.681256   -3.494286   26.711457    74 " " L A    2  -0.18000  -0.18000 "LEU " " CD2" "    "    6   0    0    0 "C9768" 1     1     7     0     "" 2     ""                19.59                    1 581   74    1132  0     <> 581   <> <> 
    582     25   55.491528   -6.121366   26.589792    75 " " C A   43  -0.50000  -0.50000 "CYS " " N  " "    "    7   0    0    0 "N9769" 1     1     7     0     "" 43    ""                20.67                    1 582   75    1144  0     <> 582   <> <> 
    583      3   56.228019   -7.349571   26.885366    75 " " C A    2   0.14000   0.14000 "CYS " " CA " "    "    6   0    0    0 "C9770" 1     1     -1107 0     "" 2     ""                22.47                    1 583   75    1145  0     <> 583   <> <> 
    584      2   57.271697   -7.192821   28.005521    75 " " C A    2   0.50000   0.50000 "CYS " " C  " "    "    6   0    0    0 "C9771" 1     1     7     0     "" 2     ""                25.39                    1 584   75    1146  0     <> 584   <> <> 
    585     15   57.772661   -8.211216   28.481774    75 " " C A   70  -0.50000  -0.50000 "CYS " " O  " "    "    8   0    0    0 "O9772" 1     1     7     0     "" 70    ""                24.27                    1 585   75    1147  0     <> 585   <> <> 
    586      3   56.916541   -7.835648   25.596312    75 " " C A    2   0.09750   0.09750 "CYS " " CB " "    "    6   0    0    0 "C9773" 1     1     7     0     "" 2     ""                23.72                    1 586   75    1148  0     <> 586   <> <> 
    587     49   55.720288   -8.407711   24.365011    75 " " C A   13  -0.21750  -0.21750 "CYS " " SG " "    "   16   0    0    0 "S9774" 1     1     7     0     "" 13    ""                24.54                    1 587   75    1149  0     <> 587   <> <> 
    588     25   57.567073   -5.960200   28.466095    76 " " T A   43  -0.50000  -0.50000 "THR " " N  " "    "    7   0    0    0 "N9775" 0     1     7     0     "" 43    ""                24.25                    1 588   76    1154  0     <> 588   <> <> 
    589      3   58.430160   -5.710390   29.629137    76 " " T A    2   0.14000   0.14000 "THR " " CA " "    "    6   0    0    0 "C9776" 0     1     -1107 0     "" 2     ""                25.55                    1 589   76    1155  0     <> 589   <> <> 
    590      2   57.659055   -5.765514   30.963987    76 " " T A    2   0.50000   0.50000 "THR " " C  " "    "    6   0    0    0 "C9777" 0     1     7     0     "" 2     ""                23.92                    1 590   76    1156  0     <> 590   <> <> 
    591     15   58.314950   -5.799743   32.005999    76 " " T A   70  -0.50000  -0.50000 "THR " " O  " "    "    8   0    0    0 "O9778" 0     1     7     0     "" 70    ""                25.31                    1 591   76    1157  0     <> 591   <> <> 
    592      3   59.135748   -4.327237   29.531360    76 " " T A    2   0.20500   0.20500 "THR " " CB " "    "    6   0    0    0 "C9779" 0     1     7     0     "" 2     ""                25.01                    1 592   76    1158  0     <> 592   <> <> 
    593     16   58.242542   -3.230312   29.597628    76 " " T A   70  -0.68300  -0.68300 "THR " " OG1" "    "    8   0    0    0 "O9780" 0     1     7     0     "%UT" 13    ""                25.08                    1 593   76    1159  0     <> 593   <> <> 
    594      3   60.088081   -4.170827   28.340598    76 " " T A    2  -0.18000  -0.18000 "THR " " CG2" "    "    6   0    0    0 "C9781" 0     1     7     0     "" 2     ""                28.23                    1 594   76    1160  0     <> 594   <> <> 
    595     25   56.308120   -5.773800   30.968524    77 " " V A   43  -0.50000  -0.50000 "VAL " " N  " "    "    7   0    0    0 "N9782" 0     1     7     0     "" 43    ""                25.04                    1 595   77    1168  0     <> 595   <> <> 
    596      3   55.513749   -5.833032   32.203696    77 " " V A    2   0.14000   0.14000 "VAL " " CA " "    "    6   0    0    0 "C9783" 0     1     -1107 0     "" 2     ""                25.37                    1 596   77    1169  0     <> 596   <> <> 
    597      2   55.659542   -7.240602   32.817139    77 " " V A    2   0.50000   0.50000 "VAL " " C  " "    "    6   0    0    0 "C9784" 0     1     7     0     "" 2     ""                25.89                    1 597   77    1170  0     <> 597   <> <> 
    598     15   55.478195   -8.249559   32.133304    77 " " V A   70  -0.50000  -0.50000 "VAL " " O  " "    "    8   0    0    0 "O9785" 0     1     7     0     "" 70    ""                25.06                    1 598   77    1171  0     <> 598   <> <> 
    599      3   54.032495   -5.406524   31.968970    77 " " V A    2  -0.06000  -0.06000 "VAL " " CB " "    "    6   0    0    0 "C9786" 0     1     7     0     "" 2     ""                27.82                    1 599   77    1172  0     <> 599   <> <> 
    600      3   53.924153   -4.122978   31.127595    77 " " V A    2  -0.18000  -0.18000 "VAL " " CG1" "    "    6   0    0    0 "C9787" 0     1     7     0     "" 2     ""                28.99                    1 600   77    1173  0     <> 600   <> <> 
    601      3   53.088638   -6.485497   31.422678    77 " " V A    2  -0.18000  -0.18000 "VAL " " CG2" "    "    6   0    0    0 "C9788" 0     1     7     0     "" 2     ""                30.74                    1 601   77    1174  0     <> 601   <> <> 
    602     25   56.073615   -7.287390   34.092393    78 " " A A   43  -0.50000  -0.50000 "ALA " " N  " "    "    7   0    0    0 "N9789" 0     1     7     0     "" 43    ""                24.29                    1 602   78    1184  0     <> 602   <> <> 
    603      3   56.574062   -8.484641   34.768991    78 " " A A    2   0.14000   0.14000 "ALA " " CA " "    "    6   0    0    0 "C9790" 0     1     -1108 0     "" 2     ""                25.15                    1 603   78    1185  0     <> 603   <> <> 
    604      2   55.507791   -9.567890   34.997562    78 " " A A    2   0.50000   0.50000 "ALA " " C  " "    "    6   0    0    0 "C9791" 0     1     7     0     "" 2     ""                24.32                    1 604   78    1186  0     <> 604   <> <> 
    605     15   55.823569  -10.754362   34.921926    78 " " A A   70  -0.50000  -0.50000 "ALA " " O  " "    "    8   0    0    0 "O9792" 0     1     7     0     "" 70    ""                23.82                    1 605   78    1187  0     <> 605   <> <> 
    606      3   57.152201   -8.055288   36.126917    78 " " A A    2  -0.18000  -0.18000 "ALA " " CB " "    "    6   0    0    0 "C9793" 0     1     7     0     "" 2     ""                26.77                    1 606   78    1188  0     <> 606   <> <> 
    607     25   54.255859   -9.160261   35.254603    79 " " T A   43  -0.50000  -0.50000 "THR " " N  " "    "    7   0    0    0 "N9794" 0     1     7     0     "" 43    ""                23.09                    1 607   79    1194  0     <> 607   <> <> 
    608      3   53.127578  -10.031893   35.583063    79 " " T A    2   0.14000   0.14000 "THR " " CA " "    "    6   0    0    0 "C9795" 0     1     -1108 0     "" 2     ""                25.28                    1 608   79    1195  0     <> 608   <> <> 
    609      2   52.219465  -10.296989   34.362714    79 " " T A    2   0.50000   0.50000 "THR " " C  " "    "    6   0    0    0 "C9796" 0     1     7     0     "" 2     ""                23.38                    1 609   79    1196  0     <> 609   <> <> 
    610     15   51.064998  -10.674964   34.555566    79 " " T A   70  -0.50000  -0.50000 "THR " " O  " "    "    8   0    0    0 "O9797" 0     1     7     0     "" 70    ""                22.66                    1 610   79    1197  0     <> 610   <> <> 
    611      3   52.324069   -9.377149   36.741862    79 " " T A    2   0.20500   0.20500 "THR " " CB " "    "    6   0    0    0 "C9798" 0     1     7     0     "" 2     ""                27.09                    1 611   79    1198  0     <> 611   <> <> 
    612     16   51.766377   -8.132803   36.353372    79 " " T A   70  -0.68300  -0.68300 "THR " " OG1" "    "    8   0    0    0 "O9799" 0     1     7     0     "%UT" 13    ""                30.18                    1 612   79    1199  0     <> 612   <> <> 
    613      3   53.143116   -9.191280   38.028530    79 " " T A    2  -0.18000  -0.18000 "THR " " CG2" "    "    6   0    0    0 "C9800" 0     1     7     0     "" 2     ""                29.09                    1 613   79    1200  0     <> 613   <> <> 
    614     25   52.716057  -10.128689   33.118931    80 " " L A   43  -0.50000  -0.50000 "LEU " " N  " "    "    7   0    0    0 "N9801" 1     1     7     0     "" 43    ""                23.09                    1 614   80    1208  0     <> 614   <> <> 
    615      3   51.950581  -10.290854   31.873828    80 " " L A    2   0.14000   0.14000 "LEU " " CA " "    "    6   0    0    0 "C9802" 1     1     -1108 0     "" 2     ""                24.41                    1 615   80    1209  0     <> 615   <> <> 
    616      2   51.294781  -11.675650   31.737166    80 " " L A    2   0.50000   0.50000 "LEU " " C  " "    "    6   0    0    0 "C9803" 1     1     7     0     "" 2     ""                24.08                    1 616   80    1210  0     <> 616   <> <> 
    617     15   50.119824  -11.766729   31.392505    80 " " L A   70  -0.50000  -0.50000 "LEU " " O  " "    "    8   0    0    0 "O9804" 1     1     7     0     "" 70    ""                25.04                    1 617   80    1211  0     <> 617   <> <> 
    618      3   52.852775  -10.008981   30.652534    80 " " L A    2  -0.12000  -0.12000 "LEU " " CB " "    "    6   0    0    0 "C9805" 1     1     7     0     "" 2     ""                24.22                    1 618   80    1212  0     <> 618   <> <> 
    619      3   52.127247   -9.867715   29.290642    80 " " L A    2  -0.06000  -0.06000 "LEU " " CG " "    "    6   0    0    0 "C9806" 1     1     7     0     "" 2     ""                26.24                    1 619   80    1213  0     <> 619   <> <> 
    620      3   51.145188   -8.686891   29.222543    80 " " L A    2  -0.18000  -0.18000 "LEU " " CD1" "    "    6   0    0    0 "C9807" 1     1     7     0     "" 2     ""                27.36                    1 620   80    1214  0     <> 620   <> <> 
    621      3   53.159869   -9.737525   28.169318    80 " " L A    2  -0.18000  -0.18000 "LEU " " CD2" "    "    6   0    0    0 "C9808" 1     1     7     0     "" 2     ""                25.85                    1 621   80    1215  0     <> 621   <> <> 
    622     25   52.048776  -12.745332   32.031890    81 " " R A   43  -0.50000  -0.50000 "ARG " " N  " "    "    7   0    0    0 "N9809" 1     1     7     0     "" 43    ""                24.59                    1 622   81    1227  0     <> 622   <> <> 
    623      3   51.586270  -14.128510   31.943236    81 " " R A    2   0.14000   0.14000 "ARG " " CA " "    "    6   0    0    0 "C9810" 1     1     -1108 0     "" 2     ""                25.45                    1 623   81    1228  0     <> 623   <> <> 
    624      2   50.731268  -14.520832   33.154449    81 " " R A    2   0.50000   0.50000 "ARG " " C  " "    "    6   0    0    0 "C9811" 1     1     7     0     "" 2     ""                26.81                    1 624   81    1229  0     <> 624   <> <> 
    625     15   49.777077  -15.280222   32.998710    81 " " R A   70  -0.50000  -0.50000 "ARG " " O  " "    "    8   0    0    0 "O9812" 1     1     7     0     "" 70    ""                26.76                    1 625   81    1230  0     <> 625   <> <> 
    626      3   52.828803  -15.036375   31.875946    81 " " R A    2  -0.12000  -0.12000 "ARG " " CB " "    "    6   0    0    0 "C9813" 1     1     7     0     "" 2     ""                26.02                    1 626   81    1231  0     <> 626   <> <> 
    627      3   52.503785  -16.530861   31.689473    81 " " R A    2  -0.05000  -0.05000 "ARG " " CG " "    "    6   0    0    0 "C9814" 1     1     7     0     "" 2     ""                23.96                    1 627   81    1232  0     <> 627   <> <> 
    628      3   53.744509  -17.385230   31.398055    81 " " R A    2   0.19000   0.19000 "ARG " " CD " "    "    6   0    0    0 "C9815" 1     1     7     0     "" 2     ""                 22.8                    1 628   81    1233  0     <> 628   <> <> 
    629     25   54.366595  -17.000957   30.123483    81 " " R A   43  -0.69997  -0.69997 "ARG " " NE " "    "    7   0    0    0 "N9816" 1     1     7     0     "" 43    ""                 20.7                    1 629   81    1234  0     <> 629   <> <> 
    630      2   53.881740  -17.277414   28.902025    81 " " R A    2   0.63990   0.63990 "ARG " " CZ " "    "    6   0    0    0 "C9817" 1     1     7     0     "" 2     ""                21.41                    1 630   81    1235  0     <> 630   <> <> 
    631     25   52.764353  -17.995846   28.734242    81 " " R A   43  -0.79997  -0.79997 "ARG " " NH1" "    "    7   0    0    0 "N9818" 1     1     7     0     "" 43    ""                20.03                    1 631   81    1236  0     <> 631   <> <> 
    632     31   54.516320  -16.819872   27.817145    81 " " R A   43  -0.79997  -0.79997 "ARG " " NH2" "    "    7   1    0    0 "N9819" 1     1     7     0     "" 43    ""                23.67                    1 632   81    1237  0     <> 632   <> <> 
    633     25   51.057726  -13.995440   34.345240    82 " " E A   43  -0.50000  -0.50000 "GLU " " N  " "    "    7   0    0    0 "N9820" 1     1     7     0     "" 43    ""                26.57                    1 633   82    1251  0     <> 633   <> <> 
    634      3   50.353380  -14.269756   35.594074    82 " " E A    2   0.14000   0.14000 "GLU " " CA " "    "    6   0    0    0 "C9821" 1     1     -1108 0     "" 2     ""                26.47                    1 634   82    1252  0     <> 634   <> <> 
    635      2   48.937519  -13.659726   35.600283    82 " " E A    2   0.50000   0.50000 "GLU " " C  " "    "    6   0    0    0 "C9822" 1     1     7     0     "" 2     ""                 27.2                    1 635   82    1253  0     <> 635   <> <> 
    636     15   48.011493  -14.282771   36.117289    82 " " E A   70  -0.50000  -0.50000 "GLU " " O  " "    "    8   0    0    0 "O9823" 1     1     7     0     "" 70    ""                24.13                    1 636   82    1254  0     <> 636   <> <> 
    637      3   51.203682  -13.704074   36.753018    82 " " E A    2  -0.12000  -0.12000 "GLU " " CB " "    "    6   0    0    0 "C9824" 1     1     7     0     "" 2     ""                28.78                    1 637   82    1255  0     <> 637   <> <> 
    638      3   50.657302  -14.004854   38.166586    82 " " E A    2  -0.22000  -0.22000 "GLU " " CG " "    "    6   0    0    0 "C9825" 1     1     7     0     "" 2     ""                35.47                    1 638   82    1256  0     <> 638   <> <> 
    639      2   51.323262  -13.164916   39.257153    82 " " E A    2   0.70000   0.70000 "GLU " " CD " "    "    6   0    0    0 "C9826" 1     1     7     0     "%UT" 13    ""                37.03                    1 639   82    1257  0     <> 639   <> <> 
    640     15   52.539305  -12.899985   39.131536    82 " " E A   70  -0.80000  -0.80000 "GLU " " OE1" "    "    8   0    0    0 "O9827" 1     1     7     0     "" 70    ""                36.47                    1 640   82    1258  0     <> 640   <> <> 
    641     18   50.595186  -12.798941   40.204975    82 " " E A   70  -0.80000  -0.80000 "GLU " " OE2" "    "    8  -1    0    0 "O9828" 1     1     7     0     "" 70    ""                39.84                    1 641   82    1259  0     <> 641   <> <> 
    642     25   48.775700  -12.459110   35.018602    83 " " T A   43  -0.50000  -0.50000 "THR " " N  " "    "    7   0    0    0 "N9829" 1     1     7     0     "" 43    ""                24.93                    1 642   83    1266  0     <> 642   <> <> 
    643      3   47.535336  -11.685827   35.044681    83 " " T A    2   0.14000   0.14000 "THR " " CA " "    "    6   0    0    0 "C9830" 1     1     -1108 0     "" 2     ""                24.67                    1 643   83    1267  0     <> 643   <> <> 
    644      2   46.708446  -11.915717   33.762452    83 " " T A    2   0.50000   0.50000 "THR " " C  " "    "    6   0    0    0 "C9831" 1     1     7     0     "" 2     ""                24.36                    1 644   83    1268  0     <> 644   <> <> 
    645     15   45.486674  -12.014338   33.867051    83 " " T A   70  -0.50000  -0.50000 "THR " " O  " "    "    8   0    0    0 "O9832" 1     1     7     0     "" 70    ""                24.48                    1 645   83    1269  0     <> 645   <> <> 
    646      3   47.901299  -10.182867   35.172852    83 " " T A    2   0.20500   0.20500 "THR " " CB " "    "    6   0    0    0 "C9833" 1     1     7     0     "" 2     ""                27.07                    1 646   83    1270  0     <> 646   <> <> 
    647     16   48.612494   -9.980969   36.379616    83 " " T A   70  -0.68300  -0.68300 "THR " " OG1" "    "    8   0    0    0 "O9834" 1     1     7     0     "%UT" 13    ""                27.73                    1 647   83    1271  0     <> 647   <> <> 
    648      3   46.688268   -9.240133   35.238308    83 " " T A    2  -0.18000  -0.18000 "THR " " CG2" "    "    6   0    0    0 "C9835" 1     1     7     0     "" 2     ""                26.47                    1 648   83    1272  0     <> 648   <> <> 
    649     25   47.337185  -11.994215   32.572253    84 " " Y A   43  -0.50000  -0.50000 "TYR " " N  " "    "    7   0    0    0 "N9836" 1     1     7     0     "" 43    ""                22.72                    1 649   84    1280  0     <> 649   <> <> 
    650      3   46.638819  -12.016098   31.274806    84 " " Y A    2   0.14000   0.14000 "TYR " " CA " "    "    6   0    0    0 "C9837" 1     1     -1108 0     "" 2     ""                24.27                    1 650   84    1281  0     <> 650   <> <> 
    651      2   46.786146  -13.340776   30.515391    84 " " Y A    2   0.50000   0.50000 "TYR " " C  " "    "    6   0    0    0 "C9838" 1     1     7     0     "" 2     ""                23.95                    1 651   84    1282  0     <> 651   <> <> 
    652     15   46.165844  -13.490989   29.461327    84 " " Y A   70  -0.50000  -0.50000 "TYR " " O  " "    "    8   0    0    0 "O9839" 1     1     7     0     "" 70    ""                23.11                    1 652   84    1283  0     <> 652   <> <> 
    653      3   47.117948  -10.851928   30.384359    84 " " Y A    2  -0.00500  -0.00500 "TYR " " CB " "    "    6   0    0    0 "C9840" 1     1     7     0     "" 2     ""                 22.9                    1 653   84    1284  0     <> 653   <> <> 
    654      2   46.974997   -9.493826   31.031326    84 " " Y A    2  -0.11500  -0.11500 "TYR " " CG " "    "    6   0    0    0 "C9841" 1     1     7     0     "" 2     ""                21.27                    1 654   84    1285  0     <> 654   <> <> 
    655      2   45.739301   -8.818146   30.997225    84 " " Y A    2  -0.11500  -0.11500 "TYR " " CD1" "    "    6   0    0    0 "C9842" 1     1     7     0     "" 2     ""                 23.2                    1 655   84    1286  0     <> 655   <> <> 
    656      2   48.071221   -8.927083   31.708307    84 " " Y A    2  -0.11500  -0.11500 "TYR " " CD2" "    "    6   0    0    0 "C9843" 1     1     7     0     "" 2     ""                21.97                    1 656   84    1287  0     <> 656   <> <> 
    657      2   45.597654   -7.589772   31.666551    84 " " Y A    2  -0.11500  -0.11500 "TYR " " CE1" "    "    6   0    0    0 "C9844" 1     1     7     0     "" 2     ""                23.73                    1 657   84    1288  0     <> 657   <> <> 
    658      2   47.934906   -7.699605   32.373414    84 " " Y A    2  -0.11500  -0.11500 "TYR " " CE2" "    "    6   0    0    0 "C9845" 1     1     7     0     "" 2     ""                20.73                    1 658   84    1289  0     <> 658   <> <> 
    659      2   46.693137   -7.042932   32.362851    84 " " Y A    2   0.15000   0.15000 "TYR " " CZ " "    "    6   0    0    0 "C9846" 1     1     7     0     "" 2     ""                22.44                    1 659   84    1290  0     <> 659   <> <> 
    660     16   46.555832   -5.874874   33.039729    84 " " Y A   70  -0.58500  -0.58500 "TYR " " OH " "    "    8   0    0    0 "O9847" 1     1     7     0     "%UT" 13    ""                25.15                    1 660   84    1291  0     <> 660   <> <> 
    661     25   47.577670  -14.300383   31.023056    85 " " G A   43  -0.50000  -0.50000 "GLY " " N  " "    "    7   0    0    0 "N9848" 0     1     7     0     "" 43    ""                23.39                    1 661   85    1301  0     <> 661   <> <> 
    662      3   47.602283  -15.670126   30.522259    85 " " G A    2   0.08000   0.08000 "GLY " " CA " "    "    6   0    0    0 "C9849" 0     1     -1108 0     "" 2     ""                22.47                    1 662   85    1302  0     <> 662   <> <> 
    663      2   48.326279  -15.773581   29.179668    85 " " G A    2   0.50000   0.50000 "GLY " " C  " "    "    6   0    0    0 "C9850" 0     1     7     0     "" 2     ""                20.99                    1 663   85    1303  0     <> 663   <> <> 
    664     15   49.492445  -15.399486   29.057791    85 " " G A   70  -0.50000  -0.50000 "GLY " " O  " "    "    8   0    0    0 "O9851" 0     1     7     0     "" 70    ""                21.54                    1 664   85    1304  0     <> 664   <> <> 
    665     25   47.589303  -16.263694   28.171149    86 " " E A   43  -0.50000  -0.50000 "GLU " " N  " "    "    7   0    0    0 "N9852" 0     1     7     0     "" 43    ""                20.62                    1 665   86    1308  0     <> 665   <> <> 
    666      3   48.022819  -16.461602   26.789536    86 " " E A    2   0.14000   0.14000 "GLU " " CA " "    "    6   0    0    0 "C9853" 0     1     -1108 0     "" 2     ""                20.53                    1 666   86    1309  0     <> 666   <> <> 
    667      2   48.202287  -15.160126   25.976446    86 " " E A    2   0.50000   0.50000 "GLU " " C  " "    "    6   0    0    0 "C9854" 0     1     7     0     "" 2     ""                19.89                    1 667   86    1310  0     <> 667   <> <> 
    668     15   48.696666  -15.230764   24.851982    86 " " E A   70  -0.50000  -0.50000 "GLU " " O  " "    "    8   0    0    0 "O9855" 0     1     7     0     "" 70    ""                18.87                    1 668   86    1311  0     <> 668   <> <> 
    669      3   47.004723  -17.387868   26.089610    86 " " E A    2  -0.12000  -0.12000 "GLU " " CB " "    "    6   0    0    0 "C9856" 0     1     7     0     "" 2     ""                24.13                    1 669   86    1312  0     <> 669   <> <> 
    670      3   45.547270  -16.875679   26.082212    86 " " E A    2  -0.22000  -0.22000 "GLU " " CG " "    "    6   0    0    0 "C9857" 0     1     7     0     "" 2     ""                24.75                    1 670   86    1313  0     <> 670   <> <> 
    671      2   44.706797  -17.569923   25.013197    86 " " E A    2   0.70000   0.70000 "GLU " " CD " "    "    6   0    0    0 "C9858" 0     1     7     0     "%UT" 13    ""                25.98                    1 671   86    1314  0     <> 671   <> <> 
    672     15   44.945955  -17.268941   23.822873    86 " " E A   70  -0.80000  -0.80000 "GLU " " OE1" "    "    8   0    0    0 "O9859" 0     1     7     0     "" 70    ""                23.71                    1 672   86    1315  0     <> 672   <> <> 
    673     18   43.837131  -18.377561   25.402107    86 " " E A   70  -0.80000  -0.80000 "GLU " " OE2" "    "    8  -1    0    0 "O9860" 0     1     7     0     "" 70    ""                30.12                    1 673   86    1316  0     <> 673   <> <> 
    674     25   47.879437  -13.974130   26.529821    87 " " M A   43  -0.50000  -0.50000 "MET " " N  " "    "    7   0    0    0 "N9861" 0     1     7     0     "" 43    ""                19.59                    1 674   87    1323  0     <> 674   <> <> 
    675      3   48.249047  -12.681042   25.938709    87 " " M A    2   0.14000   0.14000 "MET " " CA " "    "    6   0    0    0 "C9862" 0     1     -1108 0     "" 2     ""                21.06                    1 675   87    1324  0     <> 675   <> <> 
    676      2   49.767916  -12.428268   26.057437    87 " " M A    2   0.50000   0.50000 "MET " " C  " "    "    6   0    0    0 "C9863" 0     1     7     0     "" 2     ""                19.46                    1 676   87    1325  0     <> 676   <> <> 
    677     15   50.320733  -11.679983   25.253665    87 " " M A   70  -0.50000  -0.50000 "MET " " O  " "    "    8   0    0    0 "O9864" 0     1     7     0     "" 70    ""                21.09                    1 677   87    1326  0     <> 677   <> <> 
    678      3   47.483760  -11.544108   26.646069    87 " " M A    2  -0.12000  -0.12000 "MET " " CB " "    "    6   0    0    0 "C9865" 0     1     7     0     "" 2     ""                23.63                    1 678   87    1327  0     <> 678   <> <> 
    679      3   47.577437  -10.196615   25.903571    87 " " M A    2   0.04750   0.04750 "MET " " CG " "    "    6   0    0    0 "C9866" 0     1     7     0     "" 2     ""                29.75                    1 679   87    1328  0     <> 679   <> <> 
    680     49   46.589219   -8.852771   26.608448    87 " " M A   13  -0.33500  -0.33500 "MET " " SD " "    "   16   0    0    0 "S9867" 0     1     7     0     "" 13    ""                38.98                    1 680   87    1329  0     <> 680   <> <> 
    681      3   47.784214   -8.181502   27.792576    87 " " M A    2  -0.01250  -0.01250 "MET " " CE " "    "    6   0    0    0 "C9868" 0     1     7     0     "" 2     ""                32.87                    1 681   87    1330  0     <> 681   <> <> 
    682     25   50.455049  -13.089776   27.006306    88 " " A A   43  -0.50000  -0.50000 "ALA " " N  " "    "    7   0    0    0 "N9869" 0     1     7     0     "" 43    ""                19.12                    1 682   88    1340  0     <> 682   <> <> 
    683      3   51.910448  -13.069553   27.137078    88 " " A A    2   0.14000   0.14000 "ALA " " CA " "    "    6   0    0    0 "C9870" 0     1     -1108 0     "" 2     ""                19.21                    1 683   88    1341  0     <> 683   <> <> 
    684      2   52.619456  -13.918809   26.071052    88 " " A A    2   0.50000   0.50000 "ALA " " C  " "    "    6   0    0    0 "C9871" 0     1     7     0     "" 2     ""                19.17                    1 684   88    1342  0     <> 684   <> <> 
    685     15   53.801969  -13.692309   25.822439    88 " " A A   70  -0.50000  -0.50000 "ALA " " O  " "    "    8   0    0    0 "O9872" 0     1     7     0     "" 70    ""                20.48                    1 685   88    1343  0     <> 685   <> <> 
    686      3   52.290704  -13.620436   28.513819    88 " " A A    2  -0.18000  -0.18000 "ALA " " CB " "    "    6   0    0    0 "C9873" 0     1     7     0     "" 2     ""                20.87                    1 686   88    1344  0     <> 686   <> <> 
    687     25   51.906757  -14.848531   25.407573    89 " " D A   43  -0.50000  -0.50000 "ASP " " N  " "    "    7   0    0    0 "N9874" 0     1     7     0     "" 43    ""                18.62                    1 687   89    1350  0     <> 687   <> <> 
    688      3   52.407828  -15.627574   24.267662    89 " " D A    2   0.14000   0.14000 "ASP " " CA " "    "    6   0    0    0 "C9875" 0     1     -1108 0     "" 2     ""                18.91                    1 688   89    1351  0     <> 688   <> <> 
    689      2   52.419249  -14.815369   22.960308    89 " " D A    2   0.50000   0.50000 "ASP " " C  " "    "    6   0    0    0 "C9876" 0     1     7     0     "" 2     ""                19.03                    1 689   89    1352  0     <> 689   <> <> 
    690     15   53.004746  -15.271510   21.977967    89 " " D A   70  -0.50000  -0.50000 "ASP " " O  " "    "    8   0    0    0 "O9877" 0     1     7     0     "" 70    ""                17.05                    1 690   89    1353  0     <> 690   <> <> 
    691      3   51.545558  -16.894373   24.039311    89 " " D A    2  -0.22000  -0.22000 "ASP " " CB " "    "    6   0    0    0 "C9878" 0     1     7     0     "" 2     ""                19.74                    1 691   89    1354  0     <> 691   <> <> 
    692      2   51.485653  -17.846142   25.235708    89 " " D A    2   0.70000   0.70000 "ASP " " CG " "    "    6   0    0    0 "C9879" 0     1     7     0     "%UT" 13    ""                20.84                    1 692   89    1355  0     <> 692   <> <> 
    693     15   50.439604  -18.510956   25.387472    89 " " D A   70  -0.80000  -0.80000 "ASP " " OD1" "    "    8   0    0    0 "O9880" 0     1     7     0     "" 70    ""                22.49                    1 693   89    1356  0     <> 693   <> <> 
    694     18   52.497669  -17.917776   25.965596    89 " " D A   70  -0.80000  -0.80000 "ASP " " OD2" "    "    8  -1    0    0 "O9881" 0     1     7     0     "" 70    ""                21.44                    1 694   89    1357  0     <> 694   <> <> 
    695     25   51.840337  -13.600144   22.944654    90 " " C A   43  -0.50000  -0.50000 "CYS " " N  " "    "    7   0    0    0 "N9882" 0     1     7     0     "" 43    ""                18.52                    1 695   90    1362  0     <> 695   <> <> 
    696      3   51.954738  -12.652370   21.835527    90 " " C A    2   0.14000   0.14000 "CYS " " CA " "    "    6   0    0    0 "C9883" 0     1     -1108 0     "" 2     ""                20.86                    1 696   90    1363  0     <> 696   <> <> 
    697      2   53.372337  -12.068823   21.726534    90 " " C A    2   0.50000   0.50000 "CYS " " C  " "    "    6   0    0    0 "C9884" 0     1     7     0     "" 2     ""                20.51                    1 697   90    1364  0     <> 697   <> <> 
    698     15   53.790270  -11.715559   20.628127    90 " " C A   70  -0.50000  -0.50000 "CYS " " O  " "    "    8   0    0    0 "O9885" 0     1     7     0     "" 70    ""                22.39                    1 698   90    1365  0     <> 698   <> <> 
    699      3   50.951535  -11.499414   22.021801    90 " " C A    2   0.09750   0.09750 "CYS " " CB " "    "    6   0    0    0 "C9886" 0     1     7     0     "" 2     ""                19.11                    1 699   90    1366  0     <> 699   <> <> 
    700     49   49.210332  -12.001194   22.108671    90 " " C A   13  -0.21750  -0.21750 "CYS " " SG " "    "   16   0    0    0 "S9887" 0     1     7     0     "" 13    ""                22.05                    1 700   90    1367  0     <> 700   <> <> 
    701     25   54.131922  -12.026570   22.834944    91 " " C A   43  -0.50000  -0.50000 "CYS " " N  " "    "    7   0    0    0 "N9888" 0     1     7     0     "" 43    ""                22.24                    1 701   91    1372  0     <> 701   <> <> 
    702      3   55.511694  -11.539307   22.898470    91 " " C A    2   0.14000   0.14000 "CYS " " CA " "    "    6   0    0    0 "C9889" 0     1     -1108 0     "" 2     ""                24.47                    1 702   91    1373  0     <> 702   <> <> 
    703      2   56.530507  -12.460555   22.212741    91 " " C A    2   0.50000   0.50000 "CYS " " C  " "    "    6   0    0    0 "C9890" 0     1     7     0     "" 2     ""                26.89                    1 703   91    1374  0     <> 703   <> <> 
    704     15   57.618793  -12.000372   21.871070    91 " " C A   70  -0.50000  -0.50000 "CYS " " O  " "    "    8   0    0    0 "O9891" 0     1     7     0     "" 70    ""                26.34                    1 704   91    1375  0     <> 704   <> <> 
    705      3   55.905310  -11.382686   24.375694    91 " " C A    2   0.09750   0.09750 "CYS " " CB " "    "    6   0    0    0 "C9892" 0     1     7     0     "" 2     ""                24.08                    1 705   91    1376  0     <> 705   <> <> 
    706     49   54.940850  -10.095214   25.188248    91 " " C A   13  -0.21750  -0.21750 "CYS " " SG " "    "   16   0    0    0 "S9893" 0     1     7     0     "" 13    ""                24.72                    1 706   91    1377  0     <> 706   <> <> 
    707     25   56.170273  -13.733820   21.978298    92 " " A A   43  -0.50000  -0.50000 "ALA " " N  " "    "    7   0    0    0 "N9894" 0     1     7     0     "" 43    ""                 27.9                    1 707   92    1382  0     <> 707   <> <> 
    708      3   56.974543  -14.712706   21.249442    92 " " A A    2   0.14000   0.14000 "ALA " " CA " "    "    6   0    0    0 "C9895" 0     1     -1108 0     "" 2     ""                28.79                    1 708   92    1383  0     <> 708   <> <> 
    709      2   56.847351  -14.563592   19.720112    92 " " A A    2   0.50000   0.50000 "ALA " " C  " "    "    6   0    0    0 "C9896" 0     1     7     0     "" 2     ""                30.59                    1 709   92    1384  0     <> 709   <> <> 
    710     15   57.619625  -15.185037   18.991179    92 " " A A   70  -0.50000  -0.50000 "ALA " " O  " "    "    8   0    0    0 "O9897" 0     1     7     0     "" 70    ""                31.56                    1 710   92    1385  0     <> 710   <> <> 
    711      3   56.466053  -16.112466   21.631696    92 " " A A    2  -0.18000  -0.18000 "ALA " " CB " "    "    6   0    0    0 "C9898" 0     1     7     0     "" 2     ""                29.44                    1 711   92    1386  0     <> 711   <> <> 
    712     25   55.894241  -13.750820   19.232895    93 " " K A   43  -0.50000  -0.50000 "LYS " " N  " "    "    7   0    0    0 "N9899" 0     1     7     0     "" 43    ""                30.52                    1 712   93    1392  0     <> 712   <> <> 
    713      3   55.655275  -13.498177   17.814749    93 " " K A    2   0.14000   0.14000 "LYS " " CA " "    "    6   0    0    0 "C9900" 0     1     -1108 0     "" 2     ""                32.62                    1 713   93    1393  0     <> 713   <> <> 
    714      2   56.449022  -12.268839   17.354577    93 " " K A    2   0.50000   0.50000 "LYS " " C  " "    "    6   0    0    0 "C9901" 0     1     7     0     "" 2     ""                33.63                    1 714   93    1394  0     <> 714   <> <> 
    715     15   56.716118  -11.350771   18.133705    93 " " K A   70  -0.50000  -0.50000 "LYS " " O  " "    "    8   0    0    0 "O9902" 0     1     7     0     "" 70    ""                31.67                    1 715   93    1395  0     <> 715   <> <> 
    716      3   54.154962  -13.196770   17.605222    93 " " K A    2  -0.12000  -0.12000 "LYS " " CB " "    "    6   0    0    0 "C9903" 0     1     7     0     "" 2     ""                 32.2                    1 716   93    1396  0     <> 716   <> <> 
    717      3   53.256738  -14.398218   17.932470    93 " " K A    2  -0.12000  -0.12000 "LYS " " CG " "    "    6   0    0    0 "C9904" 0     1     7     0     "" 2     ""                36.05                    1 717   93    1397  0     <> 717   <> <> 
    718      3   51.762568  -14.080698   17.790531    93 " " K A    2  -0.12000  -0.12000 "LYS " " CD " "    "    6   0    0    0 "C9905" 0     1     7     0     "" 2     ""                 38.7                    1 718   93    1398  0     <> 718   <> <> 
    719      3   50.870139  -15.305244   18.044604    93 " " K A    2   0.19000   0.19000 "LYS " " CE " "    "    6   0    0    0 "C9906" 0     1     7     0     "" 2     ""                40.34                    1 719   93    1399  0     <> 719   <> <> 
    720     32   50.956479  -15.770720   19.441169    93 " " K A   43  -0.30000  -0.30000 "LYS " " NZ " "    "    7   1    0    0 "N9907" 0     1     7     0     "" 43    ""                43.39                    1 720   93    1400  0     <> 720   <> <> 
    721     25   56.762689  -12.247109   16.049147    94 " " Q A   43  -0.50000  -0.50000 "GLN " " N  " "    "    7   0    0    0 "N9908" 0     1     7     0     "" 43    ""                36.05                    1 721   94    1414  0     <> 721   <> <> 
    722      3   57.283269  -11.095915   15.311594    94 " " Q A    2   0.14000   0.14000 "GLN " " CA " "    "    6   0    0    0 "C9909" 0     1     -1108 0     "" 2     ""                37.36                    1 722   94    1415  0     <> 722   <> <> 
    723      2   56.214815   -9.994316   15.269743    94 " " Q A    2   0.50000   0.50000 "GLN " " C  " "    "    6   0    0    0 "C9910" 0     1     7     0     "" 2     ""                37.56                    1 723   94    1416  0     <> 723   <> <> 
    724     15   55.024945  -10.308304   15.251127    94 " " Q A   70  -0.50000  -0.50000 "GLN " " O  " "    "    8   0    0    0 "O9911" 0     1     7     0     "" 70    ""                35.38                    1 724   94    1417  0     <> 724   <> <> 
    725      3   57.616917  -11.544244   13.870858    94 " " Q A    2  -0.12000  -0.12000 "GLN " " CB " "    "    6   0    0    0 "C9912" 0     1     7     0     "" 2     ""                40.95                    1 725   94    1418  0     <> 725   <> <> 
    726      3   58.820688  -12.498234   13.742639    94 " " Q A    2  -0.12000  -0.12000 "GLN " " CG " "    "    6   0    0    0 "C9913" 0     1     7     0     "" 2     ""                46.06                    1 726   94    1419  0     <> 726   <> <> 
    727      2   60.178965  -11.847458   14.018298    94 " " Q A    2   0.50000   0.50000 "GLN " " CD " "    "    6   0    0    0 "C9914" 0     1     7     0     "%UT" 13    "Flip"                48.13                    1 727   94    1420  0     <> 727   "Flip" <> 
    728     15   60.286440  -10.637395   14.207427    94 " " Q A   70  -0.50000  -0.50000 "GLN " " OE1" "    "    8   0    0    0 "O9915" 0     1     7     0     "" 70    ""                50.62                    1 728   94    1421  0     <> 728   <> <> 
    729     25   61.234432  -12.662139   14.036681    94 " " Q A   43  -0.76000  -0.76000 "GLN " " NE2" "    "    7   0    0    0 "N9916" 0     1     7     0     "" 43    ""                49.52                    1 729   94    1422  0     <> 729   <> <> 
    730     25   56.646945   -8.720429   15.285874    95 " " E A   43  -0.50000  -0.50000 "GLU " " N  " "    "    7   0    0    0 "N9917" 1     1     7     0     "" 43    ""                 37.8                    1 730   95    1431  0     <> 730   <> <> 
    731      3   55.816269   -7.520599   15.445176    95 " " E A    2   0.14000   0.14000 "GLU " " CA " "    "    6   0    0    0 "C9918" 1     1     -1108 0     "" 2     ""                38.92                    1 731   95    1432  0     <> 731   <> <> 
    732      2   54.444004   -7.504523   14.733308    95 " " E A    2   0.50000   0.50000 "GLU " " C  " "    "    6   0    0    0 "C9919" 1     1     7     0     "" 2     ""                38.59                    1 732   95    1433  0     <> 732   <> <> 
    733     15   53.444049   -7.352824   15.433629    95 " " E A   70  -0.50000  -0.50000 "GLU " " O  " "    "    8   0    0    0 "O9920" 1     1     7     0     "" 70    ""                41.42                    1 733   95    1434  0     <> 733   <> <> 
    734      3   56.610991   -6.217013   15.217476    95 " " E A    2  -0.12000  -0.12000 "GLU " " CB " "    "    6   0    0    0 "C9921" 1     1     7     0     "" 2     ""                37.88                    1 734   95    1435  0     <> 734   <> <> 
    735      3   56.279013   -5.054909   16.179836    95 " " E A    2  -0.22000  -0.22000 "GLU " " CG " "    "    6   0    0    0 "C9922" 1     1     7     0     "" 2     ""                 35.6                    1 735   95    1436  0     <> 735   <> <> 
    736      2   54.816229   -4.896897   16.606487    95 " " E A    2   0.70000   0.70000 "GLU " " CD " "    "    6   0    0    0 "C9923" 1     1     7     0     "%UT" 13    ""                33.89                    1 736   95    1437  0     <> 736   <> <> 
    737     15   54.016137   -4.508742   15.730456    95 " " E A   70  -0.80000  -0.80000 "GLU " " OE1" "    "    8   0    0    0 "O9924" 1     1     7     0     "" 70    ""                33.13                    1 737   95    1438  0     <> 737   <> <> 
    738     18   54.523876   -5.193016   17.786754    95 " " E A   70  -0.80000  -0.80000 "GLU " " OE2" "    "    8  -1    0    0 "O9925" 1     1     7     0     "" 70    ""                28.53                    1 738   95    1439  0     <> 738   <> <> 
    739     25   54.341530   -7.664594   13.392615    96 " " P A   43  -0.14000  -0.14000 "PRO " " N  " "    "    7   0    0    0 "N9926" 1     1     7     0     "" 43    ""                 36.9                    1 739   96    1446  0     <> 739   <> <> 
    740      3   53.051849   -7.542926   12.694991    96 " " P A    2   0.01000   0.01000 "PRO " " CA " "    "    6   0    0    0 "C9927" 1     1     -1108 0     "" 2     ""                33.54                    1 740   96    1447  0     <> 740   <> <> 
    741      2   51.990700   -8.572771   13.133035    96 " " P A    2   0.50000   0.50000 "PRO " " C  " "    "    6   0    0    0 "C9928" 1     1     7     0     "" 2     ""                30.85                    1 741   96    1448  0     <> 741   <> <> 
    742     15   50.810588   -8.233720   13.198349    96 " " P A   70  -0.50000  -0.50000 "PRO " " O  " "    "    8   0    0    0 "O9929" 1     1     7     0     "" 70    ""                29.57                    1 742   96    1449  0     <> 742   <> <> 
    743      3   53.382446   -7.592224   11.196545    96 " " P A    2  -0.12000  -0.12000 "PRO " " CB " "    "    6   0    0    0 "C9930" 1     1     7     0     "" 2     ""                35.47                    1 743   96    1450  0     <> 743   <> <> 
    744      3   54.781383   -8.182810   11.092938    96 " " P A    2  -0.12000  -0.12000 "PRO " " CG " "    "    6   0    0    0 "C9931" 1     1     7     0     "" 2     ""                 34.6                    1 744   96    1451  0     <> 744   <> <> 
    745      3   55.430087   -7.967525   12.459135    96 " " P A    2  -0.05000  -0.05000 "PRO " " CD " "    "    6   0    0    0 "C9932" 1     1     7     0     "" 2     ""                34.14                    1 745   96    1452  0     <> 745   <> <> 
    746     25   52.421392   -9.780772   13.526740    97 " " E A   43  -0.50000  -0.50000 "GLU " " N  " "    "    7   0    0    0 "N9933" 1     1     7     0     "" 43    ""                28.92                    1 746   97    1460  0     <> 746   <> <> 
    747      3   51.589458  -10.847675   14.077054    97 " " E A    2   0.14000   0.14000 "GLU " " CA " "    "    6   0    0    0 "C9934" 1     1     -1108 0     "" 2     ""                26.78                    1 747   97    1461  0     <> 747   <> <> 
    748      2   51.373000  -10.670784   15.595671    97 " " E A    2   0.50000   0.50000 "GLU " " C  " "    "    6   0    0    0 "C9935" 1     1     7     0     "" 2     ""                 24.6                    1 748   97    1462  0     <> 748   <> <> 
    749     15   50.345371  -11.112329   16.105725    97 " " E A   70  -0.50000  -0.50000 "GLU " " O  " "    "    8   0    0    0 "O9936" 1     1     7     0     "" 70    ""                22.03                    1 749   97    1463  0     <> 749   <> <> 
    750      3   52.298083  -12.207361   13.857682    97 " " E A    2  -0.12000  -0.12000 "GLU " " CB " "    "    6   0    0    0 "C9937" 1     1     7     0     "" 2     ""                 29.6                    1 750   97    1464  0     <> 750   <> <> 
    751      3   52.530882  -12.607808   12.378903    97 " " E A    2  -0.22000  -0.22000 "GLU " " CG " "    "    6   0    0    0 "C9938" 1     1     7     0     "" 2     ""                35.92                    1 751   97    1465  0     <> 751   <> <> 
    752      2   53.691679  -11.895426   11.671468    97 " " E A    2   0.70000   0.70000 "GLU " " CD " "    "    6   0    0    0 "C9939" 1     1     7     0     "%UT" 13    ""                   39                    1 752   97    1466  0     <> 752   <> <> 
    753     15   53.641321  -11.829104   10.424895    97 " " E A   70  -0.80000  -0.80000 "GLU " " OE1" "    "    8   0    0    0 "O9940" 1     1     7     0     "" 70    ""                42.11                    1 753   97    1467  0     <> 753   <> <> 
    754     18   54.605615  -11.419208   12.378764    97 " " E A   70  -0.80000  -0.80000 "GLU " " OE2" "    "    8  -1    0    0 "O9941" 1     1     7     0     "" 70    ""                40.85                    1 754   97    1468  0     <> 754   <> <> 
    755     25   52.305363  -10.018187   16.314983    98 " " R A   43  -0.50000  -0.50000 "ARG " " N  " "    "    7   0    0    0 "N9942" 1     1     7     0     "" 43    ""                21.73                    1 755   98    1475  0     <> 755   <> <> 
    756      3   52.219657   -9.704281   17.744811    98 " " R A    2   0.14000   0.14000 "ARG " " CA " "    "    6   0    0    0 "C9943" 1     1     -1108 0     "" 2     ""                19.73                    1 756   98    1476  0     <> 756   <> <> 
    757      2   51.179103   -8.613087   18.036873    98 " " R A    2   0.50000   0.50000 "ARG " " C  " "    "    6   0    0    0 "C9944" 1     1     7     0     "" 2     ""                 20.1                    1 757   98    1477  0     <> 757   <> <> 
    758     15   50.453529   -8.737687   19.021475    98 " " R A   70  -0.50000  -0.50000 "ARG " " O  " "    "    8   0    0    0 "O9945" 1     1     7     0     "" 70    ""                18.48                    1 758   98    1478  0     <> 758   <> <> 
    759      3   53.604174   -9.251938   18.258420    98 " " R A    2  -0.12000  -0.12000 "ARG " " CB " "    "    6   0    0    0 "C9946" 1     1     7     0     "" 2     ""                19.45                    1 759   98    1479  0     <> 759   <> <> 
    760      3   53.631132   -8.681831   19.691312    98 " " R A    2  -0.05000  -0.05000 "ARG " " CG " "    "    6   0    0    0 "C9947" 1     1     7     0     "" 2     ""                15.57                    1 760   98    1480  0     <> 760   <> <> 
    761      3   55.049507   -8.407740   20.191750    98 " " R A    2   0.19000   0.19000 "ARG " " CD " "    "    6   0    0    0 "C9948" 1     1     7     0     "" 2     ""                20.56                    1 761   98    1481  0     <> 761   <> <> 
    762     25   55.497428   -7.088895   19.736341    98 " " R A   43  -0.69997  -0.69997 "ARG " " NE " "    "    7   0    0    0 "N9949" 1     1     7     0     "" 43    ""                19.27                    1 762   98    1482  0     <> 762   <> <> 
    763      2   56.615031   -6.460525   20.119362    98 " " R A    2   0.63990   0.63990 "ARG " " CZ " "    "    6   0    0    0 "C9950" 1     1     7     0     "" 2     ""                20.35                    1 763   98    1483  0     <> 763   <> <> 
    764     25   56.871194   -5.251189   19.619714    98 " " R A   43  -0.79997  -0.79997 "ARG " " NH1" "    "    7   0    0    0 "N9951" 1     1     7     0     "" 43    ""                17.59                    1 764   98    1484  0     <> 764   <> <> 
    765     31   57.478057   -7.010119   20.981751    98 " " R A   43  -0.79997  -0.79997 "ARG " " NH2" "    "    7   1    0    0 "N9952" 1     1     7     0     "" 43    ""                18.78                    1 765   98    1485  0     <> 765   <> <> 
    766     25   51.092594   -7.563940   17.198217    99 " " N A   43  -0.50000  -0.50000 "ASN " " N  " "    "    7   0    0    0 "N9953" 1     1     7     0     "" 43    ""                20.54                    1 766   99    1499  0     <> 766   <> <> 
    767      3   50.104993   -6.488183   17.324379    99 " " N A    2   0.14000   0.14000 "ASN " " CA " "    "    6   0    0    0 "C9954" 1     1     -1108 0     "" 2     ""                24.82                    1 767   99    1500  0     <> 767   <> <> 
    768      2   48.686717   -7.034657   17.091457    99 " " N A    2   0.50000   0.50000 "ASN " " C  " "    "    6   0    0    0 "C9955" 1     1     7     0     "" 2     ""                22.89                    1 768   99    1501  0     <> 768   <> <> 
    769     15   47.776657   -6.674654   17.834681    99 " " N A   70  -0.50000  -0.50000 "ASN " " O  " "    "    8   0    0    0 "O9956" 1     1     7     0     "" 70    ""                22.83                    1 769   99    1502  0     <> 769   <> <> 
    770      3   50.419560   -5.365501   16.309753    99 " " N A    2  -0.12000  -0.12000 "ASN " " CB " "    "    6   0    0    0 "C9957" 1     1     7     0     "" 2     ""                27.58                    1 770   99    1503  0     <> 770   <> <> 
    771      2   49.559870   -4.115285   16.541142    99 " " N A    2   0.50000   0.50000 "ASN " " CG " "    "    6   0    0    0 "C9958" 1     1     7     0     "%UT" 13    ""                32.56                    1 771   99    1504  0     <> 771   "No Flip" <> 
    772     15   49.758231   -3.394195   17.517161    99 " " N A   70  -0.50000  -0.50000 "ASN " " OD1" "    "    8   0    0    0 "O9959" 1     1     7     0     "" 70    ""                33.39                    1 772   99    1505  0     <> 772   <> <> 
    773     25   48.582728   -3.873029   15.664373    99 " " N A   43  -0.76000  -0.76000 "ASN " " ND2" "    "    7   0    0    0 "N9960" 1     1     7     0     "" 43    ""                33.22                    1 773   99    1506  0     <> 773   <> <> 
    774     25   48.524847   -7.944968   16.114986   100 " " E A   43  -0.50000  -0.50000 "GLU " " N  " "    "    7   0    0    0 "N9961" 1     1     7     0     "" 43    ""                 22.8                    1 774   100   1513  0     <> 774   <> <> 
    775      3   47.279300   -8.651867   15.827724   100 " " E A    2   0.14000   0.14000 "GLU " " CA " "    "    6   0    0    0 "C9962" 1     1     -1108 0     "" 2     ""                23.55                    1 775   100   1514  0     <> 775   <> <> 
    776      2   46.884970   -9.597274   16.966089   100 " " E A    2   0.50000   0.50000 "GLU " " C  " "    "    6   0    0    0 "C9963" 1     1     7     0     "" 2     ""                21.17                    1 776   100   1515  0     <> 776   <> <> 
    777     15   45.707349   -9.664396   17.309160   100 " " E A   70  -0.50000  -0.50000 "GLU " " O  " "    "    8   0    0    0 "O9964" 1     1     7     0     "" 70    ""                23.48                    1 777   100   1516  0     <> 777   <> <> 
    778      3   47.451561   -9.472849   14.529543   100 " " E A    2  -0.12000  -0.12000 "GLU " " CB " "    "    6   0    0    0 "C9965" 1     1     7     0     "" 2     ""                27.48                    1 778   100   1517  0     <> 778   <> <> 
    779      3   47.375501   -8.625247   13.249806   100 " " E A    2  -0.22000  -0.22000 "GLU " " CG " "    "    6   0    0    0 "C9966" 1     1     7     0     "" 2     ""                32.26                    1 779   100   1518  0     <> 779   <> <> 
    780      2   46.030444   -7.918146   13.115868   100 " " E A    2   0.70000   0.70000 "GLU " " CD " "    "    6   0    0    0 "C9967" 1     1     7     0     "%UT" 13    ""                35.14                    1 780   100   1519  0     <> 780   <> <> 
    781     15   45.000558   -8.626376   13.156228   100 " " E A   70  -0.80000  -0.80000 "GLU " " OE1" "    "    8   0    0    0 "O9968" 1     1     7     0     "" 70    ""                36.47                    1 781   100   1520  0     <> 781   <> <> 
    782     18   46.049127   -6.671728   13.020586   100 " " E A   70  -0.80000  -0.80000 "GLU " " OE2" "    "    8  -1    0    0 "O9969" 1     1     7     0     "" 70    ""                36.81                    1 782   100   1521  0     <> 782   <> <> 
    783     25   47.861329  -10.281510   17.583469   101 " " C A   43  -0.50000  -0.50000 "CYS " " N  " "    "    7   0    0    0 "N9970" 1     1     7     0     "" 43    ""                19.64                    1 783   101   1528  0     <> 783   <> <> 
    784      3   47.659137  -11.131925   18.750719   101 " " C A    2   0.14000   0.14000 "CYS " " CA " "    "    6   0    0    0 "C9971" 1     1     -1109 0     "" 2     ""                19.37                    1 784   101   1529  0     <> 784   <> <> 
    785      2   47.178119  -10.309822   19.955422   101 " " C A    2   0.50000   0.50000 "CYS " " C  " "    "    6   0    0    0 "C9972" 1     1     7     0     "" 2     ""                19.29                    1 785   101   1530  0     <> 785   <> <> 
    786     15   46.154556  -10.662942   20.532340   101 " " C A   70  -0.50000  -0.50000 "CYS " " O  " "    "    8   0    0    0 "O9973" 1     1     7     0     "" 70    ""                19.51                    1 786   101   1531  0     <> 786   <> <> 
    787      3   48.958236  -11.896896   19.051999   101 " " C A    2   0.09750   0.09750 "CYS " " CB " "    "    6   0    0    0 "C9974" 1     1     7     0     "" 2     ""                23.56                    1 787   101   1532  0     <> 787   <> <> 
    788     49   48.912892  -13.098703   20.411815   101 " " C A   13  -0.21750  -0.21750 "CYS " " SG " "    "   16   0    0    0 "S9975" 1     1     7     0     "" 13    ""                24.09                    1 788   101   1533  0     <> 788   <> <> 
    789     25   47.854904   -9.197366   20.296168   102 " " F A   43  -0.50000  -0.50000 "PHE " " N  " "    "    7   0    0    0 "N9976" 1     1     7     0     "" 43    ""                19.67                    1 789   102   1538  0     <> 789   <> <> 
    790      3   47.476437   -8.293159   21.387377   102 " " F A    2   0.14000   0.14000 "PHE " " CA " "    "    6   0    0    0 "C9977" 1     1     -1109 0     "" 2     ""                18.83                    1 790   102   1539  0     <> 790   <> <> 
    791      2   46.079713   -7.679683   21.201938   102 " " F A    2   0.50000   0.50000 "PHE " " C  " "    "    6   0    0    0 "C9978" 1     1     7     0     "" 2     ""                20.05                    1 791   102   1540  0     <> 791   <> <> 
    792     15   45.320966   -7.588377   22.166562   102 " " F A   70  -0.50000  -0.50000 "PHE " " O  " "    "    8   0    0    0 "O9979" 1     1     7     0     "" 70    ""                18.06                    1 792   102   1541  0     <> 792   <> <> 
    793      3   48.519831   -7.160005   21.527936   102 " " F A    2  -0.00500  -0.00500 "PHE " " CB " "    "    6   0    0    0 "C9980" 1     1     7     0     "" 2     ""                18.81                    1 793   102   1542  0     <> 793   <> <> 
    794      2   49.765120   -7.483488   22.332104   102 " " F A    2  -0.11500  -0.11500 "PHE " " CG " "    "    6   0    0    0 "C9981" 1     1     7     0     "" 2     ""                20.38                    1 794   102   1543  0     <> 794   <> <> 
    795      2   51.042059   -7.164419   21.823941   102 " " F A    2  -0.11500  -0.11500 "PHE " " CD1" "    "    6   0    0    0 "C9982" 1     1     7     0     "" 2     ""                21.71                    1 795   102   1544  0     <> 795   <> <> 
    796      2   49.648278   -8.027398   23.629371   102 " " F A    2  -0.11500  -0.11500 "PHE " " CD2" "    "    6   0    0    0 "C9983" 1     1     7     0     "" 2     ""                 21.5                    1 796   102   1545  0     <> 796   <> <> 
    797      2   52.190609   -7.388032   22.607808   102 " " F A    2  -0.11500  -0.11500 "PHE " " CE1" "    "    6   0    0    0 "C9984" 1     1     7     0     "" 2     ""                20.33                    1 797   102   1546  0     <> 797   <> <> 
    798      2   50.796396   -8.263969   24.406836   102 " " F A    2  -0.11500  -0.11500 "PHE " " CE2" "    "    6   0    0    0 "C9985" 1     1     7     0     "" 2     ""                24.52                    1 798   102   1547  0     <> 798   <> <> 
    799      2   52.065291   -7.938793   23.896863   102 " " F A    2  -0.11500  -0.11500 "PHE " " CZ " "    "    6   0    0    0 "C9986" 1     1     7     0     "" 2     ""                21.18                    1 799   102   1548  0     <> 799   <> <> 
    800     25   45.744579   -7.287963   19.961668   103 " " L A   43  -0.50000  -0.50000 "LEU " " N  " "    "    7   0    0    0 "N9987" 1     1     7     0     "" 43    ""                21.78                    1 800   103   1558  0     <> 800   <> <> 
    801      3   44.473061   -6.693539   19.554870   103 " " L A    2   0.14000   0.14000 "LEU " " CA " "    "    6   0    0    0 "C9988" 1     1     -1109 0     "" 2     ""                24.15                    1 801   103   1559  0     <> 801   <> <> 
    802      2   43.287230   -7.656763   19.734584   103 " " L A    2   0.50000   0.50000 "LEU " " C  " "    "    6   0    0    0 "C9989" 1     1     7     0     "" 2     ""                25.11                    1 802   103   1560  0     <> 802   <> <> 
    803     15   42.217984   -7.229404   20.168307   103 " " L A   70  -0.50000  -0.50000 "LEU " " O  " "    "    8   0    0    0 "O9990" 1     1     7     0     "" 70    ""                26.42                    1 803   103   1561  0     <> 803   <> <> 
    804      3   44.623745   -6.250020   18.081719   103 " " L A    2  -0.12000  -0.12000 "LEU " " CB " "    "    6   0    0    0 "C9991" 1     1     7     0     "" 2     ""                26.06                    1 804   103   1562  0     <> 804   <> <> 
    805      3   43.377735   -5.656874   17.397689   103 " " L A    2  -0.06000  -0.06000 "LEU " " CG " "    "    6   0    0    0 "C9992" 1     1     7     0     "" 2     ""                28.71                    1 805   103   1563  0     <> 805   <> <> 
    806      3   42.866251   -4.408488   18.122345   103 " " L A    2  -0.18000  -0.18000 "LEU " " CD1" "    "    6   0    0    0 "C9993" 1     1     7     0     "" 2     ""                30.17                    1 806   103   1564  0     <> 806   <> <> 
    807      3   43.687545   -5.348245   15.927090   103 " " L A    2  -0.18000  -0.18000 "LEU " " CD2" "    "    6   0    0    0 "C9994" 1     1     7     0     "" 2     ""                27.41                    1 807   103   1565  0     <> 807   <> <> 
    808     25   43.488367   -8.949563   19.434547   104 " " Q A   43  -0.50000  -0.50000 "GLN " " N  " "    "    7   0    0    0 "N9995" 1     1     7     0     "" 43    ""                25.59                    1 808   104   1577  0     <> 808   <> <> 
    809      3   42.484703  -10.004793   19.570955   104 " " Q A    2   0.14000   0.14000 "GLN " " CA " "    "    6   0    0    0 "C9996" 1     1     -1109 0     "" 2     ""                27.28                    1 809   104   1578  0     <> 809   <> <> 
    810      2   42.438344  -10.604169   20.994372   104 " " Q A    2   0.50000   0.50000 "GLN " " C  " "    "    6   0    0    0 "C9997" 1     1     7     0     "" 2     ""                26.85                    1 810   104   1579  0     <> 810   <> <> 
    811     15   41.558682  -11.419095   21.267440   104 " " Q A   70  -0.50000  -0.50000 "GLN " " O  " "    "    8   0    0    0 "O9998" 1     1     7     0     "" 70    ""                27.08                    1 811   104   1580  0     <> 811   <> <> 
    812      3   42.808339  -11.113522   18.547270   104 " " Q A    2  -0.12000  -0.12000 "GLN " " CB " "    "    6   0    0    0 "C9999" 1     1     7     0     "" 2     ""                30.46                    1 812   104   1581  0     <> 812   <> <> 
    813      3   42.582801  -10.642492   17.094399   104 " " Q A    2  -0.12000  -0.12000 "GLN " " CG " "    "    6   0    0    0 "C10000" 1     1     7     0     "" 2     ""                38.03                    1 813   104   1582  0     <> 813   <> <> 
    814      2   42.633586  -11.793433   16.092548   104 " " Q A    2   0.50000   0.50000 "GLN " " CD " "    "    6   0    0    0 "C10001" 1     1     7     0     "%UT" 13    ""                39.37                    1 814   104   1583  0     <> 814   "No Flip" <> 
    815     15   41.739767  -12.635720   16.073951   104 " " Q A   70  -0.50000  -0.50000 "GLN " " OE1" "    "    8   0    0    0 "O10002" 1     1     7     0     "" 70    ""                41.48                    1 815   104   1584  0     <> 815   <> <> 
    816     25   43.657644  -11.818067   15.237130   104 " " Q A   43  -0.76000  -0.76000 "GLN " " NE2" "    "    7   0    0    0 "N10003" 1     1     7     0     "" 43    ""                 41.6                    1 816   104   1585  0     <> 816   <> <> 
    817     25   43.329429  -10.173890   21.907348   105 " " H A   43  -0.50000  -0.50000 "HIP " " N  " "    "    7   0    0    0 "N10004" 0     1     7     0     "" 43    ""                 24.6                    1 817   105   1594  0     <> 817   <> <> 
    818      3   43.321762  -10.508158   23.336729   105 " " H A    2   0.14000   0.14000 "HIP " " CA " "    "    6   0    0    0 "C10005" 0     1     -1109 0     "" 2     ""                25.48                    1 818   105   1595  0     <> 818   <> <> 
    819      2   42.802171   -9.350979   24.213081   105 " " H A    2   0.50000   0.50000 "HIP " " C  " "    "    6   0    0    0 "C10006" 0     1     7     0     "" 2     ""                26.23                    1 819   105   1596  0     <> 819   <> <> 
    820     15   42.826341   -9.469534   25.438591   105 " " H A   70  -0.50000  -0.50000 "HIP " " O  " "    "    8   0    0    0 "O10007" 0     1     7     0     "" 70    ""                26.19                    1 820   105   1597  0     <> 820   <> <> 
    821      3   44.737866  -10.928822   23.782559   105 " " H A    2  -0.00500  -0.00500 "HIP " " CB " "    "    6   0    0    0 "C10008" 0     1     7     0     "" 2     ""                 23.6                    1 821   105   1598  0     <> 821   <> <> 
    822      2   45.076814  -12.358728   23.446570   105 " " H A    2   0.21500   0.21500 "HIP " " CG " "    "    6   0    0    0 "C10009" 0     1     7     0     "%UT" 13    "Flip HIP"                23.13                    1 822   105   1599  0     <> 822   "Flip HIP" <> 
    823     31   45.692125  -12.717001   22.261843   105 " " H A   43  -0.54000  -0.54000 "HIP " " ND1" "    "    7   1    0    0 "N10010" 0     1     7     0     "" 43    ""                26.49                    1 823   105   1600  0     <> 823   <> <> 
    824      2   44.850737  -13.526762   24.148572   105 " " H A    2   0.21500   0.21500 "HIP " " CD2" "    "    6   0    0    0 "C10011" 0     1     7     0     "" 2     ""                24.42                    1 824   105   1601  0     <> 824   <> <> 
    825      2   45.819208  -14.039192   22.261012   105 " " H A    2   0.38500   0.38500 "HIP " " CE1" "    "    6   0    0    0 "C10012" 0     1     7     0     "" 2     ""                24.79                    1 825   105   1602  0     <> 825   <> <> 
    826     25   45.325605  -14.570908   23.373286   105 " " H A   43  -0.54000  -0.54000 "HIP " " NE2" "    "    7   0    0    0 "N10013" 0     1     7     0     "" 43    ""                26.65                    1 826   105   1603  0     <> 826   <> <> 
    827     25   42.257235   -8.277179   23.611019   106 " " K A   43  -0.50000  -0.50000 "LYS " " N  " "    "    7   0    0    0 "N10014" 0     1     7     0     "" 43    ""                24.97                    1 827   106   1612  0     <> 827   <> <> 
    828      3   41.457719   -7.261940   24.300197   106 " " K A    2   0.14000   0.14000 "LYS " " CA " "    "    6   0    0    0 "C10015" 0     1     -1109 0     "" 2     ""                24.52                    1 828   106   1613  0     <> 828   <> <> 
    829      2   40.098572   -7.877395   24.672377   106 " " K A    2   0.50000   0.50000 "LYS " " C  " "    "    6   0    0    0 "C10016" 0     1     7     0     "" 2     ""                 25.9                    1 829   106   1614  0     <> 829   <> <> 
    830     15   39.436123   -8.467739   23.817046   106 " " K A   70  -0.50000  -0.50000 "LYS " " O  " "    "    8   0    0    0 "O10017" 0     1     7     0     "" 70    ""                24.83                    1 830   106   1615  0     <> 830   <> <> 
    831      3   41.178987   -6.088949   23.343125   106 " " K A    2  -0.12000  -0.12000 "LYS " " CB " "    "    6   0    0    0 "C10018" 0     1     7     0     "" 2     ""                24.07                    1 831   106   1616  0     <> 831   <> <> 
    832      3   42.343831   -5.122494   23.105187   106 " " K A    2  -0.12000  -0.12000 "LYS " " CG " "    "    6   0    0    0 "C10019" 0     1     7     0     "" 2     ""                23.72                    1 832   106   1617  0     <> 832   <> <> 
    833      3   41.900930   -3.982765   22.172342   106 " " K A    2  -0.12000  -0.12000 "LYS " " CD " "    "    6   0    0    0 "C10020" 0     1     7     0     "" 2     ""                24.45                    1 833   106   1618  0     <> 833   <> <> 
    834      3   42.906975   -2.838197   22.072159   106 " " K A    2   0.19000   0.19000 "LYS " " CE " "    "    6   0    0    0 "C10021" 0     1     7     0     "" 2     ""                 24.7                    1 834   106   1619  0     <> 834   <> <> 
    835     32   42.356196   -1.697701   21.320673   106 " " K A   43  -0.30000  -0.30000 "LYS " " NZ " "    "    7   1    0    0 "N10022" 0     1     7     0     "" 43    ""                24.97                    1 835   106   1620  0     <> 835   <> <> 
    836     25   39.694972   -7.739429   25.942499   107 " " D A   43  -0.50000  -0.50000 "ASP " " N  " "    "    7   0    0    0 "N10023" 0     1     7     0     "" 43    ""                27.28                    1 836   107   1634  0     <> 836   <> <> 
    837      3   38.460888   -8.304409   26.476322   107 " " D A    2   0.14000   0.14000 "ASP " " CA " "    "    6   0    0    0 "C10024" 0     1     -1109 0     "" 2     ""                30.15                    1 837   107   1635  0     <> 837   <> <> 
    838      2   37.400268   -7.196314   26.569547   107 " " D A    2   0.50000   0.50000 "ASP " " C  " "    "    6   0    0    0 "C10025" 0     1     7     0     "" 2     ""                31.89                    1 838   107   1636  0     <> 838   <> <> 
    839     15   37.483987   -6.323829   27.430819   107 " " D A   70  -0.50000  -0.50000 "ASP " " O  " "    "    8   0    0    0 "O10026" 0     1     7     0     "" 70    ""                 32.2                    1 839   107   1637  0     <> 839   <> <> 
    840      3   38.776747   -8.904161   27.869528   107 " " D A    2  -0.22000  -0.22000 "ASP " " CB " "    "    6   0    0    0 "C10027" 0     1     7     0     "" 2     ""                32.11                    1 840   107   1638  0     <> 840   <> <> 
    841      2   37.677937   -9.808813   28.440363   107 " " D A    2   0.70000   0.70000 "ASP " " CG " "    "    6   0    0    0 "C10028" 0     1     7     0     "%UT" 13    ""                34.19                    1 841   107   1639  0     <> 841   <> <> 
    842     15   36.549287   -9.789823   27.900911   107 " " D A   70  -0.80000  -0.80000 "ASP " " OD1" "    "    8   0    0    0 "O10029" 0     1     7     0     "" 70    ""                34.77                    1 842   107   1640  0     <> 842   <> <> 
    843     18   37.998465  -10.521906   29.414773   107 " " D A   70  -0.80000  -0.80000 "ASP " " OD2" "    "    8  -1    0    0 "O10030" 0     1     7     0     "" 70    ""                36.83                    1 843   107   1641  0     <> 843   <> <> 
    844     25   36.383339   -7.253063   25.695316   108 " " D A   43  -0.50000  -0.50000 "ASP " " N  " "    "    7   0    0    0 "N10031" 0     1     7     0     "" 43    ""                34.44                    1 844   108   1646  0     <> 844   <> <> 
    845      3   35.262290   -6.307074   25.639705   108 " " D A    2   0.14000   0.14000 "ASP " " CA " "    "    6   0    0    0 "C10032" 0     1     -1109 0     "" 2     ""                36.53                    1 845   108   1647  0     <> 845   <> <> 
    846      2   34.278308   -6.432030   26.831315   108 " " D A    2   0.50000   0.50000 "ASP " " C  " "    "    6   0    0    0 "C10033" 0     1     7     0     "" 2     ""                37.32                    1 846   108   1648  0     <> 846   <> <> 
    847     15   33.447832   -5.546687   27.033181   108 " " D A   70  -0.50000  -0.50000 "ASP " " O  " "    "    8   0    0    0 "O10034" 0     1     7     0     "" 70    ""                38.07                    1 847   108   1649  0     <> 847   <> <> 
    848      3   34.535689   -6.512346   24.287961   108 " " D A    2  -0.22000  -0.22000 "ASP " " CB " "    "    6   0    0    0 "C10035" 0     1     7     0     "" 2     ""                39.05                    1 848   108   1650  0     <> 848   <> <> 
    849      2   33.563681   -5.386022   23.917746   108 " " D A    2   0.70000   0.70000 "ASP " " CG " "    "    6   0    0    0 "C10036" 0     1     7     0     "%UT" 13    ""                40.56                    1 849   108   1651  0     <> 849   <> <> 
    850     15   34.026561   -4.225173   23.868879   108 " " D A   70  -0.80000  -0.80000 "ASP " " OD1" "    "    8   0    0    0 "O10037" 0     1     7     0     "" 70    ""                42.22                    1 850   108   1652  0     <> 850   <> <> 
    851     18   32.379035   -5.708262   23.679894   108 " " D A   70  -0.80000  -0.80000 "ASP " " OD2" "    "    8  -1    0    0 "O10038" 0     1     7     0     "" 70    ""                42.64                    1 851   108   1653  0     <> 851   <> <> 
    852     25   34.402475   -7.493162   27.647814   109 " " N A   43  -0.50000  -0.50000 "ASN " " N  " "    "    7   0    0    0 "N10039" 0     1     7     0     "" 43    ""                37.28                    1 852   109   1658  0     <> 852   <> <> 
    853      3   33.647979   -7.724350   28.877423   109 " " N A    2   0.14000   0.14000 "ASN " " CA " "    "    6   0    0    0 "C10040" 0     1     -1109 0     "" 2     ""                38.81                    1 853   109   1659  0     <> 853   <> <> 
    854      2   34.636786   -8.223894   29.948167   109 " " N A    2   0.50000   0.50000 "ASN " " C  " "    "    6   0    0    0 "C10041" 0     1     7     0     "" 2     ""                37.18                    1 854   109   1660  0     <> 854   <> <> 
    855     15   34.651017   -9.420095   30.239216   109 " " N A   70  -0.50000  -0.50000 "ASN " " O  " "    "    8   0    0    0 "O10042" 0     1     7     0     "" 70    ""                38.56                    1 855   109   1661  0     <> 855   <> <> 
    856      3   32.466133   -8.681150   28.580307   109 " " N A    2  -0.12000  -0.12000 "ASN " " CB " "    "    6   0    0    0 "C10043" 0     1     7     0     "" 2     ""                41.49                    1 856   109   1662  0     <> 856   <> <> 
    857      2   31.381945   -8.663732   29.666255   109 " " N A    2   0.50000   0.50000 "ASN " " CG " "    "    6   0    0    0 "C10044" 0     1     7     0     "%UT" 13    ""                44.62                    1 857   109   1663  0     <> 857   "No Flip" <> 
    858     15   31.664174   -8.834469   30.849929   109 " " N A   70  -0.50000  -0.50000 "ASN " " OD1" "    "    8   0    0    0 "O10045" 0     1     7     0     "" 70    ""                47.83                    1 858   109   1664  0     <> 858   <> <> 
    859     25   30.130169   -8.425544   29.271502   109 " " N A   43  -0.76000  -0.76000 "ASN " " ND2" "    "    7   0    0    0 "N10046" 0     1     7     0     "" 43    ""                   46                    1 859   109   1665  0     <> 859   <> <> 
    860     25   35.473958   -7.342804   30.543720   110 " " P A   43  -0.14000  -0.14000 "PRO " " N  " "    "    7   0    0    0 "N10047" 0     1     7     0     "" 43    ""                35.52                    1 860   110   1672  0     <> 860   <> <> 
    861      3   36.524099   -7.744721   31.494069   110 " " P A    2   0.01000   0.01000 "PRO " " CA " "    "    6   0    0    0 "C10048" 0     1     -1109 0     "" 2     ""                35.82                    1 861   110   1673  0     <> 861   <> <> 
    862      2   36.000651   -8.112250   32.898335   110 " " P A    2   0.50000   0.50000 "PRO " " C  " "    "    6   0    0    0 "C10049" 0     1     7     0     "" 2     ""                36.43                    1 862   110   1674  0     <> 862   <> <> 
    863     15   36.796688   -8.507999   33.749155   110 " " P A   70  -0.50000  -0.50000 "PRO " " O  " "    "    8   0    0    0 "O10050" 0     1     7     0     "" 70    ""                38.59                    1 863   110   1675  0     <> 863   <> <> 
    864      3   37.466259   -6.533321   31.543161   110 " " P A    2  -0.12000  -0.12000 "PRO " " CB " "    "    6   0    0    0 "C10051" 0     1     7     0     "" 2     ""                34.23                    1 864   110   1676  0     <> 864   <> <> 
    865      3   36.557910   -5.345647   31.276194   110 " " P A    2  -0.12000  -0.12000 "PRO " " CG " "    "    6   0    0    0 "C10052" 0     1     7     0     "" 2     ""                35.17                    1 865   110   1677  0     <> 865   <> <> 
    866      3   35.492565   -5.892596   30.328036   110 " " P A    2  -0.05000  -0.05000 "PRO " " CD " "    "    6   0    0    0 "C10053" 0     1     7     0     "" 2     ""                34.37                    1 866   110   1678  0     <> 866   <> <> 
    867     25   34.682993   -7.972341   33.143533   111 " " N A   43  -0.50000  -0.50000 "ASN " " N  " "    "    7   0    0    0 "N10054" 0     1     7     0     "" 43    ""                36.82                    1 867   111   1686  0     <> 867   <> <> 
    868      3   33.959930   -8.348477   34.364887   111 " " N A    2   0.14000   0.14000 "ASN " " CA " "    "    6   0    0    0 "C10055" 0     1     -1109 0     "" 2     ""                 37.3                    1 868   111   1687  0     <> 868   <> <> 
    869      2   34.395317   -7.529534   35.592182   111 " " N A    2   0.50000   0.50000 "ASN " " C  " "    "    6   0    0    0 "C10056" 0     1     7     0     "" 2     ""                36.36                    1 869   111   1688  0     <> 869   <> <> 
    870     15   34.363976   -8.018499   36.721514   111 " " N A   70  -0.50000  -0.50000 "ASN " " O  " "    "    8   0    0    0 "O10057" 0     1     7     0     "" 70    ""                38.31                    1 870   111   1689  0     <> 870   <> <> 
    871      3   33.940218   -9.880861   34.610618   111 " " N A    2  -0.12000  -0.12000 "ASN " " CB " "    "    6   0    0    0 "C10058" 0     1     7     0     "" 2     ""                39.93                    1 871   111   1690  0     <> 871   <> <> 
    872      2   33.164602  -10.646947   33.535663   111 " " N A    2   0.50000   0.50000 "ASN " " CG " "    "    6   0    0    0 "C10059" 0     1     7     0     "%UT" 13    "Flip"                42.45                    1 872   111   1691  0     <> 872   "Flip" <> 
    873     15   33.753374  -11.354988   32.724274   111 " " N A   70  -0.50000  -0.50000 "ASN " " OD1" "    "    8   0    0    0 "O10060" 0     1     7     0     "" 70    ""                 42.9                    1 873   111   1692  0     <> 873   <> <> 
    874     25   31.833723  -10.539322   33.549280   111 " " N A   43  -0.76000  -0.76000 "ASN " " ND2" "    "    7   0    0    0 "N10061" 0     1     7     0     "" 43    ""                44.99                    1 874   111   1693  0     <> 874   <> <> 
    875     25   34.793317   -6.268787   35.360427   112 " " L A   43  -0.50000  -0.50000 "LEU " " N  " "    "    7   0    0    0 "N10062" 0     1     7     0     "" 43    ""                33.54                    1 875   112   1700  0     <> 875   <> <> 
    876      3   35.135131   -5.295750   36.391204   112 " " L A    2   0.14000   0.14000 "LEU " " CA " "    "    6   0    0    0 "C10063" 0     1     -1109 0     "" 2     ""                30.14                    1 876   112   1701  0     <> 876   <> <> 
    877      2   33.836808   -4.746963   37.016502   112 " " L A    2   0.50000   0.50000 "LEU " " C  " "    "    6   0    0    0 "C10064" 0     1     7     0     "" 2     ""                27.71                    1 877   112   1702  0     <> 877   <> <> 
    878     15   32.840115   -4.631423   36.297369   112 " " L A   70  -0.50000  -0.50000 "LEU " " O  " "    "    8   0    0    0 "O10065" 0     1     7     0     "" 70    ""                25.69                    1 878   112   1703  0     <> 878   <> <> 
    879      3   35.886623   -4.115877   35.732020   112 " " L A    2  -0.12000  -0.12000 "LEU " " CB " "    "    6   0    0    0 "C10066" 0     1     7     0     "" 2     ""                31.52                    1 879   112   1704  0     <> 879   <> <> 
    880      3   37.286066   -4.468529   35.183839   112 " " L A    2  -0.06000  -0.06000 "LEU " " CG " "    "    6   0    0    0 "C10067" 0     1     7     0     "" 2     ""                32.24                    1 880   112   1705  0     <> 880   <> <> 
    881      3   37.817310   -3.338895   34.293535   112 " " L A    2  -0.18000  -0.18000 "LEU " " CD1" "    "    6   0    0    0 "C10068" 0     1     7     0     "" 2     ""                32.84                    1 881   112   1706  0     <> 881   <> <> 
    882      3   38.291627   -4.769311   36.306975   112 " " L A    2  -0.18000  -0.18000 "LEU " " CD2" "    "    6   0    0    0 "C10069" 0     1     7     0     "" 2     ""                 33.2                    1 882   112   1707  0     <> 882   <> <> 
    883     25   33.831400   -4.377771   38.322009   113 " " P A   43  -0.14000  -0.14000 "PRO " " N  " "    "    7   0    0    0 "N10070" 0     1     7     0     "" 43    ""                27.01                    1 883   113   1719  0     <> 883   <> <> 
    884      3   32.710026   -3.691278   38.988719   113 " " P A    2   0.01000   0.01000 "PRO " " CA " "    "    6   0    0    0 "C10071" 0     1     -1109 0     "" 2     ""                27.36                    1 884   113   1720  0     <> 884   <> <> 
    885      2   32.253634   -2.451436   38.206400   113 " " P A    2   0.50000   0.50000 "PRO " " C  " "    "    6   0    0    0 "C10072" 0     1     7     0     "" 2     ""                 26.2                    1 885   113   1721  0     <> 885   <> <> 
    886     15   33.092607   -1.671255   37.759031   113 " " P A   70  -0.50000  -0.50000 "PRO " " O  " "    "    8   0    0    0 "O10073" 0     1     7     0     "" 70    ""                27.92                    1 886   113   1722  0     <> 886   <> <> 
    887      3   33.246221   -3.275131   40.368434   113 " " P A    2  -0.12000  -0.12000 "PRO " " CB " "    "    6   0    0    0 "C10074" 0     1     7     0     "" 2     ""                26.92                    1 887   113   1723  0     <> 887   <> <> 
    888      3   34.410867   -4.208924   40.640438   113 " " P A    2  -0.12000  -0.12000 "PRO " " CG " "    "    6   0    0    0 "C10075" 0     1     7     0     "" 2     ""                30.79                    1 888   113   1724  0     <> 888   <> <> 
    889      3   34.923580   -4.628066   39.264105   113 " " P A    2  -0.05000  -0.05000 "PRO " " CD " "    "    6   0    0    0 "C10076" 0     1     7     0     "" 2     ""                26.45                    1 889   113   1725  0     <> 889   <> <> 
    890     25   30.939710   -2.283663   38.012022   114 " " R A   43  -0.50000  -0.50000 "ARG " " N  " "    "    7   0    0    0 "N10077" 0     1     7     0     "" 43    ""                26.82                    1 890   114   1733  0     <> 890   <> <> 
    891      3   30.380144   -1.177901   37.238132   114 " " R A    2   0.14000   0.14000 "ARG " " CA " "    "    6   0    0    0 "C10078" 0     1     -1109 0     "" 2     ""                30.05                    1 891   114   1734  0     <> 891   <> <> 
    892      2   30.564149    0.135075   38.017623   114 " " R A    2   0.50000   0.50000 "ARG " " C  " "    "    6   0    0    0 "C10079" 0     1     7     0     "" 2     ""                29.43                    1 892   114   1735  0     <> 892   <> <> 
    893     15   30.339180    0.167062   39.228984   114 " " R A   70  -0.50000  -0.50000 "ARG " " O  " "    "    8   0    0    0 "O10080" 0     1     7     0     "" 70    ""                26.16                    1 893   114   1736  0     <> 893   <> <> 
    894      3   28.892278   -1.479469   36.980272   114 " " R A    2  -0.12000  -0.12000 "ARG " " CB " "    "    6   0    0    0 "C10081" 0     1     7     0     "" 2     ""                32.33                    1 894   114   1737  0     <> 894   <> <> 
    895      3   28.238680   -0.538462   35.954330   114 " " R A    2  -0.05000  -0.05000 "ARG " " CG " "    "    6   0    0    0 "C10082" 0     1     7     0     "" 2     ""                40.32                    1 895   114   1738  0     <> 895   <> <> 
    896      3   26.826494   -0.990759   35.560886   114 " " R A    2   0.19000   0.19000 "ARG " " CD " "    "    6   0    0    0 "C10083" 0     1     7     0     "" 2     ""                44.41                    1 896   114   1739  0     <> 896   <> <> 
    897     25   25.849286   -0.646349   36.601019   114 " " R A   43  -0.69997  -0.69997 "ARG " " NE " "    "    7   0    0    0 "N10084" 0     1     7     0     "" 43    ""                 49.1                    1 897   114   1740  0     <> 897   <> <> 
    898      2   24.544578   -0.965917   36.587308   114 " " R A    2   0.63990   0.63990 "ARG " " CZ " "    "    6   0    0    0 "C10085" 0     1     7     0     "" 2     ""                51.47                    1 898   114   1741  0     <> 898   <> <> 
    899     25   23.764836   -0.570355   37.600850   114 " " R A   43  -0.79997  -0.79997 "ARG " " NH1" "    "    7   0    0    0 "N10086" 0     1     7     0     "" 43    ""                53.34                    1 899   114   1742  0     <> 899   <> <> 
    900     31   24.008392   -1.670444   35.580175   114 " " R A   43  -0.79997  -0.79997 "ARG " " NH2" "    "    7   1    0    0 "N10087" 0     1     7     0     "" 43    ""                53.41                    1 900   114   1743  0     <> 900   <> <> 
    901     25   31.007803    1.198742   37.325145   115 " " L A   43  -0.50000  -0.50000 "LEU " " N  " "    "    7   0    0    0 "N10088" 0     1     7     0     "" 43    ""                27.53                    1 901   115   1757  0     <> 901   <> <> 
    902      3   31.316242    2.494287   37.928011   115 " " L A    2   0.14000   0.14000 "LEU " " CA " "    "    6   0    0    0 "C10089" 0     1     -1109 0     "" 2     ""                26.31                    1 902   115   1758  0     <> 902   <> <> 
    903      2   30.039871    3.159214   38.449517   115 " " L A    2   0.50000   0.50000 "LEU " " C  " "    "    6   0    0    0 "C10090" 0     1     7     0     "" 2     ""                26.77                    1 903   115   1759  0     <> 903   <> <> 
    904     15   29.084416    3.369795   37.701486   115 " " L A   70  -0.50000  -0.50000 "LEU " " O  " "    "    8   0    0    0 "O10091" 0     1     7     0     "" 70    ""                27.27                    1 904   115   1760  0     <> 904   <> <> 
    905      3   31.990922    3.428504   36.898673   115 " " L A    2  -0.12000  -0.12000 "LEU " " CB " "    "    6   0    0    0 "C10092" 0     1     7     0     "" 2     ""                24.86                    1 905   115   1761  0     <> 905   <> <> 
    906      3   33.380823    2.975460   36.406326   115 " " L A    2  -0.06000  -0.06000 "LEU " " CG " "    "    6   0    0    0 "C10093" 0     1     7     0     "" 2     ""                26.44                    1 906   115   1762  0     <> 906   <> <> 
    907      3   33.883043    3.920423   35.304790   115 " " L A    2  -0.18000  -0.18000 "LEU " " CD1" "    "    6   0    0    0 "C10094" 0     1     7     0     "" 2     ""                25.22                    1 907   115   1763  0     <> 907   <> <> 
    908      3   34.407251    2.876564   37.548174   115 " " L A    2  -0.18000  -0.18000 "LEU " " CD2" "    "    6   0    0    0 "C10095" 0     1     7     0     "" 2     ""                   27                    1 908   115   1764  0     <> 908   <> <> 
    909     25   30.054916    3.472028   39.749435   116 " " V A   43  -0.50000  -0.50000 "VAL " " N  " "    "    7   0    0    0 "N10096" 0     1     7     0     "" 43    ""                27.29                    1 909   116   1776  0     <> 909   <> <> 
    910      3   29.016406    4.208970   40.452410   116 " " V A    2   0.14000   0.14000 "VAL " " CA " "    "    6   0    0    0 "C10097" 0     1     -1109 0     "" 2     ""                28.84                    1 910   116   1777  0     <> 910   <> <> 
    911      2   29.472532    5.669034   40.542717   116 " " V A    2   0.50000   0.50000 "VAL " " C  " "    "    6   0    0    0 "C10098" 0     1     7     0     "" 2     ""                   28                    1 911   116   1778  0     <> 911   <> <> 
    912     15   30.665754    5.945256   40.675859   116 " " V A   70  -0.50000  -0.50000 "VAL " " O  " "    "    8   0    0    0 "O10099" 0     1     7     0     "" 70    ""                27.97                    1 912   116   1779  0     <> 912   <> <> 
    913      3   28.814725    3.597246   41.867213   116 " " V A    2  -0.06000  -0.06000 "VAL " " CB " "    "    6   0    0    0 "C10100" 0     1     7     0     "" 2     ""                31.05                    1 913   116   1780  0     <> 913   <> <> 
    914      3   28.293310    2.152191   41.767644   116 " " V A    2  -0.18000  -0.18000 "VAL " " CG1" "    "    6   0    0    0 "C10101" 0     1     7     0     "" 2     ""                33.07                    1 914   116   1781  0     <> 914   <> <> 
    915      3   30.045884    3.654151   42.797935   116 " " V A    2  -0.18000  -0.18000 "VAL " " CG2" "    "    6   0    0    0 "C10102" 0     1     7     0     "" 2     ""                31.47                    1 915   116   1782  0     <> 915   <> <> 
    916     25   28.510813    6.597398   40.472603   117 " " R A   43  -0.50000  -0.50000 "ARG " " N  " "    "    7   0    0    0 "N10103" 0     1     7     0     "" 43    ""                28.04                    1 916   117   1792  0     <> 916   <> <> 
    917      3   28.738855    8.027354   40.628782   117 " " R A    2   0.14000   0.14000 "ARG " " CA " "    "    6   0    0    0 "C10104" 0     1     -1109 0     "" 2     ""                27.31                    1 917   117   1793  0     <> 917   <> <> 
    918      2   28.790878    8.324447   42.142053   117 " " R A    2   0.50000   0.50000 "ARG " " C  " "    "    6   0    0    0 "C10105" 0     1     7     0     "" 2     ""                27.03                    1 918   117   1794  0     <> 918   <> <> 
    919     15   27.784873    8.085717   42.814444   117 " " R A   70  -0.50000  -0.50000 "ARG " " O  " "    "    8   0    0    0 "O10106" 0     1     7     0     "" 70    ""                25.34                    1 919   117   1795  0     <> 919   <> <> 
    920      3   27.532728    8.756477   39.995445   117 " " R A    2  -0.12000  -0.12000 "ARG " " CB " "    "    6   0    0    0 "C10107" 0     1     7     0     "" 2     ""                27.89                    1 920   117   1796  0     <> 920   <> <> 
    921      3   27.678146   10.287099   39.964905   117 " " R A    2  -0.05000  -0.05000 "ARG " " CG " "    "    6   0    0    0 "C10108" 0     1     7     0     "" 2     ""                 26.3                    1 921   117   1797  0     <> 921   <> <> 
    922      3   26.435418   10.998004   39.425082   117 " " R A    2   0.19000   0.19000 "ARG " " CD " "    "    6   0    0    0 "C10109" 0     1     7     0     "" 2     ""                27.94                    1 922   117   1798  0     <> 922   <> <> 
    923     25   26.234791   10.727203   37.995710   117 " " R A   43  -0.69997  -0.69997 "ARG " " NE " "    "    7   0    0    0 "N10110" 0     1     7     0     "" 43    ""                29.94                    1 923   117   1799  0     <> 923   <> <> 
    924      2   25.093773   10.885445   37.303821   117 " " R A    2   0.63990   0.63990 "ARG " " CZ " "    "    6   0    0    0 "C10111" 0     1     7     0     "" 2     ""                   30                    1 924   117   1800  0     <> 924   <> <> 
    925     25   25.081478   10.611703   35.996874   117 " " R A   43  -0.79997  -0.79997 "ARG " " NH1" "    "    7   0    0    0 "N10112" 0     1     7     0     "" 43    ""                28.86                    1 925   117   1801  0     <> 925   <> <> 
    926     31   23.960358   11.315524   37.873544   117 " " R A   43  -0.79997  -0.79997 "ARG " " NH2" "    "    7   1    0    0 "N10113" 0     1     7     0     "" 43    ""                29.25                    1 926   117   1802  0     <> 926   <> <> 
    927     25   29.917079    8.834920   42.701078   118 " " P A   43  -0.14000  -0.14000 "PRO " " N  " "    "    7   0    0    0 "N10114" 0     1     7     0     "" 43    ""                 27.4                    1 927   118   1816  0     <> 927   <> <> 
    928      3   29.985076    9.278230   44.105127   118 " " P A    2   0.01000   0.01000 "PRO " " CA " "    "    6   0    0    0 "C10115" 0     1     -1109 0     "" 2     ""                27.93                    1 928   118   1817  0     <> 928   <> <> 
    929      2   29.042393   10.473780   44.356429   118 " " P A    2   0.50000   0.50000 "PRO " " C  " "    "    6   0    0    0 "C10116" 0     1     7     0     "" 2     ""                28.14                    1 929   118   1818  0     <> 929   <> <> 
    930     15   28.503143   11.057435   43.415196   118 " " P A   70  -0.50000  -0.50000 "PRO " " O  " "    "    8   0    0    0 "O10117" 0     1     7     0     "" 70    ""                27.59                    1 930   118   1819  0     <> 930   <> <> 
    931      3   31.445763    9.703635   44.354800   118 " " P A    2  -0.12000  -0.12000 "PRO " " CB " "    "    6   0    0    0 "C10118" 0     1     7     0     "" 2     ""                28.17                    1 931   118   1820  0     <> 931   <> <> 
    932      3   32.233344    9.318872   43.111799   118 " " P A    2  -0.12000  -0.12000 "PRO " " CG " "    "    6   0    0    0 "C10119" 0     1     7     0     "" 2     ""                29.07                    1 932   118   1821  0     <> 932   <> <> 
    933      3   31.211098    8.971083   42.032436   118 " " P A    2  -0.05000  -0.05000 "PRO " " CD " "    "    6   0    0    0 "C10120" 0     1     7     0     "" 2     ""                27.56                    1 933   118   1822  0     <> 933   <> <> 
    934     25   28.872100   10.875147   45.624384   119 " " E A   43  -0.50000  -0.50000 "GLU " " N  " "    "    7   0    0    0 "N10121" 0     1     7     0     "" 43    ""                 28.2                    1 934   119   1830  0     <> 934   <> <> 
    935      3   28.125059   12.082836   45.986244   119 " " E A    2   0.14000   0.14000 "GLU " " CA " "    "    6   0    0    0 "C10122" 0     1     -1109 0     "" 2     ""                29.04                    1 935   119   1831  0     <> 935   <> <> 
    936      2   28.852240   13.340002   45.483524   119 " " E A    2   0.50000   0.50000 "GLU " " C  " "    "    6   0    0    0 "C10123" 0     1     7     0     "" 2     ""                27.64                    1 936   119   1832  0     <> 936   <> <> 
    937     15   30.076028   13.341349   45.360106   119 " " E A   70  -0.50000  -0.50000 "GLU " " O  " "    "    8   0    0    0 "O10124" 0     1     7     0     "" 70    ""                25.66                    1 937   119   1833  0     <> 937   <> <> 
    938      3   27.950476   12.142174   47.518944   119 " " E A    2  -0.12000  -0.12000 "GLU " " CB " "    "    6   0    0    0 "C10125" 0     1     7     0     "" 2     ""                31.35                    1 938   119   1834  0     <> 938   <> <> 
    939      3   27.059606   11.022350   48.094448   119 " " E A    2  -0.22000  -0.22000 "GLU " " CG " "    "    6   0    0    0 "C10126" 0     1     7     0     "" 2     ""                34.74                    1 939   119   1835  0     <> 939   <> <> 
    940      2   25.647295   11.034089   47.505008   119 " " E A    2   0.70000   0.70000 "GLU " " CD " "    "    6   0    0    0 "C10127" 0     1     7     0     "%UT" 13    ""                37.65                    1 940   119   1836  0     <> 940   <> <> 
    941     15   25.380761   10.161734   46.649691   119 " " E A   70  -0.80000  -0.80000 "GLU " " OE1" "    "    8   0    0    0 "O10128" 0     1     7     0     "" 70    ""                39.19                    1 941   119   1837  0     <> 941   <> <> 
    942     18   24.873464   11.934549   47.895591   119 " " E A   70  -0.80000  -0.80000 "GLU " " OE2" "    "    8  -1    0    0 "O10129" 0     1     7     0     "" 70    ""                38.84                    1 942   119   1838  0     <> 942   <> <> 
    943     25   28.081468   14.391000   45.159641   120 " " V A   43  -0.50000  -0.50000 "VAL " " N  " "    "    7   0    0    0 "N10130" 1     1     7     0     "" 43    ""                27.22                    1 943   120   1845  0     <> 943   <> <> 
    944      3   28.529510   15.669777   44.591420   120 " " V A    2   0.14000   0.14000 "VAL " " CA " "    "    6   0    0    0 "C10131" 1     1     -1109 0     "" 2     ""                26.74                    1 944   120   1846  0     <> 944   <> <> 
    945      2   29.689410   16.306607   45.364995   120 " " V A    2   0.50000   0.50000 "VAL " " C  " "    "    6   0    0    0 "C10132" 1     1     7     0     "" 2     ""                26.28                    1 945   120   1847  0     <> 945   <> <> 
    946     15   30.673380   16.715530   44.753364   120 " " V A   70  -0.50000  -0.50000 "VAL " " O  " "    "    8   0    0    0 "O10133" 1     1     7     0     "" 70    ""                24.35                    1 946   120   1848  0     <> 946   <> <> 
    947      3   27.314087   16.616319   44.432573   120 " " V A    2  -0.06000  -0.06000 "VAL " " CB " "    "    6   0    0    0 "C10134" 1     1     7     0     "" 2     ""                26.55                    1 947   120   1849  0     <> 947   <> <> 
    948      3   27.676984   18.072081   44.072993   120 " " V A    2  -0.18000  -0.18000 "VAL " " CG1" "    "    6   0    0    0 "C10135" 1     1     7     0     "" 2     ""                25.02                    1 948   120   1850  0     <> 948   <> <> 
    949      3   26.325432   16.060827   43.398256   120 " " V A    2  -0.18000  -0.18000 "VAL " " CG2" "    "    6   0    0    0 "C10136" 1     1     7     0     "" 2     ""                27.22                    1 949   120   1851  0     <> 949   <> <> 
    950     25   29.581814   16.336705   46.701629   121 " " D A   43  -0.50000  -0.50000 "ASP " " N  " "    "    7   0    0    0 "N10137" 1     1     7     0     "" 43    ""                 24.1                    1 950   121   1861  0     <> 950   <> <> 
    951      3   30.594691   16.861579   47.615418   121 " " D A    2   0.14000   0.14000 "ASP " " CA " "    "    6   0    0    0 "C10138" 1     1     -1109 0     "" 2     ""                26.11                    1 951   121   1862  0     <> 951   <> <> 
    952      2   31.893856   16.041510   47.575212   121 " " D A    2   0.50000   0.50000 "ASP " " C  " "    "    6   0    0    0 "C10139" 1     1     7     0     "" 2     ""                25.21                    1 952   121   1863  0     <> 952   <> <> 
    953     15   32.966901   16.636682   47.579314   121 " " D A   70  -0.50000  -0.50000 "ASP " " O  " "    "    8   0    0    0 "O10140" 1     1     7     0     "" 70    ""                24.52                    1 953   121   1864  0     <> 953   <> <> 
    954      3   30.042643   16.910021   49.060504   121 " " D A    2  -0.22000  -0.22000 "ASP " " CB " "    "    6   0    0    0 "C10141" 1     1     7     0     "" 2     ""                32.56                    1 954   121   1865  0     <> 954   <> <> 
    955      2   28.742758   17.709116   49.226149   121 " " D A    2   0.70000   0.70000 "ASP " " CG " "    "    6   0    0    0 "C10142" 1     1     7     0     "%UT" 13    ""                37.62                    1 955   121   1866  0     <> 955   <> <> 
    956     15   27.977252   17.351572   50.146967   121 " " D A   70  -0.80000  -0.80000 "ASP " " OD1" "    "    8   0    0    0 "O10143" 1     1     7     0     "" 70    ""                42.25                    1 956   121   1867  0     <> 956   <> <> 
    957     18   28.538791   18.665595   48.445360   121 " " D A   70  -0.80000  -0.80000 "ASP " " OD2" "    "    8  -1    0    0 "O10144" 1     1     7     0     "" 70    ""                41.57                    1 957   121   1868  0     <> 957   <> <> 
    958     25   31.804475   14.702127   47.473616   122 " " V A   43  -0.50000  -0.50000 "VAL " " N  " "    "    7   0    0    0 "N10145" 1     1     7     0     "" 43    ""                22.72                    1 958   122   1873  0     <> 958   <> <> 
    959      3   32.942500   13.782050   47.359636   122 " " V A    2   0.14000   0.14000 "VAL " " CA " "    "    6   0    0    0 "C10146" 1     1     -1109 0     "" 2     ""                23.61                    1 959   122   1874  0     <> 959   <> <> 
    960      2   33.644355   13.932483   45.995657   122 " " V A    2   0.50000   0.50000 "VAL " " C  " "    "    6   0    0    0 "C10147" 1     1     7     0     "" 2     ""                23.75                    1 960   122   1875  0     <> 960   <> <> 
    961     15   34.872699   13.995429   45.964187   122 " " V A   70  -0.50000  -0.50000 "VAL " " O  " "    "    8   0    0    0 "O10148" 1     1     7     0     "" 70    ""                24.33                    1 961   122   1876  0     <> 961   <> <> 
    962      3   32.466498   12.315894   47.581882   122 " " V A    2  -0.06000  -0.06000 "VAL " " CB " "    "    6   0    0    0 "C10149" 1     1     7     0     "" 2     ""                23.21                    1 962   122   1877  0     <> 962   <> <> 
    963      3   33.588339   11.270814   47.403162   122 " " V A    2  -0.18000  -0.18000 "VAL " " CG1" "    "    6   0    0    0 "C10150" 1     1     7     0     "" 2     ""                22.69                    1 963   122   1878  0     <> 963   <> <> 
    964      3   31.819493   12.133922   48.967093   122 " " V A    2  -0.18000  -0.18000 "VAL " " CG2" "    "    6   0    0    0 "C10151" 1     1     7     0     "" 2     ""                24.86                    1 964   122   1879  0     <> 964   <> <> 
    965     25   32.879336   14.032644   44.890719   123 " " M A   43  -0.50000  -0.50000 "MET " " N  " "    "    7   0    0    0 "N10152" 1     1     7     0     "" 43    ""                25.05                    1 965   123   1889  0     <> 965   <> <> 
    966      3   33.392579   14.209252   43.528999   123 " " M A    2   0.14000   0.14000 "MET " " CA " "    "    6   0    0    0 "C10153" 1     1     -1109 0     "" 2     ""                25.29                    1 966   123   1890  0     <> 966   <> <> 
    967      2   34.114639   15.552243   43.365020   123 " " M A    2   0.50000   0.50000 "MET " " C  " "    "    6   0    0    0 "C10154" 1     1     7     0     "" 2     ""                25.03                    1 967   123   1891  0     <> 967   <> <> 
    968     15   35.197970   15.594218   42.787785   123 " " M A   70  -0.50000  -0.50000 "MET " " O  " "    "    8   0    0    0 "O10155" 1     1     7     0     "" 70    ""                22.07                    1 968   123   1892  0     <> 968   <> <> 
    969      3   32.241277   14.174300   42.500659   123 " " M A    2  -0.12000  -0.12000 "MET " " CB " "    "    6   0    0    0 "C10156" 1     1     7     0     "" 2     ""                25.78                    1 969   123   1893  0     <> 969   <> <> 
    970      3   31.653685   12.788886   42.226227   123 " " M A    2   0.04750   0.04750 "MET " " CG " "    "    6   0    0    0 "C10157" 1     1     7     0     "" 2     ""                27.47                    1 970   123   1894  0     <> 970   <> <> 
    971     49   30.521011   12.696674   40.810271   123 " " M A   13  -0.33500  -0.33500 "MET " " SD " "    "   16   0    0    0 "S10158" 1     1     7     0     "" 13    ""                25.52                    1 971   123   1895  0     <> 971   <> <> 
    972      3   29.127967   13.678050   41.421218   123 " " M A    2  -0.01250  -0.01250 "MET " " CE " "    "    6   0    0    0 "C10159" 1     1     7     0     "" 2     ""                25.19                    1 972   123   1896  0     <> 972   <> <> 
    973     25   33.513734   16.634099   43.885191   124 " " C A   43  -0.50000  -0.50000 "CYS " " N  " "    "    7   0    0    0 "N10160" 1     1     7     0     "" 43    ""                25.57                    1 973   124   1906  0     <> 973   <> <> 
    974      3   34.013692   17.998848   43.773399   124 " " C A    2   0.14000   0.14000 "CYS " " CA " "    "    6   0    0    0 "C10161" 1     1     -1109 0     "" 2     ""                25.21                    1 974   124   1907  0     <> 974   <> <> 
    975      2   35.208469   18.284780   44.687238   124 " " C A    2   0.50000   0.50000 "CYS " " C  " "    "    6   0    0    0 "C10162" 1     1     7     0     "" 2     ""                25.46                    1 975   124   1908  0     <> 975   <> <> 
    976     15   36.055233   19.097768   44.318788   124 " " C A   70  -0.50000  -0.50000 "CYS " " O  " "    "    8   0    0    0 "O10163" 1     1     7     0     "" 70    ""                25.74                    1 976   124   1909  0     <> 976   <> <> 
    977      3   32.881291   18.979160   44.125357   124 " " C A    2   0.09750   0.09750 "CYS " " CB " "    "    6   0    0    0 "C10164" 1     1     7     0     "" 2     ""                24.57                    1 977   124   1910  0     <> 977   <> <> 
    978     49   31.702922   19.228936   42.775583   124 " " C A   13  -0.21750  -0.21750 "CYS " " SG " "    "   16   0    0    0 "S10165" 1     1     7     0     "" 13    ""                26.71                    1 978   124   1911  0     <> 978   <> <> 
    979     25   35.303414   17.602110   45.841641   125 " " T A   43  -0.50000  -0.50000 "THR " " N  " "    "    7   0    0    0 "N10166" 1     1     7     0     "" 43    ""                25.24                    1 979   125   1916  0     <> 979   <> <> 
    980      3   36.452872   17.681676   46.742883   125 " " T A    2   0.14000   0.14000 "THR " " CA " "    "    6   0    0    0 "C10167" 1     1     -1110 0     "" 2     ""                24.06                    1 980   125   1917  0     <> 980   <> <> 
    981      2   37.629417   16.904281   46.131270   125 " " T A    2   0.50000   0.50000 "THR " " C  " "    "    6   0    0    0 "C10168" 1     1     7     0     "" 2     ""                24.49                    1 981   125   1918  0     <> 981   <> <> 
    982     15   38.730804   17.440925   46.093687   125 " " T A   70  -0.50000  -0.50000 "THR " " O  " "    "    8   0    0    0 "O10169" 1     1     7     0     "" 70    ""                 24.8                    1 982   125   1919  0     <> 982   <> <> 
    983      3   36.078800   17.111977   48.134868   125 " " T A    2   0.20500   0.20500 "THR " " CB " "    "    6   0    0    0 "C10170" 1     1     7     0     "" 2     ""                25.11                    1 983   125   1920  0     <> 983   <> <> 
    984     16   35.146319   17.989669   48.734825   125 " " T A   70  -0.68300  -0.68300 "THR " " OG1" "    "    8   0    0    0 "O10171" 1     1     7     0     "%UT" 13    ""                25.31                    1 984   125   1921  0     <> 984   <> <> 
    985      3   37.253377   17.014507   49.125211   125 " " T A    2  -0.18000  -0.18000 "THR " " CG2" "    "    6   0    0    0 "C10172" 1     1     7     0     "" 2     ""                26.39                    1 985   125   1922  0     <> 985   <> <> 
    986     25   37.394863   15.692378   45.593708   126 " " A A   43  -0.50000  -0.50000 "ALA " " N  " "    "    7   0    0    0 "N10173" 1     1     7     0     "" 43    ""                23.51                    1 986   126   1930  0     <> 986   <> <> 
    987      3   38.404978   14.866536   44.925810   126 " " A A    2   0.14000   0.14000 "ALA " " CA " "    "    6   0    0    0 "C10174" 1     1     -1110 0     "" 2     ""                23.39                    1 987   126   1931  0     <> 987   <> <> 
    988      2   38.937398   15.509417   43.632949   126 " " A A    2   0.50000   0.50000 "ALA " " C  " "    "    6   0    0    0 "C10175" 1     1     7     0     "" 2     ""                 23.1                    1 988   126   1932  0     <> 988   <> <> 
    989     15   40.133410   15.414023   43.357305   126 " " A A   70  -0.50000  -0.50000 "ALA " " O  " "    "    8   0    0    0 "O10176" 1     1     7     0     "" 70    ""                22.38                    1 989   126   1933  0     <> 989   <> <> 
    990      3   37.792633   13.495067   44.609690   126 " " A A    2  -0.18000  -0.18000 "ALA " " CB " "    "    6   0    0    0 "C10177" 1     1     7     0     "" 2     ""                25.21                    1 990   126   1934  0     <> 990   <> <> 
    991     25   38.066634   16.220053   42.892380   127 " " F A   43  -0.50000  -0.50000 "PHE " " N  " "    "    7   0    0    0 "N10178" 1     1     7     0     "" 43    ""                23.88                    1 991   127   1940  0     <> 991   <> <> 
    992      3   38.412232   17.061993   41.749873   127 " " F A    2   0.14000   0.14000 "PHE " " CA " "    "    6   0    0    0 "C10179" 1     1     -1110 0     "" 2     ""                   26                    1 992   127   1941  0     <> 992   <> <> 
    993      2   39.290502   18.245275   42.186209   127 " " F A    2   0.50000   0.50000 "PHE " " C  " "    "    6   0    0    0 "C10180" 1     1     7     0     "" 2     ""                27.81                    1 993   127   1942  0     <> 993   <> <> 
    994     15   40.314341   18.482429   41.558307   127 " " F A   70  -0.50000  -0.50000 "PHE " " O  " "    "    8   0    0    0 "O10181" 1     1     7     0     "" 70    ""                25.51                    1 994   127   1943  0     <> 994   <> <> 
    995      3   37.119569   17.564802   41.067149   127 " " F A    2  -0.00500  -0.00500 "PHE " " CB " "    "    6   0    0    0 "C10182" 1     1     7     0     "" 2     ""                26.05                    1 995   127   1944  0     <> 995   <> <> 
    996      2   37.334327   18.486509   39.877089   127 " " F A    2  -0.11500  -0.11500 "PHE " " CG " "    "    6   0    0    0 "C10183" 1     1     7     0     "" 2     ""                28.05                    1 996   127   1945  0     <> 996   <> <> 
    997      2   37.777028   17.959943   38.646288   127 " " F A    2  -0.11500  -0.11500 "PHE " " CD1" "    "    6   0    0    0 "C10184" 1     1     7     0     "" 2     ""                29.22                    1 997   127   1946  0     <> 997   <> <> 
    998      2   37.118112   19.875496   40.002479   127 " " F A    2  -0.11500  -0.11500 "PHE " " CD2" "    "    6   0    0    0 "C10185" 1     1     7     0     "" 2     ""                28.78                    1 998   127   1947  0     <> 998   <> <> 
    999      2   38.008959   18.809421   37.549062   127 " " F A    2  -0.11500  -0.11500 "PHE " " CE1" "    "    6   0    0    0 "C10186" 1     1     7     0     "" 2     ""                27.59                    1 999   127   1948  0     <> 999   <> <> 
    1000     2   37.355495   20.727360   38.906568   127 " " F A    2  -0.11500  -0.11500 "PHE " " CE2" "    "    6   0    0    0 "C10187" 1     1     7     0     "" 2     ""                 29.7                    1 1000  127   1949  0     <> 1000  <> <> 
    1001     2   37.798912   20.193317   37.681216   127 " " F A    2  -0.11500  -0.11500 "PHE " " CZ " "    "    6   0    0    0 "C10188" 1     1     7     0     "" 2     ""                29.75                    1 1001  127   1950  0     <> 1001  <> <> 
    1002    25   38.928995   18.959809   43.266300   128 " " H A   43  -0.50000  -0.50000 "HIS " " N  " "    "    7   0    0    0 "N10189" 1     1     7     0     "" 43    ""                28.91                    1 1002  128   1960  0     <> 1002  <> <> 
    1003     3   39.686725   20.101241   43.784845   128 " " H A    2   0.14000   0.14000 "HIS " " CA " "    "    6   0    0    0 "C10190" 1     1     -1110 0     "" 2     ""                30.38                    1 1003  128   1961  0     <> 1003  <> <> 
    1004     2   41.088595   19.714412   44.294007   128 " " H A    2   0.50000   0.50000 "HIS " " C  " "    "    6   0    0    0 "C10191" 1     1     7     0     "" 2     ""                30.75                    1 1004  128   1962  0     <> 1004  <> <> 
    1005    15   42.050167   20.424692   44.000181   128 " " H A   70  -0.50000  -0.50000 "HIS " " O  " "    "    8   0    0    0 "O10192" 1     1     7     0     "" 70    ""                30.33                    1 1005  128   1963  0     <> 1005  <> <> 
    1006     3   38.875771   20.800578   44.896659   128 " " H A    2  -0.00500  -0.00500 "HIS " " CB " "    "    6   0    0    0 "C10193" 1     1     7     0     "" 2     ""                32.39                    1 1006  128   1964  0     <> 1006  <> <> 
    1007     2   39.598800   21.953475   45.552712   128 " " H A    2   0.01500   0.01500 "HIS " " CG " "    "    6   0    0    0 "C10194" 1     1     7     0     "%UT" 13    "Flip HIS"                35.91                    1 1007  128   1965  0     <> 1007  "Flip HIS" <> 
    1008    25   40.365710   21.806728   46.697826   128 " " H A   43  -0.57000  -0.57000 "HIS " " ND1" "    "    7   0    0    0 "N10195" 1     1     7     0     "" 43    ""                37.93                    1 1008  128   1966  0     <> 1008  <> <> 
    1009     2   39.752879   23.266702   45.167362   128 " " H A    2  -0.01500  -0.01500 "HIS " " CD2" "    "    6   0    0    0 "C10196" 1     1     7     0     "" 2     ""                37.04                    1 1009  128   1967  0     <> 1009  <> <> 
    1010     2   40.937670   22.989240   46.939769   128 " " H A    2   0.29500   0.29500 "HIS " " CE1" "    "    6   0    0    0 "C10197" 1     1     7     0     "" 2     ""                37.78                    1 1010  128   1968  0     <> 1010  <> <> 
    1011    25   40.606530   23.923567   46.056091   128 " " H A   43  -0.49000  -0.49000 "HIS " " NE2" "    "    7   0    0    0 "N10198" 1     1     7     0     "" 43    ""                36.51                    1 1011  128   1969  0     <> 1011  <> <> 
    1012    25   41.202293   18.603873   45.043393   129 " " D A   43  -0.50000  -0.50000 "ASP " " N  " "    "    7   0    0    0 "N10199" 1     1     7     0     "" 43    ""                31.65                    1 1012  129   1977  0     <> 1012  <> <> 
    1013     3   42.450846   18.126216   45.648984   129 " " D A    2   0.14000   0.14000 "ASP " " CA " "    "    6   0    0    0 "C10200" 1     1     -1110 0     "" 2     ""                   33                    1 1013  129   1978  0     <> 1013  <> <> 
    1014     2   43.490303   17.693838   44.603066   129 " " D A    2   0.50000   0.50000 "ASP " " C  " "    "    6   0    0    0 "C10201" 1     1     7     0     "" 2     ""                33.92                    1 1014  129   1979  0     <> 1014  <> <> 
    1015    15   44.683062   17.906736   44.819245   129 " " D A   70  -0.50000  -0.50000 "ASP " " O  " "    "    8   0    0    0 "O10202" 1     1     7     0     "" 70    ""                33.33                    1 1015  129   1980  0     <> 1015  <> <> 
    1016     3   42.176473   16.948880   46.617386   129 " " D A    2  -0.22000  -0.22000 "ASP " " CB " "    "    6   0    0    0 "C10203" 1     1     7     0     "" 2     ""                34.16                    1 1016  129   1981  0     <> 1016  <> <> 
    1017     2   41.265934   17.276953   47.808476   129 " " D A    2   0.70000   0.70000 "ASP " " CG " "    "    6   0    0    0 "C10204" 1     1     7     0     "%UT" 13    ""                36.93                    1 1017  129   1982  0     <> 1017  <> <> 
    1018    15   41.143216   18.475046   48.150874   129 " " D A   70  -0.80000  -0.80000 "ASP " " OD1" "    "    8   0    0    0 "O10205" 1     1     7     0     "" 70    ""                   37                    1 1018  129   1983  0     <> 1018  <> <> 
    1019    18   40.705254   16.306888   48.363685   129 " " D A   70  -0.80000  -0.80000 "ASP " " OD2" "    "    8  -1    0    0 "O10206" 1     1     7     0     "" 70    ""                38.07                    1 1019  129   1984  0     <> 1019  <> <> 
    1020    25   43.044027   17.133461   43.466015   130 " " N A   43  -0.50000  -0.50000 "ASN " " N  " "    "    7   0    0    0 "N10207" 0     1     7     0     "" 43    ""                34.53                    1 1020  130   1989  0     <> 1020  <> <> 
    1021     3   43.879001   16.810632   42.314795   130 " " N A    2   0.14000   0.14000 "ASN " " CA " "    "    6   0    0    0 "C10208" 0     1     -1110 0     "" 2     ""                34.04                    1 1021  130   1990  0     <> 1021  <> <> 
    1022     2   42.959098   16.602360   41.106294   130 " " N A    2   0.50000   0.50000 "ASN " " C  " "    "    6   0    0    0 "C10209" 0     1     7     0     "" 2     ""                32.63                    1 1022  130   1991  0     <> 1022  <> <> 
    1023    15   42.389044   15.522116   40.959106   130 " " N A   70  -0.50000  -0.50000 "ASN " " O  " "    "    8   0    0    0 "O10210" 0     1     7     0     "" 70    ""                31.11                    1 1023  130   1992  0     <> 1023  <> <> 
    1024     3   44.767371   15.574939   42.624907   130 " " N A    2  -0.12000  -0.12000 "ASN " " CB " "    "    6   0    0    0 "C10211" 0     1     7     0     "" 2     ""                36.13                    1 1024  130   1993  0     <> 1024  <> <> 
    1025     2   45.981988   15.446523   41.700231   130 " " N A    2   0.50000   0.50000 "ASN " " CG " "    "    6   0    0    0 "C10212" 0     1     7     0     "%UT" 13    "Flip"                39.82                    1 1025  130   1994  0     <> 1025  "Flip" <> 
    1026    15   45.929909   15.803365   40.525363   130 " " N A   70  -0.50000  -0.50000 "ASN " " OD1" "    "    8   0    0    0 "O10213" 0     1     7     0     "" 70    ""                 43.5                    1 1026  130   1995  0     <> 1026  <> <> 
    1027    25   47.093626   14.939317   42.234396   130 " " N A   43  -0.76000  -0.76000 "ASN " " ND2" "    "    7   0    0    0 "N10214" 0     1     7     0     "" 43    ""                38.81                    1 1027  130   1996  0     <> 1027  <> <> 
    1028    25   42.845422   17.612052   40.223373   131 " " E A   43  -0.50000  -0.50000 "GLU " " N  " "    "    7   0    0    0 "N10215" 1     1     7     0     "" 43    ""                30.08                    1 1028  131   2003  0     <> 1028  <> <> 
    1029     3   42.037963   17.548239   38.997934   131 " " E A    2   0.14000   0.14000 "GLU " " CA " "    "    6   0    0    0 "C10216" 1     1     -1110 0     "" 2     ""                32.21                    1 1029  131   2004  0     <> 1029  <> <> 
    1030     2   42.641044   16.559781   37.995280   131 " " E A    2   0.50000   0.50000 "GLU " " C  " "    "    6   0    0    0 "C10217" 1     1     7     0     "" 2     ""                30.48                    1 1030  131   2005  0     <> 1030  <> <> 
    1031    15   41.895374   15.826564   37.349647   131 " " E A   70  -0.50000  -0.50000 "GLU " " O  " "    "    8   0    0    0 "O10218" 1     1     7     0     "" 70    ""                28.19                    1 1031  131   2006  0     <> 1031  <> <> 
    1032     3   41.986419   18.926234   38.303341   131 " " E A    2  -0.12000  -0.12000 "GLU " " CB " "    "    6   0    0    0 "C10219" 1     1     7     0     "" 2     ""                33.42                    1 1032  131   2007  0     <> 1032  <> <> 
    1033     3   41.205473   20.000410   39.078774   131 " " E A    2  -0.22000  -0.22000 "GLU " " CG " "    "    6   0    0    0 "C10220" 1     1     7     0     "" 2     ""                 39.4                    1 1033  131   2008  0     <> 1033  <> <> 
    1034     2   41.043292   21.319613   38.320361   131 " " E A    2   0.70000   0.70000 "GLU " " CD " "    "    6   0    0    0 "C10221" 1     1     7     0     "%UT" 13    ""                41.82                    1 1034  131   2009  0     <> 1034  <> <> 
    1035    15   41.099751   21.296389   37.069519   131 " " E A   70  -0.80000  -0.80000 "GLU " " OE1" "    "    8   0    0    0 "O10222" 1     1     7     0     "" 70    ""                42.45                    1 1035  131   2010  0     <> 1035  <> <> 
    1036    18   40.840003   22.338151   39.015324   131 " " E A   70  -0.80000  -0.80000 "GLU " " OE2" "    "    8  -1    0    0 "O10223" 1     1     7     0     "" 70    ""                43.51                    1 1036  131   2011  0     <> 1036  <> <> 
    1037    25   43.982535   16.535868   37.896485   132 " " E A   43  -0.50000  -0.50000 "GLU " " N  " "    "    7   0    0    0 "N10224" 1     1     7     0     "" 43    ""                30.36                    1 1037  132   2018  0     <> 1037  <> <> 
    1038     3   44.762357   15.692909   36.997655   132 " " E A    2   0.14000   0.14000 "GLU " " CA " "    "    6   0    0    0 "C10225" 1     1     -1110 0     "" 2     ""                30.68                    1 1038  132   2019  0     <> 1038  <> <> 
    1039     2   44.534672   14.209701   37.299952   132 " " E A    2   0.50000   0.50000 "GLU " " C  " "    "    6   0    0    0 "C10226" 1     1     7     0     "" 2     ""                28.06                    1 1039  132   2020  0     <> 1039  <> <> 
    1040    15   44.002357   13.502013   36.449437   132 " " E A   70  -0.50000  -0.50000 "GLU " " O  " "    "    8   0    0    0 "O10227" 1     1     7     0     "" 70    ""                27.02                    1 1040  132   2021  0     <> 1040  <> <> 
    1041     3   46.270988   16.048542   37.066643   132 " " E A    2  -0.12000  -0.12000 "GLU " " CB " "    "    6   0    0    0 "C10228" 1     1     7     0     "" 2     ""                34.57                    1 1041  132   2022  0     <> 1041  <> <> 
    1042     3   46.633520   17.551875   37.108330   132 " " E A    2  -0.22000  -0.22000 "GLU " " CG " "    "    6   0    0    0 "C10229" 1     1     7     0     "" 2     ""                41.76                    1 1042  132   2023  0     <> 1042  <> <> 
    1043     2   46.290552   18.364774   35.853400   132 " " E A    2   0.70000   0.70000 "GLU " " CD " "    "    6   0    0    0 "C10230" 1     1     7     0     "%UT" 13    ""                45.66                    1 1043  132   2024  0     <> 1043  <> <> 
    1044    15   46.759879   19.521648   35.804406   132 " " E A   70  -0.80000  -0.80000 "GLU " " OE1" "    "    8   0    0    0 "O10231" 1     1     7     0     "" 70    ""                48.52                    1 1044  132   2025  0     <> 1044  <> <> 
    1045    18   45.575825   17.845347   34.967360   132 " " E A   70  -0.80000  -0.80000 "GLU " " OE2" "    "    8  -1    0    0 "O10232" 1     1     7     0     "" 70    ""                48.47                    1 1045  132   2026  0     <> 1045  <> <> 
    1046    25   44.861554   13.762753   38.525785   133 " " T A   43  -0.50000  -0.50000 "THR " " N  " "    "    7   0    0    0 "N10233" 1     1     7     0     "" 43    ""                25.26                    1 1046  133   2033  0     <> 1046  <> <> 
    1047     3   44.692611   12.382387   38.979599   133 " " T A    2   0.14000   0.14000 "THR " " CA " "    "    6   0    0    0 "C10234" 1     1     -1110 0     "" 2     ""                 23.7                    1 1047  133   2034  0     <> 1047  <> <> 
    1048     2   43.219161   11.953730   38.964029   133 " " T A    2   0.50000   0.50000 "THR " " C  " "    "    6   0    0    0 "C10235" 1     1     7     0     "" 2     ""                23.48                    1 1048  133   2035  0     <> 1048  <> <> 
    1049    15   42.957987   10.841760   38.528851   133 " " T A   70  -0.50000  -0.50000 "THR " " O  " "    "    8   0    0    0 "O10236" 1     1     7     0     "" 70    ""                22.17                    1 1049  133   2036  0     <> 1049  <> <> 
    1050     3   45.319083   12.197516   40.382892   133 " " T A    2   0.20500   0.20500 "THR " " CB " "    "    6   0    0    0 "C10237" 1     1     7     0     "" 2     ""                25.41                    1 1050  133   2037  0     <> 1050  <> <> 
    1051    16   46.720423   12.350027   40.265856   133 " " T A   70  -0.68300  -0.68300 "THR " " OG1" "    "    8   0    0    0 "O10238" 1     1     7     0     "%UT" 13    ""                 27.8                    1 1051  133   2038  0     <> 1051  <> <> 
    1052     3   45.087941   10.817462   41.027367   133 " " T A    2  -0.18000  -0.18000 "THR " " CG2" "    "    6   0    0    0 "C10239" 1     1     7     0     "" 2     ""                24.34                    1 1052  133   2039  0     <> 1052  <> <> 
    1053    25   42.267036   12.815234   39.369167   134 " " F A   43  -0.50000  -0.50000 "PHE " " N  " "    "    7   0    0    0 "N10240" 1     1     7     0     "" 43    ""                21.62                    1 1053  134   2047  0     <> 1053  <> <> 
    1054     3   40.827862   12.528422   39.347440   134 " " F A    2   0.14000   0.14000 "PHE " " CA " "    "    6   0    0    0 "C10241" 1     1     -1110 0     "" 2     ""                22.13                    1 1054  134   2048  0     <> 1054  <> <> 
    1055     2   40.310548   12.229772   37.925159   134 " " F A    2   0.50000   0.50000 "PHE " " C  " "    "    6   0    0    0 "C10242" 1     1     7     0     "" 2     ""                21.41                    1 1055  134   2049  0     <> 1055  <> <> 
    1056    15   39.679532   11.195507   37.719885   134 " " F A   70  -0.50000  -0.50000 "PHE " " O  " "    "    8   0    0    0 "O10243" 1     1     7     0     "" 70    ""                22.84                    1 1056  134   2050  0     <> 1056  <> <> 
    1057     3   40.063981   13.695304   40.006401   134 " " F A    2  -0.00500  -0.00500 "PHE " " CB " "    "    6   0    0    0 "C10244" 1     1     7     0     "" 2     ""                22.53                    1 1057  134   2051  0     <> 1057  <> <> 
    1058     2   38.556816   13.532022   40.101988   134 " " F A    2  -0.11500  -0.11500 "PHE " " CG " "    "    6   0    0    0 "C10245" 1     1     7     0     "" 2     ""                22.38                    1 1058  134   2052  0     <> 1058  <> <> 
    1059     2   37.979196   12.727074   41.103886   134 " " F A    2  -0.11500  -0.11500 "PHE " " CD1" "    "    6   0    0    0 "C10246" 1     1     7     0     "" 2     ""                22.96                    1 1059  134   2053  0     <> 1059  <> <> 
    1060     2   37.722758   14.202192   39.189274   134 " " F A    2  -0.11500  -0.11500 "PHE " " CD2" "    "    6   0    0    0 "C10247" 1     1     7     0     "" 2     ""                21.91                    1 1060  134   2054  0     <> 1060  <> <> 
    1061     2   36.577224   12.611465   41.195379   134 " " F A    2  -0.11500  -0.11500 "PHE " " CE1" "    "    6   0    0    0 "C10248" 1     1     7     0     "" 2     ""                22.17                    1 1061  134   2055  0     <> 1061  <> <> 
    1062     2   36.324910   14.087832   39.275899   134 " " F A    2  -0.11500  -0.11500 "PHE " " CE2" "    "    6   0    0    0 "C10249" 1     1     7     0     "" 2     ""                20.58                    1 1062  134   2056  0     <> 1062  <> <> 
    1063     2   35.748429   13.290971   40.281348   134 " " F A    2  -0.11500  -0.11500 "PHE " " CZ " "    "    6   0    0    0 "C10250" 1     1     7     0     "" 2     ""                22.88                    1 1063  134   2057  0     <> 1063  <> <> 
    1064    25   40.632079   13.084191   36.938556   135 " " L A   43  -0.50000  -0.50000 "LEU " " N  " "    "    7   0    0    0 "N10251" 1     1     7     0     "" 43    ""                20.12                    1 1064  135   2067  0     <> 1064  <> <> 
    1065     3   40.253320   12.917461   35.530849   135 " " L A    2   0.14000   0.14000 "LEU " " CA " "    "    6   0    0    0 "C10252" 1     1     -1110 0     "" 2     ""                22.65                    1 1065  135   2068  0     <> 1065  <> <> 
    1066     2   40.959699   11.731070   34.867240   135 " " L A    2   0.50000   0.50000 "LEU " " C  " "    "    6   0    0    0 "C10253" 1     1     7     0     "" 2     ""                21.48                    1 1066  135   2069  0     <> 1066  <> <> 
    1067    15   40.301428   10.977217   34.153827   135 " " L A   70  -0.50000  -0.50000 "LEU " " O  " "    "    8   0    0    0 "O10254" 1     1     7     0     "" 70    ""                 20.9                    1 1067  135   2070  0     <> 1067  <> <> 
    1068     3   40.614587   14.196354   34.744672   135 " " L A    2  -0.12000  -0.12000 "LEU " " CB " "    "    6   0    0    0 "C10255" 1     1     7     0     "" 2     ""                23.79                    1 1068  135   2071  0     <> 1068  <> <> 
    1069     3   39.517045   15.277413   34.654077   135 " " L A    2  -0.06000  -0.06000 "LEU " " CG " "    "    6   0    0    0 "C10256" 1     1     7     0     "" 2     ""                26.03                    1 1069  135   2072  0     <> 1069  <> <> 
    1070     3   38.645852   15.449963   35.904463   135 " " L A    2  -0.18000  -0.18000 "LEU " " CD1" "    "    6   0    0    0 "C10257" 1     1     7     0     "" 2     ""                25.72                    1 1070  135   2073  0     <> 1070  <> <> 
    1071     3   40.169173   16.611954   34.297572   135 " " L A    2  -0.18000  -0.18000 "LEU " " CD2" "    "    6   0    0    0 "C10258" 1     1     7     0     "" 2     ""                23.26                    1 1071  135   2074  0     <> 1071  <> <> 
    1072    25   42.273902   11.558389   35.097108   136 " " K A   43  -0.50000  -0.50000 "LYS " " N  " "    "    7   0    0    0 "N10259" 1     1     7     0     "" 43    ""                22.49                    1 1072  136   2086  0     <> 1072  <> <> 
    1073     3   43.062658   10.480616   34.499650   136 " " K A    2   0.14000   0.14000 "LYS " " CA " "    "    6   0    0    0 "C10260" 1     1     -1110 0     "" 2     ""                21.84                    1 1073  136   2087  0     <> 1073  <> <> 
    1074     2   42.725356    9.112832   35.114469   136 " " K A    2   0.50000   0.50000 "LYS " " C  " "    "    6   0    0    0 "C10261" 1     1     7     0     "" 2     ""                 21.6                    1 1074  136   2088  0     <> 1074  <> <> 
    1075    15   42.803027    8.113380   34.403339   136 " " K A   70  -0.50000  -0.50000 "LYS " " O  " "    "    8   0    0    0 "O10262" 1     1     7     0     "" 70    ""                20.22                    1 1075  136   2089  0     <> 1075  <> <> 
    1076     3   44.577220   10.756399   34.648017   136 " " K A    2  -0.12000  -0.12000 "LYS " " CB " "    "    6   0    0    0 "C10263" 1     1     7     0     "" 2     ""                24.08                    1 1076  136   2090  0     <> 1076  <> <> 
    1077     3   45.153940   11.953008   33.850945   136 " " K A    2  -0.12000  -0.12000 "LYS " " CG " "    "    6   0    0    0 "C10264" 1     1     7     0     "" 2     ""                28.34                    1 1077  136   2091  0     <> 1077  <> <> 
    1078     3   44.407683   12.359234   32.567177   136 " " K A    2  -0.12000  -0.12000 "LYS " " CD " "    "    6   0    0    0 "C10265" 1     1     7     0     "" 2     ""                33.82                    1 1078  136   2092  0     <> 1078  <> <> 
    1079     3   45.001223   13.623723   31.932576   136 " " K A    2   0.19000   0.19000 "LYS " " CE " "    "    6   0    0    0 "C10266" 1     1     7     0     "" 2     ""                35.73                    1 1079  136   2093  0     <> 1079  <> <> 
    1080    32   44.196130   14.075176   30.785767   136 " " K A   43  -0.30000  -0.30000 "LYS " " NZ " "    "    7   1    0    0 "N10267" 1     1     7     0     "" 43    ""                37.92                    1 1080  136   2094  0     <> 1080  <> <> 
    1081    25   42.292580    9.064292   36.389139   137 " " K A   43  -0.50000  -0.50000 "LYS " " N  " "    "    7   0    0    0 "N10268" 1     1     7     0     "" 43    ""                18.95                    1 1081  137   2108  0     <> 1081  <> <> 
    1082     3   41.787039    7.867722   37.062651   137 " " K A    2   0.14000   0.14000 "LYS " " CA " "    "    6   0    0    0 "C10269" 1     1     -1110 0     "" 2     ""                21.28                    1 1082  137   2109  0     <> 1082  <> <> 
    1083     2   40.503048    7.387498   36.378629   137 " " K A    2   0.50000   0.50000 "LYS " " C  " "    "    6   0    0    0 "C10270" 1     1     7     0     "" 2     ""                20.35                    1 1083  137   2110  0     <> 1083  <> <> 
    1084    15   40.470410    6.249641   35.928043   137 " " K A   70  -0.50000  -0.50000 "LYS " " O  " "    "    8   0    0    0 "O10271" 1     1     7     0     "" 70    ""                 20.9                    1 1084  137   2111  0     <> 1084  <> <> 
    1085     3   41.551015    8.151844   38.563876   137 " " K A    2  -0.12000  -0.12000 "LYS " " CB " "    "    6   0    0    0 "C10272" 1     1     7     0     "" 2     ""                25.63                    1 1085  137   2112  0     <> 1085  <> <> 
    1086     3   41.208775    6.932072   39.436880   137 " " K A    2  -0.12000  -0.12000 "LYS " " CG " "    "    6   0    0    0 "C10273" 1     1     7     0     "" 2     ""                31.71                    1 1086  137   2113  0     <> 1086  <> <> 
    1087     3   42.421624    6.008900   39.640606   137 " " K A    2  -0.12000  -0.12000 "LYS " " CD " "    "    6   0    0    0 "C10274" 1     1     7     0     "" 2     ""                35.51                    1 1087  137   2114  0     <> 1087  <> <> 
    1088     3   42.255759    4.997443   40.780147   137 " " K A    2   0.19000   0.19000 "LYS " " CE " "    "    6   0    0    0 "C10275" 1     1     7     0     "" 2     ""                38.22                    1 1088  137   2115  0     <> 1088  <> <> 
    1089    32   41.270223    3.958171   40.449082   137 " " K A   43  -0.30000  -0.30000 "LYS " " NZ " "    "    7   1    0    0 "N10276" 1     1     7     0     "" 43    ""                40.14                    1 1089  137   2116  0     <> 1089  <> <> 
    1090    25   39.489277    8.256345   36.218604   138 " " Y A   43  -0.50000  -0.50000 "TYR " " N  " "    "    7   0    0    0 "N10277" 1     1     7     0     "" 43    ""                20.99                    1 1090  138   2130  0     <> 1090  <> <> 
    1091     3   38.245537    7.934100   35.511613   138 " " Y A    2   0.14000   0.14000 "TYR " " CA " "    "    6   0    0    0 "C10278" 1     1     -1110 0     "" 2     ""                19.67                    1 1091  138   2131  0     <> 1091  <> <> 
    1092     2   38.430006    7.666312   34.005659   138 " " Y A    2   0.50000   0.50000 "TYR " " C  " "    "    6   0    0    0 "C10279" 1     1     7     0     "" 2     ""                19.85                    1 1092  138   2132  0     <> 1092  <> <> 
    1093    15   37.669414    6.876084   33.449546   138 " " Y A   70  -0.50000  -0.50000 "TYR " " O  " "    "    8   0    0    0 "O10280" 1     1     7     0     "" 70    ""                18.93                    1 1093  138   2133  0     <> 1093  <> <> 
    1094     3   37.202961    9.047820   35.740051   138 " " Y A    2  -0.00500  -0.00500 "TYR " " CB " "    "    6   0    0    0 "C10281" 1     1     7     0     "" 2     ""                 23.5                    1 1094  138   2134  0     <> 1094  <> <> 
    1095     2   36.431641    8.870666   37.035800   138 " " Y A    2  -0.11500  -0.11500 "TYR " " CG " "    "    6   0    0    0 "C10282" 1     1     7     0     "" 2     ""                26.68                    1 1095  138   2135  0     <> 1095  <> <> 
    1096     2   36.707829    9.678174   38.157596   138 " " Y A    2  -0.11500  -0.11500 "TYR " " CD1" "    "    6   0    0    0 "C10283" 1     1     7     0     "" 2     ""                28.98                    1 1096  138   2136  0     <> 1096  <> <> 
    1097     2   35.441003    7.869658   37.128091   138 " " Y A    2  -0.11500  -0.11500 "TYR " " CD2" "    "    6   0    0    0 "C10284" 1     1     7     0     "" 2     ""                27.96                    1 1097  138   2137  0     <> 1097  <> <> 
    1098     2   36.022886    9.468806   39.368357   138 " " Y A    2  -0.11500  -0.11500 "TYR " " CE1" "    "    6   0    0    0 "C10285" 1     1     7     0     "" 2     ""                30.78                    1 1098  138   2138  0     <> 1098  <> <> 
    1099     2   34.744508    7.668779   38.335522   138 " " Y A    2  -0.11500  -0.11500 "TYR " " CE2" "    "    6   0    0    0 "C10286" 1     1     7     0     "" 2     ""                29.85                    1 1099  138   2139  0     <> 1099  <> <> 
    1100     2   35.040382    8.465758   39.458764   138 " " Y A    2   0.15000   0.15000 "TYR " " CZ " "    "    6   0    0    0 "C10287" 1     1     7     0     "" 2     ""                 32.3                    1 1100  138   2140  0     <> 1100  <> <> 
    1101    16   34.377475    8.270300   40.634791   138 " " Y A   70  -0.58500  -0.58500 "TYR " " OH " "    "    8   0    0    0 "O10288" 1     1     7     0     "%UT" 13    ""                32.94                    1 1101  138   2141  0     <> 1101  <> <> 
    1102    25   39.457670    8.249998   33.362221   139 " " L A   43  -0.50000  -0.50000 "LEU " " N  " "    "    7   0    0    0 "N10289" 1     1     7     0     "" 43    ""                19.83                    1 1102  139   2151  0     <> 1102  <> <> 
    1103     3   39.822887    7.984795   31.968418   139 " " L A    2   0.14000   0.14000 "LEU " " CA " "    "    6   0    0    0 "C10290" 1     1     -1110 0     "" 2     ""                19.04                    1 1103  139   2152  0     <> 1103  <> <> 
    1104     2   40.388599    6.563492   31.809538   139 " " L A    2   0.50000   0.50000 "LEU " " C  " "    "    6   0    0    0 "C10291" 1     1     7     0     "" 2     ""                18.34                    1 1104  139   2153  0     <> 1104  <> <> 
    1105    15   40.007361    5.869201   30.870997   139 " " L A   70  -0.50000  -0.50000 "LEU " " O  " "    "    8   0    0    0 "O10292" 1     1     7     0     "" 70    ""                18.31                    1 1105  139   2154  0     <> 1105  <> <> 
    1106     3   40.862119    9.032288   31.507916   139 " " L A    2  -0.12000  -0.12000 "LEU " " CB " "    "    6   0    0    0 "C10293" 1     1     7     0     "" 2     ""                17.82                    1 1106  139   2155  0     <> 1106  <> <> 
    1107     3   41.264294    8.979549   30.017874   139 " " L A    2  -0.06000  -0.06000 "LEU " " CG " "    "    6   0    0    0 "C10294" 1     1     7     0     "" 2     ""                19.51                    1 1107  139   2156  0     <> 1107  <> <> 
    1108     3   40.042221    9.143532   29.099160   139 " " L A    2  -0.18000  -0.18000 "LEU " " CD1" "    "    6   0    0    0 "C10295" 1     1     7     0     "" 2     ""                20.02                    1 1108  139   2157  0     <> 1108  <> <> 
    1109     3   42.331575   10.044546   29.716830   139 " " L A    2  -0.18000  -0.18000 "LEU " " CD2" "    "    6   0    0    0 "C10296" 1     1     7     0     "" 2     ""                19.89                    1 1109  139   2158  0     <> 1109  <> <> 
    1110    25   41.239195    6.123420   32.754495   140 " " Y A   43  -0.50000  -0.50000 "TYR " " N  " "    "    7   0    0    0 "N10297" 1     1     7     0     "" 43    ""                17.67                    1 1110  140   2170  0     <> 1110  <> <> 
    1111     3   41.750156    4.758885   32.899987   140 " " Y A    2   0.14000   0.14000 "TYR " " CA " "    "    6   0    0    0 "C10298" 1     1     -1110 0     "" 2     ""                17.75                    1 1111  140   2171  0     <> 1111  <> <> 
    1112     2   40.617762    3.743067   33.145463   140 " " Y A    2   0.50000   0.50000 "TYR " " C  " "    "    6   0    0    0 "C10299" 1     1     7     0     "" 2     ""                17.59                    1 1112  140   2172  0     <> 1112  <> <> 
    1113    15   40.625802    2.683239   32.522074   140 " " Y A   70  -0.50000  -0.50000 "TYR " " O  " "    "    8   0    0    0 "O10300" 1     1     7     0     "" 70    ""                17.88                    1 1113  140   2173  0     <> 1113  <> <> 
    1114     3   42.814637    4.744210   34.031769   140 " " Y A    2  -0.00500  -0.00500 "TYR " " CB " "    "    6   0    0    0 "C10301" 1     1     7     0     "" 2     ""                17.17                    1 1114  140   2174  0     <> 1114  <> <> 
    1115     2   42.975344    3.456096   34.828070   140 " " Y A    2  -0.11500  -0.11500 "TYR " " CG " "    "    6   0    0    0 "C10302" 1     1     7     0     "" 2     ""                18.96                    1 1115  140   2175  0     <> 1115  <> <> 
    1116     2   42.360694    3.335573   36.093465   140 " " Y A    2  -0.11500  -0.11500 "TYR " " CD1" "    "    6   0    0    0 "C10303" 1     1     7     0     "" 2     ""                16.92                    1 1116  140   2176  0     <> 1116  <> <> 
    1117     2   43.707443    2.372609   34.303788   140 " " Y A    2  -0.11500  -0.11500 "TYR " " CD2" "    "    6   0    0    0 "C10304" 1     1     7     0     "" 2     ""                17.81                    1 1117  140   2177  0     <> 1117  <> <> 
    1118     2   42.460920    2.139099   36.824988   140 " " Y A    2  -0.11500  -0.11500 "TYR " " CE1" "    "    6   0    0    0 "C10305" 1     1     7     0     "" 2     ""                19.26                    1 1118  140   2178  0     <> 1118  <> <> 
    1119     2   43.804834    1.175250   35.038566   140 " " Y A    2  -0.11500  -0.11500 "TYR " " CE2" "    "    6   0    0    0 "C10306" 1     1     7     0     "" 2     ""                19.95                    1 1119  140   2179  0     <> 1119  <> <> 
    1120     2   43.191022    1.059401   36.300229   140 " " Y A    2   0.15000   0.15000 "TYR " " CZ " "    "    6   0    0    0 "C10307" 1     1     7     0     "" 2     ""                18.94                    1 1120  140   2180  0     <> 1120  <> <> 
    1121    16   43.283440   -0.102818   37.005753   140 " " Y A   70  -0.58500  -0.58500 "TYR " " OH " "    "    8   0    0    0 "O10308" 1     1     7     0     "%UT" 13    ""                19.16                    1 1121  140   2181  0     <> 1121  <> <> 
    1122    25   39.655312    4.065546   34.030083   141 " " E A   43  -0.50000  -0.50000 "GLU " " N  " "    "    7   0    0    0 "N10309" 1     1     7     0     "" 43    ""                16.76                    1 1122  141   2191  0     <> 1122  <> <> 
    1123     3   38.552536    3.185424   34.421250   141 " " E A    2   0.14000   0.14000 "GLU " " CA " "    "    6   0    0    0 "C10310" 1     1     -1110 0     "" 2     ""                17.55                    1 1123  141   2192  0     <> 1123  <> <> 
    1124     2   37.561482    2.950392   33.263955   141 " " E A    2   0.50000   0.50000 "GLU " " C  " "    "    6   0    0    0 "C10311" 1     1     7     0     "" 2     ""                17.54                    1 1124  141   2193  0     <> 1124  <> <> 
    1125    15   37.097416    1.824458   33.088749   141 " " E A   70  -0.50000  -0.50000 "GLU " " O  " "    "    8   0    0    0 "O10312" 1     1     7     0     "" 70    ""                15.35                    1 1125  141   2194  0     <> 1125  <> <> 
    1126     3   37.786930    3.797604   35.617958   141 " " E A    2  -0.12000  -0.12000 "GLU " " CB " "    "    6   0    0    0 "C10313" 1     1     7     0     "" 2     ""                18.26                    1 1126  141   2195  0     <> 1126  <> <> 
    1127     3   38.537849    3.866615   36.969339   141 " " E A    2  -0.22000  -0.22000 "GLU " " CG " "    "    6   0    0    0 "C10314" 1     1     7     0     "" 2     ""                20.55                    1 1127  141   2196  0     <> 1127  <> <> 
    1128     2   38.807524    2.547132   37.694794   141 " " E A    2   0.70000   0.70000 "GLU " " CD " "    "    6   0    0    0 "C10315" 1     1     7     0     "%UT" 13    ""                20.42                    1 1128  141   2197  0     <> 1128  <> <> 
    1129    15   38.538690    1.469903   37.124075   141 " " E A   70  -0.80000  -0.80000 "GLU " " OE1" "    "    8   0    0    0 "O10316" 1     1     7     0     "" 70    ""                 22.1                    1 1129  141   2198  0     <> 1129  <> <> 
    1130    18   39.314053    2.635794   38.832018   141 " " E A   70  -0.80000  -0.80000 "GLU " " OE2" "    "    8  -1    0    0 "O10317" 1     1     7     0     "" 70    ""                23.02                    1 1130  141   2199  0     <> 1130  <> <> 
    1131    25   37.261298    3.980750   32.455111   142 " " I A   43  -0.50000  -0.50000 "ILE " " N  " "    "    7   0    0    0 "N10318" 1     1     7     0     "" 43    ""                17.68                    1 1131  142   2206  0     <> 1131  <> <> 
    1132     3   36.403769    3.869789   31.271158   142 " " I A    2   0.14000   0.14000 "ILE " " CA " "    "    6   0    0    0 "C10319" 1     1     -1110 0     "" 2     ""                18.05                    1 1132  142   2207  0     <> 1132  <> <> 
    1133     2   37.153217    3.184424   30.115679   142 " " I A    2   0.50000   0.50000 "ILE " " C  " "    "    6   0    0    0 "C10320" 1     1     7     0     "" 2     ""                17.02                    1 1133  142   2208  0     <> 1133  <> <> 
    1134    15   36.545552    2.370247   29.424125   142 " " I A   70  -0.50000  -0.50000 "ILE " " O  " "    "    8   0    0    0 "O10321" 1     1     7     0     "" 70    ""                17.44                    1 1134  142   2209  0     <> 1134  <> <> 
    1135     3   35.899600    5.282985   30.856574   142 " " I A    2  -0.06000  -0.06000 "ILE " " CB " "    "    6   0    0    0 "C10322" 1     1     7     0     "" 2     ""                16.78                    1 1135  142   2210  0     <> 1135  <> <> 
    1136     3   34.921588    5.872987   31.901809   142 " " I A    2  -0.12000  -0.12000 "ILE " " CG1" "    "    6   0    0    0 "C10323" 1     1     7     0     "" 2     ""                17.88                    1 1136  142   2211  0     <> 1136  <> <> 
    1137     3   35.279964    5.357207   29.441513   142 " " I A    2  -0.18000  -0.18000 "ILE " " CG2" "    "    6   0    0    0 "C10324" 1     1     7     0     "" 2     ""                18.86                    1 1137  142   2212  0     <> 1137  <> <> 
    1138     3   33.531478    5.216332   31.939494   142 " " I A    2  -0.18000  -0.18000 "ILE " " CD1" "    "    6   0    0    0 "C10325" 1     1     7     0     "" 2     ""                19.63                    1 1138  142   2213  0     <> 1138  <> <> 
    1139    25   38.451789    3.478810   29.922514   143 " " A A   43  -0.50000  -0.50000 "ALA " " N  " "    "    7   0    0    0 "N10326" 1     1     7     0     "" 43    ""                17.64                    1 1139  143   2225  0     <> 1139  <> <> 
    1140     3   39.291558    2.898646   28.874064   143 " " A A    2   0.14000   0.14000 "ALA " " CA " "    "    6   0    0    0 "C10327" 1     1     -1110 0     "" 2     ""                19.82                    1 1140  143   2226  0     <> 1140  <> <> 
    1141     2   39.463434    1.382289   29.035981   143 " " A A    2   0.50000   0.50000 "ALA " " C  " "    "    6   0    0    0 "C10328" 1     1     7     0     "" 2     ""                20.58                    1 1141  143   2227  0     <> 1141  <> <> 
    1142    15   39.318431    0.654312   28.060051   143 " " A A   70  -0.50000  -0.50000 "ALA " " O  " "    "    8   0    0    0 "O10329" 1     1     7     0     "" 70    ""                22.08                    1 1142  143   2228  0     <> 1142  <> <> 
    1143     3   40.666964    3.582292   28.878502   143 " " A A    2  -0.18000  -0.18000 "ALA " " CB " "    "    6   0    0    0 "C10330" 1     1     7     0     "" 2     ""                18.81                    1 1143  143   2229  0     <> 1143  <> <> 
    1144    25   39.709555    0.892911   30.261336   144 " " R A   43  -0.50000  -0.50000 "ARG " " N  " "    "    7   0    0    0 "N10331" 1     1     7     0     "" 43    ""                20.57                    1 1144  144   2235  0     <> 1144  <> <> 
    1145     3   39.900270   -0.531855   30.529103   144 " " R A    2   0.14000   0.14000 "ARG " " CA " "    "    6   0    0    0 "C10332" 1     1     -1110 0     "" 2     ""                21.41                    1 1145  144   2236  0     <> 1145  <> <> 
    1146     2   38.589924   -1.334372   30.585626   144 " " R A    2   0.50000   0.50000 "ARG " " C  " "    "    6   0    0    0 "C10333" 1     1     7     0     "" 2     ""                 20.4                    1 1146  144   2237  0     <> 1146  <> <> 
    1147    15   38.645744   -2.549775   30.428977   144 " " R A   70  -0.50000  -0.50000 "ARG " " O  " "    "    8   0    0    0 "O10334" 1     1     7     0     "" 70    ""                23.27                    1 1147  144   2238  0     <> 1147  <> <> 
    1148     3   40.668811   -0.695045   31.850787   144 " " R A    2  -0.12000  -0.12000 "ARG " " CB " "    "    6   0    0    0 "C10335" 1     1     7     0     "" 2     ""                20.26                    1 1148  144   2239  0     <> 1148  <> <> 
    1149     3   39.889883   -0.420602   33.144137   144 " " R A    2  -0.05000  -0.05000 "ARG " " CG " "    "    6   0    0    0 "C10336" 1     1     7     0     "" 2     ""                22.71                    1 1149  144   2240  0     <> 1149  <> <> 
    1150     3   40.846915   -0.290626   34.324984   144 " " R A    2   0.19000   0.19000 "ARG " " CD " "    "    6   0    0    0 "C10337" 1     1     7     0     "" 2     ""                23.88                    1 1150  144   2241  0     <> 1150  <> <> 
    1151    25   40.163457   -0.379081   35.619361   144 " " R A   43  -0.69997  -0.69997 "ARG " " NE " "    "    7   0    0    0 "N10338" 1     1     7     0     "" 43    ""                27.58                    1 1151  144   2242  0     <> 1151  <> <> 
    1152     2   40.282227   -1.358942   36.530596   144 " " R A    2   0.63990   0.63990 "ARG " " CZ " "    "    6   0    0    0 "C10339" 1     1     7     0     "" 2     ""                29.71                    1 1152  144   2243  0     <> 1152  <> <> 
    1153    25   39.681316   -1.196585   37.713917   144 " " R A   43  -0.79997  -0.79997 "ARG " " NH1" "    "    7   0    0    0 "N10340" 1     1     7     0     "" 43    ""                30.74                    1 1153  144   2244  0     <> 1153  <> <> 
    1154    31   40.979364   -2.479523   36.293979   144 " " R A   43  -0.79997  -0.79997 "ARG " " NH2" "    "    7   1    0    0 "N10341" 1     1     7     0     "" 43    ""                29.23                    1 1154  144   2245  0     <> 1154  <> <> 
    1155    25   37.428676   -0.685757   30.776646   145 " " R A   43  -0.50000  -0.50000 "ARG " " N  " "    "    7   0    0    0 "N10342" 1     1     7     0     "" 43    ""                20.53                    1 1155  145   2259  0     <> 1155  <> <> 
    1156     3   36.108759   -1.316402   30.659919   145 " " R A    2   0.14000   0.14000 "ARG " " CA " "    "    6   0    0    0 "C10343" 1     1     -1110 0     "" 2     ""                21.62                    1 1156  145   2260  0     <> 1156  <> <> 
    1157     2   35.585668   -1.274593   29.217710   145 " " R A    2   0.50000   0.50000 "ARG " " C  " "    "    6   0    0    0 "C10344" 1     1     7     0     "" 2     ""                 22.1                    1 1157  145   2261  0     <> 1157  <> <> 
    1158    15   34.686990   -2.046062   28.885539   145 " " R A   70  -0.50000  -0.50000 "ARG " " O  " "    "    8   0    0    0 "O10345" 1     1     7     0     "" 70    ""                21.98                    1 1158  145   2262  0     <> 1158  <> <> 
    1159     3   35.101010   -0.552326   31.539953   145 " " R A    2  -0.12000  -0.12000 "ARG " " CB " "    "    6   0    0    0 "C10346" 1     1     7     0     "" 2     ""                21.06                    1 1159  145   2263  0     <> 1159  <> <> 
    1160     3   35.232894   -0.939531   33.015269   145 " " R A    2  -0.05000  -0.05000 "ARG " " CG " "    "    6   0    0    0 "C10347" 1     1     7     0     "" 2     ""                23.28                    1 1160  145   2264  0     <> 1160  <> <> 
    1161     3   34.296658   -0.135901   33.924908   145 " " R A    2   0.19000   0.19000 "ARG " " CD " "    "    6   0    0    0 "C10348" 1     1     7     0     "" 2     ""                23.01                    1 1161  145   2265  0     <> 1161  <> <> 
    1162    25   34.484075   -0.506091   35.334319   145 " " R A   43  -0.69997  -0.69997 "ARG " " NE " "    "    7   0    0    0 "N10349" 1     1     7     0     "" 43    ""                23.19                    1 1162  145   2266  0     <> 1162  <> <> 
    1163     2   35.539389   -0.155985   36.087155   145 " " R A    2   0.63990   0.63990 "ARG " " CZ " "    "    6   0    0    0 "C10350" 1     1     7     0     "" 2     ""                26.04                    1 1163  145   2267  0     <> 1163  <> <> 
    1164    25   35.596099   -0.506500   37.374667   145 " " R A   43  -0.79997  -0.79997 "ARG " " NH1" "    "    7   0    0    0 "N10351" 1     1     7     0     "" 43    ""                23.21                    1 1164  145   2268  0     <> 1164  <> <> 
    1165    31   36.549732    0.545115   35.573100   145 " " R A   43  -0.79997  -0.79997 "ARG " " NH2" "    "    7   1    0    0 "N10352" 1     1     7     0     "" 43    ""                24.21                    1 1165  145   2269  0     <> 1165  <> <> 
    1166    25   36.146478   -0.395189   28.372560   146 " " H A   43  -0.50000  -0.50000 "HIS " " N  " "    "    7   0    0    0 "N10353" 0     1     7     0     "" 43    ""                20.74                    1 1166  146   2283  0     <> 1166  <> <> 
    1167     3   35.765240   -0.194616   26.981271   146 " " H A    2   0.14000   0.14000 "HIS " " CA " "    "    6   0    0    0 "C10354" 0     1     -1110 0     "" 2     ""                21.51                    1 1167  146   2284  0     <> 1167  <> <> 
    1168     2   37.016700   -0.169256   26.101549   146 " " H A    2   0.50000   0.50000 "HIS " " C  " "    "    6   0    0    0 "C10355" 0     1     7     0     "" 2     ""                24.46                    1 1168  146   2285  0     <> 1168  <> <> 
    1169    15   37.363308    0.889861   25.572208   146 " " H A   70  -0.50000  -0.50000 "HIS " " O  " "    "    8   0    0    0 "O10356" 0     1     7     0     "" 70    ""                25.17                    1 1169  146   2286  0     <> 1169  <> <> 
    1170     3   34.860075    1.046081   26.806444   146 " " H A    2  -0.00500  -0.00500 "HIS " " CB " "    "    6   0    0    0 "C10357" 0     1     7     0     "" 2     ""                 22.5                    1 1170  146   2287  0     <> 1170  <> <> 
    1171     2   33.633531    1.077990   27.678595   146 " " H A    2   0.01500   0.01500 "HIS " " CG " "    "    6   0    0    0 "C10358" 0     1     7     0     "%UT" 13    "HIS"                22.49                    1 1171  146   2288  0     <> 1171  "HIS" <> 
    1172    25   33.656730    1.546260   28.979809   146 " " H A   43  -0.57000  -0.57000 "HIS " " ND1" "    "    7   0    0    0 "N10359" 0     1     7     0     "" 43    ""                24.88                    1 1172  146   2289  0     <> 1172  <> <> 
    1173     2   32.341848    0.656507   27.456323   146 " " H A    2  -0.01500  -0.01500 "HIS " " CD2" "    "    6   0    0    0 "C10360" 0     1     7     0     "" 2     ""                22.56                    1 1173  146   2290  0     <> 1173  <> <> 
    1174     2   32.428656    1.387224   29.476565   146 " " H A    2   0.29500   0.29500 "HIS " " CE1" "    "    6   0    0    0 "C10361" 0     1     7     0     "" 2     ""                22.26                    1 1174  146   2291  0     <> 1174  <> <> 
    1175    25   31.576117    0.857058   28.607383   146 " " H A   43  -0.49000  -0.49000 "HIS " " NE2" "    "    7   0    0    0 "N10362" 0     1     7     0     "" 43    ""                26.94                    1 1175  146   2292  0     <> 1175  <> <> 
    1176    25   37.680980   -1.326857   25.880608   147 " " P A   43  -0.14000  -0.14000 "PRO " " N  " "    "    7   0    0    0 "N10363" 0     1     7     0     "" 43    ""                26.06                    1 1176  147   2300  0     <> 1176  <> <> 
    1177     3   38.656451   -1.463392   24.800797   147 " " P A    2   0.01000   0.01000 "PRO " " CA " "    "    6   0    0    0 "C10364" 0     1     -1110 0     "" 2     ""                28.42                    1 1177  147   2301  0     <> 1177  <> <> 
    1178     2   37.884576   -1.500482   23.476167   147 " " P A    2   0.50000   0.50000 "PRO " " C  " "    "    6   0    0    0 "C10365" 0     1     7     0     "" 2     ""                30.98                    1 1178  147   2302  0     <> 1178  <> <> 
    1179    15   36.752844   -1.981354   23.440267   147 " " P A   70  -0.50000  -0.50000 "PRO " " O  " "    "    8   0    0    0 "O10366" 0     1     7     0     "" 70    ""                36.58                    1 1179  147   2303  0     <> 1179  <> <> 
    1180     3   39.378425   -2.771362   25.109500   147 " " P A    2  -0.12000  -0.12000 "PRO " " CB " "    "    6   0    0    0 "C10367" 0     1     7     0     "" 2     ""                27.61                    1 1180  147   2304  0     <> 1180  <> <> 
    1181     3   38.314743   -3.629363   25.754902   147 " " P A    2  -0.12000  -0.12000 "PRO " " CG " "    "    6   0    0    0 "C10368" 0     1     7     0     "" 2     ""                25.89                    1 1181  147   2305  0     <> 1181  <> <> 
    1182     3   37.462119   -2.624350   26.536630   147 " " P A    2  -0.05000  -0.05000 "PRO " " CD " "    "    6   0    0    0 "C10369" 0     1     7     0     "" 2     ""                24.64                    1 1182  147   2306  0     <> 1182  <> <> 
    1183    25   38.466466   -0.911557   22.424468   148 " " Y A   43  -0.50000  -0.50000 "TYR " " N  " "    "    7   0    0    0 "N10370" 0     1     7     0     "" 43    ""                32.85                    1 1183  148   2314  0     <> 1183  <> <> 
    1184     3   37.855985   -0.661941   21.112920   148 " " Y A    2   0.14000   0.14000 "TYR " " CA " "    "    6   0    0    0 "C10371" 0     1     -1111 0     "" 2     ""                29.99                    1 1184  148   2315  0     <> 1184  <> <> 
    1185     2   37.126713    0.688179   21.029129   148 " " Y A    2   0.50000   0.50000 "TYR " " C  " "    "    6   0    0    0 "C10372" 0     1     7     0     "" 2     ""                27.72                    1 1185  148   2316  0     <> 1185  <> <> 
    1186    15   36.844407    1.132810   19.916908   148 " " Y A   70  -0.50000  -0.50000 "TYR " " O  " "    "    8   0    0    0 "O10373" 0     1     7     0     "" 70    ""                26.55                    1 1186  148   2317  0     <> 1186  <> <> 
    1187     3   37.000719   -1.825088   20.546665   148 " " Y A    2  -0.00500  -0.00500 "TYR " " CB " "    "    6   0    0    0 "C10374" 0     1     7     0     "" 2     ""                33.17                    1 1187  148   2318  0     <> 1187  <> <> 
    1188     2   37.628336   -3.207816   20.584232   148 " " Y A    2  -0.11500  -0.11500 "TYR " " CG " "    "    6   0    0    0 "C10375" 0     1     7     0     "" 2     ""                35.18                    1 1188  148   2319  0     <> 1188  <> <> 
    1189     2   38.780834   -3.482625   19.821256   148 " " Y A    2  -0.11500  -0.11500 "TYR " " CD1" "    "    6   0    0    0 "C10376" 0     1     7     0     "" 2     ""                36.97                    1 1189  148   2320  0     <> 1189  <> <> 
    1190     2   37.045008   -4.231859   21.363498   148 " " Y A    2  -0.11500  -0.11500 "TYR " " CD2" "    "    6   0    0    0 "C10377" 0     1     7     0     "" 2     ""                36.29                    1 1190  148   2321  0     <> 1190  <> <> 
    1191     2   39.328464   -4.779449   19.814735   148 " " Y A    2  -0.11500  -0.11500 "TYR " " CE1" "    "    6   0    0    0 "C10378" 0     1     7     0     "" 2     ""                 38.3                    1 1191  148   2322  0     <> 1191  <> <> 
    1192     2   37.604813   -5.522382   21.372479   148 " " Y A    2  -0.11500  -0.11500 "TYR " " CE2" "    "    6   0    0    0 "C10379" 0     1     7     0     "" 2     ""                36.22                    1 1192  148   2323  0     <> 1192  <> <> 
    1193     2   38.736144   -5.800419   20.583365   148 " " Y A    2   0.15000   0.15000 "TYR " " CZ " "    "    6   0    0    0 "C10380" 0     1     7     0     "" 2     ""                37.87                    1 1193  148   2324  0     <> 1193  <> <> 
    1194    16   39.247570   -7.064401   20.555322   148 " " Y A   70  -0.58500  -0.58500 "TYR " " OH " "    "    8   0    0    0 "O10381" 0     1     7     0     "%UT" 13    ""                39.48                    1 1194  148   2325  0     <> 1194  <> <> 
    1195    25   36.856180    1.364113   22.166726   149 " " F A   43  -0.50000  -0.50000 "PHE " " N  " "    "    7   0    0    0 "N10382" 0     1     7     0     "" 43    ""                24.34                    1 1195  149   2335  0     <> 1195  <> <> 
    1196     3   36.340145    2.735343   22.190719   149 " " F A    2   0.14000   0.14000 "PHE " " CA " "    "    6   0    0    0 "C10383" 0     1     -1111 0     "" 2     ""                21.61                    1 1196  149   2336  0     <> 1196  <> <> 
    1197     2   37.491590    3.641780   21.747856   149 " " F A    2   0.50000   0.50000 "PHE " " C  " "    "    6   0    0    0 "C10384" 0     1     7     0     "" 2     ""                20.57                    1 1197  149   2337  0     <> 1197  <> <> 
    1198    15   38.550524    3.640228   22.374195   149 " " F A   70  -0.50000  -0.50000 "PHE " " O  " "    "    8   0    0    0 "O10385" 0     1     7     0     "" 70    ""                18.38                    1 1198  149   2338  0     <> 1198  <> <> 
    1199     3   35.866350    3.121468   23.612087   149 " " F A    2  -0.00500  -0.00500 "PHE " " CB " "    "    6   0    0    0 "C10386" 0     1     7     0     "" 2     ""                20.84                    1 1199  149   2339  0     <> 1199  <> <> 
    1200     2   34.920633    4.320131   23.696377   149 " " F A    2  -0.11500  -0.11500 "PHE " " CG " "    "    6   0    0    0 "C10387" 0     1     7     0     "" 2     ""                21.56                    1 1200  149   2340  0     <> 1200  <> <> 
    1201     2   35.291441    5.598744   23.218303   149 " " F A    2  -0.11500  -0.11500 "PHE " " CD1" "    "    6   0    0    0 "C10388" 0     1     7     0     "" 2     ""                22.58                    1 1201  149   2341  0     <> 1201  <> <> 
    1202     2   33.645815    4.157801   24.278732   149 " " F A    2  -0.11500  -0.11500 "PHE " " CD2" "    "    6   0    0    0 "C10389" 0     1     7     0     "" 2     ""                24.69                    1 1202  149   2342  0     <> 1202  <> <> 
    1203     2   34.402878    6.687901   23.307233   149 " " F A    2  -0.11500  -0.11500 "PHE " " CE1" "    "    6   0    0    0 "C10390" 0     1     7     0     "" 2     ""                23.37                    1 1203  149   2343  0     <> 1203  <> <> 
    1204     2   32.763709    5.250453   24.376626   149 " " F A    2  -0.11500  -0.11500 "PHE " " CE2" "    "    6   0    0    0 "C10391" 0     1     7     0     "" 2     ""                21.99                    1 1204  149   2344  0     <> 1204  <> <> 
    1205     2   33.134262    6.514197   23.884985   149 " " F A    2  -0.11500  -0.11500 "PHE " " CZ " "    "    6   0    0    0 "C10392" 0     1     7     0     "" 2     ""                 25.7                    1 1205  149   2345  0     <> 1205  <> <> 
    1206    25   37.288912    4.376181   20.645315   150 " " Y A   43  -0.50000  -0.50000 "TYR " " N  " "    "    7   0    0    0 "N10393" 0     1     7     0     "" 43    ""                18.85                    1 1206  150   2355  0     <> 1206  <> <> 
    1207     3   38.293173    5.208890   19.988409   150 " " Y A    2   0.14000   0.14000 "TYR " " CA " "    "    6   0    0    0 "C10394" 0     1     -1111 0     "" 2     ""                19.13                    1 1207  150   2356  0     <> 1207  <> <> 
    1208     2   38.923439    6.223693   20.962133   150 " " Y A    2   0.50000   0.50000 "TYR " " C  " "    "    6   0    0    0 "C10395" 0     1     7     0     "" 2     ""                19.02                    1 1208  150   2357  0     <> 1208  <> <> 
    1209    15   38.214063    7.061681   21.513986   150 " " Y A   70  -0.50000  -0.50000 "TYR " " O  " "    "    8   0    0    0 "O10396" 0     1     7     0     "" 70    ""                17.89                    1 1209  150   2358  0     <> 1209  <> <> 
    1210     3   37.628299    5.873582   18.768934   150 " " Y A    2  -0.00500  -0.00500 "TYR " " CB " "    "    6   0    0    0 "C10397" 0     1     7     0     "" 2     ""                 18.2                    1 1210  150   2359  0     <> 1210  <> <> 
    1211     2   38.578320    6.652021   17.881051   150 " " Y A    2  -0.11500  -0.11500 "TYR " " CG " "    "    6   0    0    0 "C10398" 0     1     7     0     "" 2     ""                17.36                    1 1211  150   2360  0     <> 1211  <> <> 
    1212     2   38.336693    8.014002   17.615328   150 " " Y A    2  -0.11500  -0.11500 "TYR " " CD1" "    "    6   0    0    0 "C10399" 0     1     7     0     "" 2     ""                18.89                    1 1212  150   2361  0     <> 1212  <> <> 
    1213     2   39.710284    6.018271   17.324230   150 " " Y A    2  -0.11500  -0.11500 "TYR " " CD2" "    "    6   0    0    0 "C10400" 0     1     7     0     "" 2     ""                17.97                    1 1213  150   2362  0     <> 1213  <> <> 
    1214     2   39.227539    8.742038   16.809199   150 " " Y A    2  -0.11500  -0.11500 "TYR " " CE1" "    "    6   0    0    0 "C10401" 0     1     7     0     "" 2     ""                18.93                    1 1214  150   2363  0     <> 1214  <> <> 
    1215     2   40.609681    6.750642   16.526938   150 " " Y A    2  -0.11500  -0.11500 "TYR " " CE2" "    "    6   0    0    0 "C10402" 0     1     7     0     "" 2     ""                19.15                    1 1215  150   2364  0     <> 1215  <> <> 
    1216     2   40.365470    8.114124   16.273040   150 " " Y A    2   0.15000   0.15000 "TYR " " CZ " "    "    6   0    0    0 "C10403" 0     1     7     0     "" 2     ""                19.04                    1 1216  150   2365  0     <> 1216  <> <> 
    1217    16   41.229190    8.841569   15.512890   150 " " Y A   70  -0.58500  -0.58500 "TYR " " OH " "    "    8   0    0    0 "O10404" 0     1     7     0     "%UT" 13    ""                19.32                    1 1217  150   2366  0     <> 1217  <> <> 
    1218    25   40.232961    6.071635   21.235647   151 " " A A   43  -0.50000  -0.50000 "ALA " " N  " "    "    7   0    0    0 "N10405" 1     1     7     0     "" 43    ""                18.89                    1 1218  151   2376  0     <> 1218  <> <> 
    1219     3   40.963285    6.777771   22.292303   151 " " A A    2   0.14000   0.14000 "ALA " " CA " "    "    6   0    0    0 "C10406" 1     1     -1111 0     "" 2     ""                18.55                    1 1219  151   2377  0     <> 1219  <> <> 
    1220     2   40.906166    8.318620   22.223569   151 " " A A    2   0.50000   0.50000 "ALA " " C  " "    "    6   0    0    0 "C10407" 1     1     7     0     "" 2     ""                18.61                    1 1220  151   2378  0     <> 1220  <> <> 
    1221    15   40.597474    8.918604   23.252584   151 " " A A   70  -0.50000  -0.50000 "ALA " " O  " "    "    8   0    0    0 "O10408" 1     1     7     0     "" 70    ""                17.01                    1 1221  151   2379  0     <> 1221  <> <> 
    1222     3   42.401113    6.246055   22.417256   151 " " A A    2  -0.18000  -0.18000 "ALA " " CB " "    "    6   0    0    0 "C10409" 1     1     7     0     "" 2     ""                18.96                    1 1222  151   2380  0     <> 1222  <> <> 
    1223    25   41.122261    8.983106   21.060713   152 " " P A   43  -0.14000  -0.14000 "PRO " " N  " "    "    7   0    0    0 "N10410" 1     1     7     0     "" 43    ""                20.09                    1 1223  152   2386  0     <> 1223  <> <> 
    1224     3   40.818114   10.409393   20.858896   152 " " P A    2   0.01000   0.01000 "PRO " " CA " "    "    6   0    0    0 "C10411" 1     1     -1111 0     "" 2     ""                18.74                    1 1224  152   2387  0     <> 1224  <> <> 
    1225     2   39.400171   10.842047   21.254787   152 " " P A    2   0.50000   0.50000 "PRO " " C  " "    "    6   0    0    0 "C10412" 1     1     7     0     "" 2     ""                19.54                    1 1225  152   2388  0     <> 1225  <> <> 
    1226    15   39.252708   11.938454   21.787294   152 " " P A   70  -0.50000  -0.50000 "PRO " " O  " "    "    8   0    0    0 "O10413" 1     1     7     0     "" 70    ""                17.71                    1 1226  152   2389  0     <> 1226  <> <> 
    1227     3   41.025851   10.659923   19.362662   152 " " P A    2  -0.12000  -0.12000 "PRO " " CB " "    "    6   0    0    0 "C10414" 1     1     7     0     "" 2     ""                20.71                    1 1227  152   2390  0     <> 1227  <> <> 
    1228     3   42.086498    9.652801   18.980121   152 " " P A    2  -0.12000  -0.12000 "PRO " " CG " "    "    6   0    0    0 "C10415" 1     1     7     0     "" 2     ""                18.05                    1 1228  152   2391  0     <> 1228  <> <> 
    1229     3   41.812479    8.452861   19.884207   152 " " P A    2  -0.05000  -0.05000 "PRO " " CD " "    "    6   0    0    0 "C10416" 1     1     7     0     "" 2     ""                20.43                    1 1229  152   2392  0     <> 1229  <> <> 
    1230    25   38.376186    9.992500   21.035824   153 " " E A   43  -0.50000  -0.50000 "GLU " " N  " "    "    7   0    0    0 "N10417" 1     1     7     0     "" 43    ""                19.85                    1 1230  153   2400  0     <> 1230  <> <> 
    1231     3   36.996088   10.272544   21.430576   153 " " E A    2   0.14000   0.14000 "GLU " " CA " "    "    6   0    0    0 "C10418" 1     1     -1111 0     "" 2     ""                21.95                    1 1231  153   2401  0     <> 1231  <> <> 
    1232     2   36.817415   10.382686   22.957181   153 " " E A    2   0.50000   0.50000 "GLU " " C  " "    "    6   0    0    0 "C10419" 1     1     7     0     "" 2     ""                20.85                    1 1232  153   2402  0     <> 1232  <> <> 
    1233    15   36.114240   11.283145   23.414941   153 " " E A   70  -0.50000  -0.50000 "GLU " " O  " "    "    8   0    0    0 "O10420" 1     1     7     0     "" 70    ""                18.84                    1 1233  153   2403  0     <> 1233  <> <> 
    1234     3   35.996862    9.293265   20.799235   153 " " E A    2  -0.12000  -0.12000 "GLU " " CB " "    "    6   0    0    0 "C10421" 1     1     7     0     "" 2     ""                24.96                    1 1234  153   2404  0     <> 1234  <> <> 
    1235     3   34.561158    9.847139   20.905073   153 " " E A    2  -0.22000  -0.22000 "GLU " " CG " "    "    6   0    0    0 "C10422" 1     1     7     0     "" 2     ""                31.24                    1 1235  153   2405  0     <> 1235  <> <> 
    1236     2   33.495863    9.024598   20.197376   153 " " E A    2   0.70000   0.70000 "GLU " " CD " "    "    6   0    0    0 "C10423" 1     1     7     0     "%UT" 13    ""                35.06                    1 1236  153   2406  0     <> 1236  <> <> 
    1237    15   33.852103    8.088352   19.448227   153 " " E A   70  -0.80000  -0.80000 "GLU " " OE1" "    "    8   0    0    0 "O10424" 1     1     7     0     "" 70    ""                38.93                    1 1237  153   2407  0     <> 1237  <> <> 
    1238    18   32.317202    9.363872   20.434462   153 " " E A   70  -0.80000  -0.80000 "GLU " " OE2" "    "    8  -1    0    0 "O10425" 1     1     7     0     "" 70    ""                36.93                    1 1238  153   2408  0     <> 1238  <> <> 
    1239    25   37.514732    9.535343   23.737923   154 " " L A   43  -0.50000  -0.50000 "LEU " " N  " "    "    7   0    0    0 "N10426" 1     1     7     0     "" 43    ""                20.47                    1 1239  154   2415  0     <> 1239  <> <> 
    1240     3   37.553259    9.590446   25.203677   154 " " L A    2   0.14000   0.14000 "LEU " " CA " "    "    6   0    0    0 "C10427" 1     1     -1111 0     "" 2     ""                20.34                    1 1240  154   2416  0     <> 1240  <> <> 
    1241     2   38.246149   10.856970   25.742816   154 " " L A    2   0.50000   0.50000 "LEU " " C  " "    "    6   0    0    0 "C10428" 1     1     7     0     "" 2     ""                20.24                    1 1241  154   2417  0     <> 1241  <> <> 
    1242    15   37.935390   11.272427   26.858000   154 " " L A   70  -0.50000  -0.50000 "LEU " " O  " "    "    8   0    0    0 "O10429" 1     1     7     0     "" 70    ""                19.41                    1 1242  154   2418  0     <> 1242  <> <> 
    1243     3   38.274942    8.346141   25.771667   154 " " L A    2  -0.12000  -0.12000 "LEU " " CB " "    "    6   0    0    0 "C10430" 1     1     7     0     "" 2     ""                 20.2                    1 1243  154   2419  0     <> 1243  <> <> 
    1244     3   37.560470    7.000765   25.539393   154 " " L A    2  -0.06000  -0.06000 "LEU " " CG " "    "    6   0    0    0 "C10431" 1     1     7     0     "" 2     ""                 18.8                    1 1244  154   2420  0     <> 1244  <> <> 
    1245     3   38.453827    5.824380   25.959264   154 " " L A    2  -0.18000  -0.18000 "LEU " " CD1" "    "    6   0    0    0 "C10432" 1     1     7     0     "" 2     ""                20.39                    1 1245  154   2421  0     <> 1245  <> <> 
    1246     3   36.214476    6.932606   26.277819   154 " " L A    2  -0.18000  -0.18000 "LEU " " CD2" "    "    6   0    0    0 "C10433" 1     1     7     0     "" 2     ""                19.78                    1 1246  154   2422  0     <> 1246  <> <> 
    1247    25   39.131472   11.495201   24.953683   155 " " L A   43  -0.50000  -0.50000 "LEU " " N  " "    "    7   0    0    0 "N10434" 1     1     7     0     "" 43    ""                 21.9                    1 1247  155   2434  0     <> 1247  <> <> 
    1248     3   39.752436   12.783459   25.271342   155 " " L A    2   0.14000   0.14000 "LEU " " CA " "    "    6   0    0    0 "C10435" 1     1     -1111 0     "" 2     ""                24.33                    1 1248  155   2435  0     <> 1248  <> <> 
    1249     2   38.753884   13.948915   25.147463   155 " " L A    2   0.50000   0.50000 "LEU " " C  " "    "    6   0    0    0 "C10436" 1     1     7     0     "" 2     ""                24.16                    1 1249  155   2436  0     <> 1249  <> <> 
    1250    15   38.846375   14.876153   25.948066   155 " " L A   70  -0.50000  -0.50000 "LEU " " O  " "    "    8   0    0    0 "O10437" 1     1     7     0     "" 70    ""                22.95                    1 1250  155   2437  0     <> 1250  <> <> 
    1251     3   40.971427   13.037092   24.344037   155 " " L A    2  -0.12000  -0.12000 "LEU " " CB " "    "    6   0    0    0 "C10438" 1     1     7     0     "" 2     ""                27.49                    1 1251  155   2438  0     <> 1251  <> <> 
    1252     3   42.336967   12.916567   25.046788   155 " " L A    2  -0.06000  -0.06000 "LEU " " CG " "    "    6   0    0    0 "C10439" 1     1     7     0     "" 2     ""                30.37                    1 1252  155   2439  0     <> 1252  <> <> 
    1253     3   42.574073   11.496615   25.562707   155 " " L A    2  -0.18000  -0.18000 "LEU " " CD1" "    "    6   0    0    0 "C10440" 1     1     7     0     "" 2     ""                29.59                    1 1253  155   2440  0     <> 1253  <> <> 
    1254     3   43.471414   13.333809   24.104745   155 " " L A    2  -0.18000  -0.18000 "LEU " " CD2" "    "    6   0    0    0 "C10441" 1     1     7     0     "" 2     ""                 29.5                    1 1254  155   2441  0     <> 1254  <> <> 
    1255    25   37.784270   13.903039   24.210528   156 " " F A   43  -0.50000  -0.50000 "PHE " " N  " "    "    7   0    0    0 "N10442" 1     1     7     0     "" 43    ""                22.87                    1 1255  156   2453  0     <> 1255  <> <> 
    1256     3   36.730227   14.923210   24.091404   156 " " F A    2   0.14000   0.14000 "PHE " " CA " "    "    6   0    0    0 "C10443" 1     1     -1111 0     "" 2     ""                23.49                    1 1256  156   2454  0     <> 1256  <> <> 
    1257     2   35.702863   14.794773   25.220740   156 " " F A    2   0.50000   0.50000 "PHE " " C  " "    "    6   0    0    0 "C10444" 1     1     7     0     "" 2     ""                22.22                    1 1257  156   2455  0     <> 1257  <> <> 
    1258    15   35.254807   15.820408   25.728118   156 " " F A   70  -0.50000  -0.50000 "PHE " " O  " "    "    8   0    0    0 "O10445" 1     1     7     0     "" 70    ""                22.45                    1 1258  156   2456  0     <> 1258  <> <> 
    1259     3   35.986183   14.820670   22.743575   156 " " F A    2  -0.00500  -0.00500 "PHE " " CB " "    "    6   0    0    0 "C10446" 1     1     7     0     "" 2     ""                25.45                    1 1259  156   2457  0     <> 1259  <> <> 
    1260     2   36.872667   15.157844   21.566425   156 " " F A    2  -0.11500  -0.11500 "PHE " " CG " "    "    6   0    0    0 "C10447" 1     1     7     0     "" 2     ""                29.56                    1 1260  156   2458  0     <> 1260  <> <> 
    1261     2   37.224776   16.489944   21.275652   156 " " F A    2  -0.11500  -0.11500 "PHE " " CD1" "    "    6   0    0    0 "C10448" 1     1     7     0     "" 2     ""                31.82                    1 1261  156   2459  0     <> 1261  <> <> 
    1262     2   37.415000   14.114794   20.804078   156 " " F A    2  -0.11500  -0.11500 "PHE " " CD2" "    "    6   0    0    0 "C10449" 1     1     7     0     "" 2     ""                30.99                    1 1262  156   2460  0     <> 1262  <> <> 
    1263     2   38.183583   16.751530   20.278623   156 " " F A    2  -0.11500  -0.11500 "PHE " " CE1" "    "    6   0    0    0 "C10450" 1     1     7     0     "" 2     ""                 33.4                    1 1263  156   2461  0     <> 1263  <> <> 
    1264     2   38.380565   14.360956   19.819791   156 " " F A    2  -0.11500  -0.11500 "PHE " " CE2" "    "    6   0    0    0 "C10451" 1     1     7     0     "" 2     ""                30.51                    1 1264  156   2462  0     <> 1264  <> <> 
    1265     2   38.786895   15.681516   19.588439   156 " " F A    2  -0.11500  -0.11500 "PHE " " CZ " "    "    6   0    0    0 "C10452" 1     1     7     0     "" 2     ""                34.47                    1 1265  156   2463  0     <> 1265  <> <> 
    1266    25   35.383639   13.562699   25.660689   157 " " F A   43  -0.50000  -0.50000 "PHE " " N  " "    "    7   0    0    0 "N10453" 1     1     7     0     "" 43    ""                 22.2                    1 1266  157   2473  0     <> 1266  <> <> 
    1267     3   34.568110   13.304473   26.848478   157 " " F A    2   0.14000   0.14000 "PHE " " CA " "    "    6   0    0    0 "C10454" 1     1     -1111 0     "" 2     ""                22.08                    1 1267  157   2474  0     <> 1267  <> <> 
    1268     2   35.249884   13.813064   28.125791   157 " " F A    2   0.50000   0.50000 "PHE " " C  " "    "    6   0    0    0 "C10455" 1     1     7     0     "" 2     ""                 22.3                    1 1268  157   2475  0     <> 1268  <> <> 
    1269    15   34.598365   14.494725   28.911524   157 " " F A   70  -0.50000  -0.50000 "PHE " " O  " "    "    8   0    0    0 "O10456" 1     1     7     0     "" 70    ""                21.71                    1 1269  157   2476  0     <> 1269  <> <> 
    1270     3   34.249113   11.798471   26.977531   157 " " F A    2  -0.00500  -0.00500 "PHE " " CB " "    "    6   0    0    0 "C10457" 1     1     7     0     "" 2     ""                22.26                    1 1270  157   2477  0     <> 1270  <> <> 
    1271     2   33.047084   11.367305   26.160740   157 " " F A    2  -0.11500  -0.11500 "PHE " " CG " "    "    6   0    0    0 "C10458" 1     1     7     0     "" 2     ""                 23.2                    1 1271  157   2478  0     <> 1271  <> <> 
    1272     2   31.752028   11.717520   26.595377   157 " " F A    2  -0.11500  -0.11500 "PHE " " CD1" "    "    6   0    0    0 "C10459" 1     1     7     0     "" 2     ""                24.43                    1 1272  157   2479  0     <> 1272  <> <> 
    1273     2   33.209012   10.637298   24.965417   157 " " F A    2  -0.11500  -0.11500 "PHE " " CD2" "    "    6   0    0    0 "C10460" 1     1     7     0     "" 2     ""                22.58                    1 1273  157   2480  0     <> 1273  <> <> 
    1274     2   30.629935   11.380301   25.816745   157 " " F A    2  -0.11500  -0.11500 "PHE " " CE1" "    "    6   0    0    0 "C10461" 1     1     7     0     "" 2     ""                22.53                    1 1274  157   2481  0     <> 1274  <> <> 
    1275     2   32.087036   10.303941   24.183183   157 " " F A    2  -0.11500  -0.11500 "PHE " " CE2" "    "    6   0    0    0 "C10462" 1     1     7     0     "" 2     ""                23.96                    1 1275  157   2482  0     <> 1275  <> <> 
    1276     2   30.799931   10.688249   24.602133   157 " " F A    2  -0.11500  -0.11500 "PHE " " CZ " "    "    6   0    0    0 "C10463" 1     1     7     0     "" 2     ""                24.03                    1 1276  157   2483  0     <> 1276  <> <> 
    1277    25   36.553776   13.535024   28.306908   158 " " A A   43  -0.50000  -0.50000 "ALA " " N  " "    "    7   0    0    0 "N10464" 1     1     7     0     "" 43    ""                23.15                    1 1277  158   2493  0     <> 1277  <> <> 
    1278     3   37.353961   13.935209   29.467795   158 " " A A    2   0.14000   0.14000 "ALA " " CA " "    "    6   0    0    0 "C10465" 1     1     -1111 0     "" 2     ""                23.32                    1 1278  158   2494  0     <> 1278  <> <> 
    1279     2   37.482163   15.458945   29.631676   158 " " A A    2   0.50000   0.50000 "ALA " " C  " "    "    6   0    0    0 "C10466" 1     1     7     0     "" 2     ""                22.66                    1 1279  158   2495  0     <> 1279  <> <> 
    1280    15   37.453221   15.948622   30.759008   158 " " A A   70  -0.50000  -0.50000 "ALA " " O  " "    "    8   0    0    0 "O10467" 1     1     7     0     "" 70    ""                20.82                    1 1280  158   2496  0     <> 1280  <> <> 
    1281     3   38.753416   13.313748   29.348103   158 " " A A    2  -0.18000  -0.18000 "ALA " " CB " "    "    6   0    0    0 "C10468" 1     1     7     0     "" 2     ""                 26.2                    1 1281  158   2497  0     <> 1281  <> <> 
    1282    25   37.571913   16.201595   28.515351   159 " " K A   43  -0.50000  -0.50000 "LYS " " N  " "    "    7   0    0    0 "N10469" 1     1     7     0     "" 43    ""                22.65                    1 1282  159   2503  0     <> 1282  <> <> 
    1283     3   37.626755   17.664623   28.471336   159 " " K A    2   0.14000   0.14000 "LYS " " CA " "    "    6   0    0    0 "C10470" 1     1     -1111 0     "" 2     ""                23.96                    1 1283  159   2504  0     <> 1283  <> <> 
    1284     2   36.256372   18.306574   28.771877   159 " " K A    2   0.50000   0.50000 "LYS " " C  " "    "    6   0    0    0 "C10471" 1     1     7     0     "" 2     ""                23.61                    1 1284  159   2505  0     <> 1284  <> <> 
    1285    15   36.216027   19.411637   29.312016   159 " " K A   70  -0.50000  -0.50000 "LYS " " O  " "    "    8   0    0    0 "O10472" 1     1     7     0     "" 70    ""                22.68                    1 1285  159   2506  0     <> 1285  <> <> 
    1286     3   38.103146   18.089588   27.063684   159 " " K A    2  -0.12000  -0.12000 "LYS " " CB " "    "    6   0    0    0 "C10473" 1     1     7     0     "" 2     ""                28.43                    1 1286  159   2507  0     <> 1286  <> <> 
    1287     3   39.606024   17.826576   26.835289   159 " " K A    2  -0.12000  -0.12000 "LYS " " CG " "    "    6   0    0    0 "C10474" 1     1     7     0     "" 2     ""                 33.7                    1 1287  159   2508  0     <> 1287  <> <> 
    1288     3   40.020901   17.902394   25.354541   159 " " K A    2  -0.12000  -0.12000 "LYS " " CD " "    "    6   0    0    0 "C10475" 1     1     7     0     "" 2     ""                36.49                    1 1288  159   2509  0     <> 1288  <> <> 
    1289     3   41.462010   17.418481   25.120502   159 " " K A    2   0.19000   0.19000 "LYS " " CE " "    "    6   0    0    0 "C10476" 1     1     7     0     "" 2     ""                36.49                    1 1289  159   2510  0     <> 1289  <> <> 
    1290    32   41.835346   17.475859   23.695390   159 " " K A   43  -0.30000  -0.30000 "LYS " " NZ " "    "    7   1    0    0 "N10477" 1     1     7     0     "" 43    ""                39.43                    1 1290  159   2511  0     <> 1290  <> <> 
    1291    25   35.145225   17.608157   28.475541   160 " " R A   43  -0.50000  -0.50000 "ARG " " N  " "    "    7   0    0    0 "N10478" 1     1     7     0     "" 43    ""                22.77                    1 1291  160   2525  0     <> 1291  <> <> 
    1292     3   33.782647   18.035320   28.800294   160 " " R A    2   0.14000   0.14000 "ARG " " CA " "    "    6   0    0    0 "C10479" 1     1     -1111 0     "" 2     ""                23.39                    1 1292  160   2526  0     <> 1292  <> <> 
    1293     2   33.391494   17.667665   30.243194   160 " " R A    2   0.50000   0.50000 "ARG " " C  " "    "    6   0    0    0 "C10480" 1     1     7     0     "" 2     ""                22.94                    1 1293  160   2527  0     <> 1293  <> <> 
    1294    15   32.633770   18.418904   30.855403   160 " " R A   70  -0.50000  -0.50000 "ARG " " O  " "    "    8   0    0    0 "O10481" 1     1     7     0     "" 70    ""                 23.1                    1 1294  160   2528  0     <> 1294  <> <> 
    1295     3   32.792167   17.342535   27.850990   160 " " R A    2  -0.12000  -0.12000 "ARG " " CB " "    "    6   0    0    0 "C10482" 1     1     7     0     "" 2     ""                24.29                    1 1295  160   2529  0     <> 1295  <> <> 
    1296     3   32.835028   17.891243   26.415398   160 " " R A    2  -0.05000  -0.05000 "ARG " " CG " "    "    6   0    0    0 "C10483" 1     1     7     0     "" 2     ""                28.21                    1 1296  160   2530  0     <> 1296  <> <> 
    1297     3   31.927309   17.101147   25.464980   160 " " R A    2   0.19000   0.19000 "ARG " " CD " "    "    6   0    0    0 "C10484" 1     1     7     0     "" 2     ""                30.52                    1 1297  160   2531  0     <> 1297  <> <> 
    1298    25   30.512069   17.311767   25.801470   160 " " R A   43  -0.69997  -0.69997 "ARG " " NE " "    "    7   0    0    0 "N10485" 1     1     7     0     "" 43    ""                32.81                    1 1298  160   2532  0     <> 1298  <> <> 
    1299     2   29.488529   16.519146   25.445509   160 " " R A    2   0.63990   0.63990 "ARG " " CZ " "    "    6   0    0    0 "C10486" 1     1     7     0     "" 2     ""                35.18                    1 1299  160   2533  0     <> 1299  <> <> 
    1300    25   28.251965   16.818276   25.861633   160 " " R A   43  -0.79997  -0.79997 "ARG " " NH1" "    "    7   0    0    0 "N10487" 1     1     7     0     "" 43    ""                 34.5                    1 1300  160   2534  0     <> 1300  <> <> 
    1301    31   29.679749   15.436571   24.680641   160 " " R A   43  -0.79997  -0.79997 "ARG " " NH2" "    "    7   1    0    0 "N10488" 1     1     7     0     "" 43    ""                33.24                    1 1301  160   2535  0     <> 1301  <> <> 
    1302    25   33.935073   16.571796   30.809484   161 " " Y A   43  -0.50000  -0.50000 "TYR " " N  " "    "    7   0    0    0 "N10489" 1     1     7     0     "" 43    ""                22.17                    1 1302  161   2549  0     <> 1302  <> <> 
    1303     3   33.833210   16.241152   32.234533   161 " " Y A    2   0.14000   0.14000 "TYR " " CA " "    "    6   0    0    0 "C10490" 1     1     -1111 0     "" 2     ""                22.32                    1 1303  161   2550  0     <> 1303  <> <> 
    1304     2   34.623904   17.256788   33.071470   161 " " Y A    2   0.50000   0.50000 "TYR " " C  " "    "    6   0    0    0 "C10491" 1     1     7     0     "" 2     ""                22.45                    1 1304  161   2551  0     <> 1304  <> <> 
    1305    15   34.103584   17.722221   34.082092   161 " " Y A   70  -0.50000  -0.50000 "TYR " " O  " "    "    8   0    0    0 "O10492" 1     1     7     0     "" 70    ""                23.97                    1 1305  161   2552  0     <> 1305  <> <> 
    1306     3   34.372884   14.819767   32.524333   161 " " Y A    2  -0.00500  -0.00500 "TYR " " CB " "    "    6   0    0    0 "C10493" 1     1     7     0     "" 2     ""                22.26                    1 1306  161   2553  0     <> 1306  <> <> 
    1307     2   33.364489   13.691179   32.382458   161 " " Y A    2  -0.11500  -0.11500 "TYR " " CG " "    "    6   0    0    0 "C10494" 1     1     7     0     "" 2     ""                 22.4                    1 1307  161   2554  0     <> 1307  <> <> 
    1308     2   33.488767   12.746041   31.343868   161 " " Y A    2  -0.11500  -0.11500 "TYR " " CD1" "    "    6   0    0    0 "C10495" 1     1     7     0     "" 2     ""                23.51                    1 1308  161   2555  0     <> 1308  <> <> 
    1309     2   32.322668   13.549026   33.323932   161 " " Y A    2  -0.11500  -0.11500 "TYR " " CD2" "    "    6   0    0    0 "C10496" 1     1     7     0     "" 2     ""                21.24                    1 1309  161   2556  0     <> 1309  <> <> 
    1310     2   32.571597   11.685322   31.226925   161 " " Y A    2  -0.11500  -0.11500 "TYR " " CE1" "    "    6   0    0    0 "C10497" 1     1     7     0     "" 2     ""                 23.7                    1 1310  161   2557  0     <> 1310  <> <> 
    1311     2   31.414760   12.475787   33.219026   161 " " Y A    2  -0.11500  -0.11500 "TYR " " CE2" "    "    6   0    0    0 "C10498" 1     1     7     0     "" 2     ""                23.56                    1 1311  161   2558  0     <> 1311  <> <> 
    1312     2   31.537410   11.544367   32.171402   161 " " Y A    2   0.15000   0.15000 "TYR " " CZ " "    "    6   0    0    0 "C10499" 1     1     7     0     "" 2     ""                23.86                    1 1312  161   2559  0     <> 1312  <> <> 
    1313    16   30.649775   10.512687   32.068931   161 " " Y A   70  -0.58500  -0.58500 "TYR " " OH " "    "    8   0    0    0 "O10500" 1     1     7     0     "%UT" 13    ""                24.68                    1 1313  161   2560  0     <> 1313  <> <> 
    1314    25   35.833760   17.649075   32.621467   162 " " K A   43  -0.50000  -0.50000 "LYS " " N  " "    "    7   0    0    0 "N10501" 1     1     7     0     "" 43    ""                22.47                    1 1314  162   2570  0     <> 1314  <> <> 
    1315     3   36.663696   18.691178   33.231114   162 " " K A    2   0.14000   0.14000 "LYS " " CA " "    "    6   0    0    0 "C10502" 1     1     -1111 0     "" 2     ""                23.35                    1 1315  162   2571  0     <> 1315  <> <> 
    1316     2   35.922209   20.029480   33.322036   162 " " K A    2   0.50000   0.50000 "LYS " " C  " "    "    6   0    0    0 "C10503" 1     1     7     0     "" 2     ""                24.15                    1 1316  162   2572  0     <> 1316  <> <> 
    1317    15   35.916002   20.631461   34.389887   162 " " K A   70  -0.50000  -0.50000 "LYS " " O  " "    "    8   0    0    0 "O10504" 1     1     7     0     "" 70    ""                23.68                    1 1317  162   2573  0     <> 1317  <> <> 
    1318     3   37.992112   18.859802   32.459244   162 " " K A    2  -0.12000  -0.12000 "LYS " " CB " "    "    6   0    0    0 "C10505" 1     1     7     0     "" 2     ""                25.48                    1 1318  162   2574  0     <> 1318  <> <> 
    1319     3   38.981671   19.814540   33.166028   162 " " K A    2  -0.12000  -0.12000 "LYS " " CG " "    "    6   0    0    0 "C10506" 1     1     7     0     "" 2     ""                29.28                    1 1319  162   2575  0     <> 1319  <> <> 
    1320     3   40.419005   19.739442   32.624605   162 " " K A    2  -0.12000  -0.12000 "LYS " " CD " "    "    6   0    0    0 "C10507" 1     1     7     0     "" 2     ""                32.83                    1 1320  162   2576  0     <> 1320  <> <> 
    1321     3   41.428647   20.384411   33.589717   162 " " K A    2   0.19000   0.19000 "LYS " " CE " "    "    6   0    0    0 "C10508" 1     1     7     0     "" 2     ""                34.63                    1 1321  162   2577  0     <> 1321  <> <> 
    1322    32   42.817902   20.213738   33.129611   162 " " K A   43  -0.30000  -0.30000 "LYS " " NZ " "    "    7   1    0    0 "N10509" 1     1     7     0     "" 43    ""                37.31                    1 1322  162   2578  0     <> 1322  <> <> 
    1323    25   35.264231   20.451662   32.228437   163 " " A A   43  -0.50000  -0.50000 "ALA " " N  " "    "    7   0    0    0 "N10510" 1     1     7     0     "" 43    ""                23.61                    1 1323  163   2592  0     <> 1323  <> <> 
    1324     3   34.471774   21.676624   32.139230   163 " " A A    2   0.14000   0.14000 "ALA " " CA " "    "    6   0    0    0 "C10511" 1     1     -1111 0     "" 2     ""                24.66                    1 1324  163   2593  0     <> 1324  <> <> 
    1325     2   33.214034   21.639001   33.024205   163 " " A A    2   0.50000   0.50000 "ALA " " C  " "    "    6   0    0    0 "C10512" 1     1     7     0     "" 2     ""                25.18                    1 1325  163   2594  0     <> 1325  <> <> 
    1326    15   32.873769   22.657933   33.624675   163 " " A A   70  -0.50000  -0.50000 "ALA " " O  " "    "    8   0    0    0 "O10513" 1     1     7     0     "" 70    ""                23.19                    1 1326  163   2595  0     <> 1326  <> <> 
    1327     3   34.059205   21.884831   30.674632   163 " " A A    2  -0.18000  -0.18000 "ALA " " CB " "    "    6   0    0    0 "C10514" 1     1     7     0     "" 2     ""                25.16                    1 1327  163   2596  0     <> 1327  <> <> 
    1328    25   32.559051   20.467797   33.140193   164 " " A A   43  -0.50000  -0.50000 "ALA " " N  " "    "    7   0    0    0 "N10515" 1     1     7     0     "" 43    ""                24.67                    1 1328  164   2602  0     <> 1328  <> <> 
    1329     3   31.388715   20.243782   33.988372   164 " " A A    2   0.14000   0.14000 "ALA " " CA " "    "    6   0    0    0 "C10516" 1     1     -1111 0     "" 2     ""                23.89                    1 1329  164   2603  0     <> 1329  <> <> 
    1330     2   31.746883   20.339820   35.478156   164 " " A A    2   0.50000   0.50000 "ALA " " C  " "    "    6   0    0    0 "C10517" 1     1     7     0     "" 2     ""                24.76                    1 1330  164   2604  0     <> 1330  <> <> 
    1331    15   31.054690   21.039242   36.211142   164 " " A A   70  -0.50000  -0.50000 "ALA " " O  " "    "    8   0    0    0 "O10518" 1     1     7     0     "" 70    ""                24.38                    1 1331  164   2605  0     <> 1331  <> <> 
    1332     3   30.783522   18.862318   33.685488   164 " " A A    2  -0.18000  -0.18000 "ALA " " CB " "    "    6   0    0    0 "C10519" 1     1     7     0     "" 2     ""                24.91                    1 1332  164   2606  0     <> 1332  <> <> 
    1333    25   32.851980   19.707372   35.912257   165 " " F A   43  -0.50000  -0.50000 "PHE " " N  " "    "    7   0    0    0 "N10520" 1     1     7     0     "" 43    ""                23.75                    1 1333  165   2612  0     <> 1333  <> <> 
    1334     3   33.357888   19.788329   37.283150   165 " " F A    2   0.14000   0.14000 "PHE " " CA " "    "    6   0    0    0 "C10521" 1     1     -1111 0     "" 2     ""                25.72                    1 1334  165   2613  0     <> 1334  <> <> 
    1335     2   33.970986   21.164345   37.604227   165 " " F A    2   0.50000   0.50000 "PHE " " C  " "    "    6   0    0    0 "C10522" 1     1     7     0     "" 2     ""                27.02                    1 1335  165   2614  0     <> 1335  <> <> 
    1336    15   33.820480   21.621836   38.732811   165 " " F A   70  -0.50000  -0.50000 "PHE " " O  " "    "    8   0    0    0 "O10523" 1     1     7     0     "" 70    ""                26.95                    1 1336  165   2615  0     <> 1336  <> <> 
    1337     3   34.414362   18.685764   37.524895   165 " " F A    2  -0.00500  -0.00500 "PHE " " CB " "    "    6   0    0    0 "C10524" 1     1     7     0     "" 2     ""                24.54                    1 1337  165   2616  0     <> 1337  <> <> 
    1338     2   33.843480   17.294475   37.747588   165 " " F A    2  -0.11500  -0.11500 "PHE " " CG " "    "    6   0    0    0 "C10525" 1     1     7     0     "" 2     ""                26.46                    1 1338  165   2617  0     <> 1338  <> <> 
    1339     2   33.040572   17.043593   38.877521   165 " " F A    2  -0.11500  -0.11500 "PHE " " CD1" "    "    6   0    0    0 "C10526" 1     1     7     0     "" 2     ""                27.51                    1 1339  165   2618  0     <> 1339  <> <> 
    1340     2   34.101610   16.244808   36.841631   165 " " F A    2  -0.11500  -0.11500 "PHE " " CD2" "    "    6   0    0    0 "C10527" 1     1     7     0     "" 2     ""                 24.7                    1 1340  165   2619  0     <> 1340  <> <> 
    1341     2   32.448499   15.782058   39.066423   165 " " F A    2  -0.11500  -0.11500 "PHE " " CE1" "    "    6   0    0    0 "C10528" 1     1     7     0     "" 2     ""                27.32                    1 1341  165   2620  0     <> 1341  <> <> 
    1342     2   33.510563   14.979915   37.029394   165 " " F A    2  -0.11500  -0.11500 "PHE " " CE2" "    "    6   0    0    0 "C10529" 1     1     7     0     "" 2     ""                25.28                    1 1342  165   2621  0     <> 1342  <> <> 
    1343     2   32.680580   14.748170   38.142372   165 " " F A    2  -0.11500  -0.11500 "PHE " " CZ " "    "    6   0    0    0 "C10530" 1     1     7     0     "" 2     ""                 26.2                    1 1343  165   2622  0     <> 1343  <> <> 
    1344    25   34.609113   21.853914   36.638656   166 " " T A   43  -0.50000  -0.50000 "THR " " N  " "    "    7   0    0    0 "N10531" 1     1     7     0     "" 43    ""                26.67                    1 1344  166   2632  0     <> 1344  <> <> 
    1345     3   35.185806   23.194087   36.823359   166 " " T A    2   0.14000   0.14000 "THR " " CA " "    "    6   0    0    0 "C10532" 1     1     -1111 0     "" 2     ""                28.42                    1 1345  166   2633  0     <> 1345  <> <> 
    1346     2   34.085917   24.226933   37.111791   166 " " T A    2   0.50000   0.50000 "THR " " C  " "    "    6   0    0    0 "C10533" 1     1     7     0     "" 2     ""                27.78                    1 1346  166   2634  0     <> 1346  <> <> 
    1347    15   34.232890   25.005276   38.048856   166 " " T A   70  -0.50000  -0.50000 "THR " " O  " "    "    8   0    0    0 "O10534" 1     1     7     0     "" 70    ""                29.29                    1 1347  166   2635  0     <> 1347  <> <> 
    1348     3   36.015037   23.621989   35.581107   166 " " T A    2   0.20500   0.20500 "THR " " CB " "    "    6   0    0    0 "C10535" 1     1     7     0     "" 2     ""                28.67                    1 1348  166   2636  0     <> 1348  <> <> 
    1349    16   37.188218   22.841832   35.517285   166 " " T A   70  -0.68300  -0.68300 "THR " " OG1" "    "    8   0    0    0 "O10536" 1     1     7     0     "%UT" 13    ""                28.72                    1 1349  166   2637  0     <> 1349  <> <> 
    1350     3   36.514986   25.080224   35.606116   166 " " T A    2  -0.18000  -0.18000 "THR " " CG2" "    "    6   0    0    0 "C10537" 1     1     7     0     "" 2     ""                30.22                    1 1350  166   2638  0     <> 1350  <> <> 
    1351    25   32.991018   24.216199   36.333534   167 " " E A   43  -0.50000  -0.50000 "GLU " " N  " "    "    7   0    0    0 "N10538" 1     1     7     0     "" 43    ""                28.67                    1 1351  167   2646  0     <> 1351  <> <> 
    1352     3   31.866778   25.139684   36.467368   167 " " E A    2   0.14000   0.14000 "GLU " " CA " "    "    6   0    0    0 "C10539" 1     1     -1111 0     "" 2     ""                29.33                    1 1352  167   2647  0     <> 1352  <> <> 
    1353     2   31.057030   24.872509   37.746993   167 " " E A    2   0.50000   0.50000 "GLU " " C  " "    "    6   0    0    0 "C10540" 1     1     7     0     "" 2     ""                30.62                    1 1353  167   2648  0     <> 1353  <> <> 
    1354    15   30.778374   25.798205   38.509345   167 " " E A   70  -0.50000  -0.50000 "GLU " " O  " "    "    8   0    0    0 "O10541" 1     1     7     0     "" 70    ""                 28.6                    1 1354  167   2649  0     <> 1354  <> <> 
    1355     3   30.967474   24.994184   35.213802   167 " " E A    2  -0.12000  -0.12000 "GLU " " CB " "    "    6   0    0    0 "C10542" 1     1     7     0     "" 2     ""                30.56                    1 1355  167   2650  0     <> 1355  <> <> 
    1356     3   29.654431   25.816115   35.234545   167 " " E A    2  -0.22000  -0.22000 "GLU " " CG " "    "    6   0    0    0 "C10543" 1     1     7     0     "" 2     ""                32.73                    1 1356  167   2651  0     <> 1356  <> <> 
    1357     2   28.742158   25.581004   34.026182   167 " " E A    2   0.70000   0.70000 "GLU " " CD " "    "    6   0    0    0 "C10544" 1     1     7     0     "%UT" 13    ""                33.21                    1 1357  167   2652  0     <> 1357  <> <> 
    1358    15   27.630878   26.152476   34.049666   167 " " E A   70  -0.80000  -0.80000 "GLU " " OE1" "    "    8   0    0    0 "O10545" 1     1     7     0     "" 70    ""                36.42                    1 1358  167   2653  0     <> 1358  <> <> 
    1359    18   29.140141   24.829912   33.107335   167 " " E A   70  -0.80000  -0.80000 "GLU " " OE2" "    "    8  -1    0    0 "O10546" 1     1     7     0     "" 70    ""                32.03                    1 1359  167   2654  0     <> 1359  <> <> 
    1360    25   30.656197   23.610421   37.954182   168 " " C A   43  -0.50000  -0.50000 "CYS " " N  " "    "    7   0    0    0 "N10547" 1     1     7     0     "" 43    ""                 27.7                    1 1360  168   2661  0     <> 1360  <> <> 
    1361     3   29.601913   23.252075   38.894143   168 " " C A    2   0.14000   0.14000 "CYS " " CA " "    "    6   0    0    0 "C10548" 1     1     -1111 0     "" 2     ""                29.04                    1 1361  168   2662  0     <> 1361  <> <> 
    1362     2   30.088725   22.981992   40.319528   168 " " C A    2   0.50000   0.50000 "CYS " " C  " "    "    6   0    0    0 "C10549" 1     1     7     0     "" 2     ""                28.27                    1 1362  168   2663  0     <> 1362  <> <> 
    1363    15   29.271033   23.052375   41.230646   168 " " C A   70  -0.50000  -0.50000 "CYS " " O  " "    "    8   0    0    0 "O10550" 1     1     7     0     "" 70    ""                29.41                    1 1363  168   2664  0     <> 1363  <> <> 
    1364     3   28.923734   21.981732   38.379956   168 " " C A    2   0.09750   0.09750 "CYS " " CB " "    "    6   0    0    0 "C10551" 1     1     7     0     "" 2     ""                28.12                    1 1364  168   2665  0     <> 1364  <> <> 
    1365    49   28.069600   22.183337   36.799061   168 " " C A   13  -0.21750  -0.21750 "CYS " " SG " "    "   16   0    0    0 "S10552" 1     1     7     0     "" 13    ""                27.31                    1 1365  168   2666  0     <> 1365  <> <> 
    1366    25   31.386832   22.727543   40.552110   169 " " C A   43  -0.50000  -0.50000 "CYS " " N  " "    "    7   0    0    0 "N10553" 0     1     7     0     "" 43    ""                27.98                    1 1366  169   2671  0     <> 1366  <> <> 
    1367     3   31.926462   22.529454   41.904483   169 " " C A    2   0.14000   0.14000 "CYS " " CA " "    "    6   0    0    0 "C10554" 0     1     -1111 0     "" 2     ""                29.91                    1 1367  169   2672  0     <> 1367  <> <> 
    1368     2   32.228668   23.846010   42.641683   169 " " C A    2   0.50000   0.50000 "CYS " " C  " "    "    6   0    0    0 "C10555" 0     1     7     0     "" 2     ""                 32.1                    1 1368  169   2673  0     <> 1368  <> <> 
    1369    15   32.640063   23.810706   43.801214   169 " " C A   70  -0.50000  -0.50000 "CYS " " O  " "    "    8   0    0    0 "O10556" 0     1     7     0     "" 70    ""                 32.9                    1 1369  169   2674  0     <> 1369  <> <> 
    1370     3   33.205428   21.687204   41.825145   169 " " C A    2   0.09750   0.09750 "CYS " " CB " "    "    6   0    0    0 "C10557" 0     1     7     0     "" 2     ""                28.75                    1 1370  169   2675  0     <> 1370  <> <> 
    1371    49   32.877616   19.988777   41.293335   169 " " C A   13  -0.21750  -0.21750 "CYS " " SG " "    "   16   0    0    0 "S10558" 0     1     7     0     "" 13    ""                27.95                    1 1371  169   2676  0     <> 1371  <> <> 
    1372    25   31.962350   24.989123   41.993019   170 " " Q A   43  -0.50000  -0.50000 "GLN " " N  " "    "    7   0    0    0 "N10559" 0     1     7     0     "" 43    ""                34.07                    1 1372  170   2681  0     <> 1372  <> <> 
    1373     3   32.038813   26.346250   42.527115   170 " " Q A    2   0.14000   0.14000 "GLN " " CA " "    "    6   0    0    0 "C10560" 0     1     -1111 0     "" 2     ""                36.89                    1 1373  170   2682  0     <> 1373  <> <> 
    1374     2   30.735605   27.129624   42.286367   170 " " Q A    2   0.50000   0.50000 "GLN " " C  " "    "    6   0    0    0 "C10561" 0     1     7     0     "" 2     ""                36.48                    1 1374  170   2683  0     <> 1374  <> <> 
    1375    15   30.697172   28.334178   42.534329   170 " " Q A   70  -0.50000  -0.50000 "GLN " " O  " "    "    8   0    0    0 "O10562" 0     1     7     0     "" 70    ""                36.94                    1 1375  170   2684  0     <> 1375  <> <> 
    1376     3   33.318653   27.044026   42.021962   170 " " Q A    2  -0.12000  -0.12000 "GLN " " CB " "    "    6   0    0    0 "C10563" 0     1     7     0     "" 2     ""                39.05                    1 1376  170   2685  0     <> 1376  <> <> 
    1377     3   33.379155   27.232097   40.493086   170 " " Q A    2  -0.12000  -0.12000 "GLN " " CG " "    "    6   0    0    0 "C10564" 0     1     7     0     "" 2     ""                43.03                    1 1377  170   2686  0     <> 1377  <> <> 
    1378     2   34.664721   27.938501   40.059206   170 " " Q A    2   0.50000   0.50000 "GLN " " CD " "    "    6   0    0    0 "C10565" 0     1     7     0     "%UT" 13    ""                44.37                    1 1378  170   2687  0     <> 1378  "No Flip" <> 
    1379    15   34.905781   29.081483   40.437790   170 " " Q A   70  -0.50000  -0.50000 "GLN " " OE1" "    "    8   0    0    0 "O10566" 0     1     7     0     "" 70    ""                45.73                    1 1379  170   2688  0     <> 1379  <> <> 
    1380    25   35.493603   27.272349   39.255029   170 " " Q A   43  -0.76000  -0.76000 "GLN " " NE2" "    "    7   0    0    0 "N10567" 0     1     7     0     "" 43    ""                 44.7                    1 1380  170   2689  0     <> 1380  <> <> 
    1381    25   29.663030   26.444656   41.848650   171 " " A A   43  -0.50000  -0.50000 "ALA " " N  " "    "    7   0    0    0 "N10568" 0     1     7     0     "" 43    ""                35.53                    1 1381  171   2698  0     <> 1381  <> <> 
    1382     3   28.308196   26.978635   41.725493   171 " " A A    2   0.14000   0.14000 "ALA " " CA " "    "    6   0    0    0 "C10569" 0     1     -1112 0     "" 2     ""                36.43                    1 1382  171   2699  0     <> 1382  <> <> 
    1383     2   27.596091   26.944137   43.089302   171 " " A A    2   0.50000   0.50000 "ALA " " C  " "    "    6   0    0    0 "C10570" 0     1     7     0     "" 2     ""                36.32                    1 1383  171   2700  0     <> 1383  <> <> 
    1384    15   27.999529   26.209841   43.994181   171 " " A A   70  -0.50000  -0.50000 "ALA " " O  " "    "    8   0    0    0 "O10571" 0     1     7     0     "" 70    ""                35.91                    1 1384  171   2701  0     <> 1384  <> <> 
    1385     3   27.524552   26.082592   40.751003   171 " " A A    2  -0.18000  -0.18000 "ALA " " CB " "    "    6   0    0    0 "C10572" 0     1     7     0     "" 2     ""                34.62                    1 1385  171   2702  0     <> 1385  <> <> 
    1386    25   26.524436   27.744837   43.222698   172 " " A A   43  -0.50000  -0.50000 "ALA " " N  " "    "    7   0    0    0 "N10573" 0     1     7     0     "" 43    ""                36.11                    1 1386  172   2708  0     <> 1386  <> <> 
    1387     3   25.709098   27.872233   44.433748   172 " " A A    2   0.14000   0.14000 "ALA " " CA " "    "    6   0    0    0 "C10574" 0     1     -1112 0     "" 2     ""                37.38                    1 1387  172   2709  0     <> 1387  <> <> 
    1388     2   24.951900   26.576543   44.766097   172 " " A A    2   0.50000   0.50000 "ALA " " C  " "    "    6   0    0    0 "C10575" 0     1     7     0     "" 2     ""                36.99                    1 1388  172   2710  0     <> 1388  <> <> 
    1389    15   25.000196   26.121265   45.908145   172 " " A A   70  -0.50000  -0.50000 "ALA " " O  " "    "    8   0    0    0 "O10576" 0     1     7     0     "" 70    ""                 37.1                    1 1389  172   2711  0     <> 1389  <> <> 
    1390     3   24.707516   29.020744   44.236671   172 " " A A    2  -0.18000  -0.18000 "ALA " " CB " "    "    6   0    0    0 "C10577" 0     1     7     0     "" 2     ""                 37.3                    1 1390  172   2712  0     <> 1390  <> <> 
    1391    25   24.310924   25.967591   43.755673   173 " " D A   43  -0.50000  -0.50000 "ASP " " N  " "    "    7   0    0    0 "N10578" 0     1     7     0     "" 43    ""                36.21                    1 1391  173   2718  0     <> 1391  <> <> 
    1392     3   23.715302   24.639488   43.822083   173 " " D A    2   0.14000   0.14000 "ASP " " CA " "    "    6   0    0    0 "C10579" 0     1     -1112 0     "" 2     ""                35.77                    1 1392  173   2719  0     <> 1392  <> <> 
    1393     2   24.552530   23.752268   42.898430   173 " " D A    2   0.50000   0.50000 "ASP " " C  " "    "    6   0    0    0 "C10580" 0     1     7     0     "" 2     ""                34.19                    1 1393  173   2720  0     <> 1393  <> <> 
    1394    15   24.326980   23.701902   41.686742   173 " " D A   70  -0.50000  -0.50000 "ASP " " O  " "    "    8   0    0    0 "O10581" 0     1     7     0     "" 70    ""                34.19                    1 1394  173   2721  0     <> 1394  <> <> 
    1395     3   22.221690   24.719862   43.426647   173 " " D A    2  -0.22000  -0.22000 "ASP " " CB " "    "    6   0    0    0 "C10582" 0     1     7     0     "" 2     ""                36.43                    1 1395  173   2722  0     <> 1395  <> <> 
    1396     2   21.422033   23.420934   43.612159   173 " " D A    2   0.70000   0.70000 "ASP " " CG " "    "    6   0    0    0 "C10583" 0     1     7     0     "%UT" 13    ""                39.19                    1 1396  173   2723  0     <> 1396  <> <> 
    1397    15   20.181457   23.522803   43.503419   173 " " D A   70  -0.80000  -0.80000 "ASP " " OD1" "    "    8   0    0    0 "O10584" 0     1     7     0     "" 70    ""                41.76                    1 1397  173   2724  0     <> 1397  <> <> 
    1398    18   22.035520   22.353977   43.844085   173 " " D A   70  -0.80000  -0.80000 "ASP " " OD2" "    "    8  -1    0    0 "O10585" 0     1     7     0     "" 70    ""                39.06                    1 1398  173   2725  0     <> 1398  <> <> 
    1399    25   25.543989   23.075981   43.499706   174 " " K A   43  -0.50000  -0.50000 "LYS " " N  " "    "    7   0    0    0 "N10586" 1     1     7     0     "" 43    ""                33.55                    1 1399  174   2730  0     <> 1399  <> <> 
    1400     3   26.516215   22.237067   42.809193   174 " " K A    2   0.14000   0.14000 "LYS " " CA " "    "    6   0    0    0 "C10587" 1     1     -1112 0     "" 2     ""                32.09                    1 1400  174   2731  0     <> 1400  <> <> 
    1401     2   25.857473   21.024738   42.148433   174 " " K A    2   0.50000   0.50000 "LYS " " C  " "    "    6   0    0    0 "C10588" 1     1     7     0     "" 2     ""                31.19                    1 1401  174   2732  0     <> 1401  <> <> 
    1402    15   26.227205   20.679532   41.031530   174 " " K A   70  -0.50000  -0.50000 "LYS " " O  " "    "    8   0    0    0 "O10589" 1     1     7     0     "" 70    ""                 29.3                    1 1402  174   2733  0     <> 1402  <> <> 
    1403     3   27.593255   21.741313   43.797448   174 " " K A    2  -0.12000  -0.12000 "LYS " " CB " "    "    6   0    0    0 "C10590" 1     1     7     0     "" 2     ""                31.57                    1 1403  174   2734  0     <> 1403  <> <> 
    1404     3   28.385091   22.862128   44.486599   174 " " K A    2  -0.12000  -0.12000 "LYS " " CG " "    "    6   0    0    0 "C10591" 1     1     7     0     "" 2     ""                33.11                    1 1404  174   2735  0     <> 1404  <> <> 
    1405     3   29.551269   22.316704   45.320513   174 " " K A    2  -0.12000  -0.12000 "LYS " " CD " "    "    6   0    0    0 "C10592" 1     1     7     0     "" 2     ""                 34.1                    1 1405  174   2736  0     <> 1405  <> <> 
    1406     3   30.274760   23.424977   46.094424   174 " " K A    2   0.19000   0.19000 "LYS " " CE " "    "    6   0    0    0 "C10593" 1     1     7     0     "" 2     ""                 34.7                    1 1406  174   2737  0     <> 1406  <> <> 
    1407    32   31.485971   22.909637   46.753282   174 " " K A   43  -0.30000  -0.30000 "LYS " " NZ " "    "    7   1    0    0 "N10594" 1     1     7     0     "" 43    ""                32.16                    1 1407  174   2738  0     <> 1407  <> <> 
    1408    25   24.868485   20.416969   42.824043   175 " " A A   43  -0.50000  -0.50000 "ALA " " N  " "    "    7   0    0    0 "N10595" 1     1     7     0     "" 43    ""                 29.9                    1 1408  175   2752  0     <> 1408  <> <> 
    1409     3   24.166181   19.216178   42.394701   175 " " A A    2   0.14000   0.14000 "ALA " " CA " "    "    6   0    0    0 "C10596" 1     1     -1112 0     "" 2     ""                30.27                    1 1409  175   2753  0     <> 1409  <> <> 
    1410     2   23.249786   19.472395   41.189600   175 " " A A    2   0.50000   0.50000 "ALA " " C  " "    "    6   0    0    0 "C10597" 1     1     7     0     "" 2     ""                31.06                    1 1410  175   2754  0     <> 1410  <> <> 
    1411    15   23.314196   18.723154   40.215565   175 " " A A   70  -0.50000  -0.50000 "ALA " " O  " "    "    8   0    0    0 "O10598" 1     1     7     0     "" 70    ""                30.11                    1 1411  175   2755  0     <> 1411  <> <> 
    1412     3   23.338216   18.694982   43.580185   175 " " A A    2  -0.18000  -0.18000 "ALA " " CB " "    "    6   0    0    0 "C10599" 1     1     7     0     "" 2     ""                31.51                    1 1412  175   2756  0     <> 1412  <> <> 
    1413    25   22.446916   20.551689   41.213632   176 " " A A   43  -0.50000  -0.50000 "ALA " " N  " "    "    7   0    0    0 "N10600" 1     1     7     0     "" 43    ""                30.08                    1 1413  176   2762  0     <> 1413  <> <> 
    1414     3   21.551927   20.927698   40.112786   176 " " A A    2   0.14000   0.14000 "ALA " " CA " "    "    6   0    0    0 "C10601" 1     1     -1112 0     "" 2     ""                31.61                    1 1414  176   2763  0     <> 1414  <> <> 
    1415     2   22.298330   21.348871   38.835384   176 " " A A    2   0.50000   0.50000 "ALA " " C  " "    "    6   0    0    0 "C10602" 1     1     7     0     "" 2     ""                30.95                    1 1415  176   2764  0     <> 1415  <> <> 
    1416    15   21.718123   21.296765   37.753453   176 " " A A   70  -0.50000  -0.50000 "ALA " " O  " "    "    8   0    0    0 "O10603" 1     1     7     0     "" 70    ""                31.05                    1 1416  176   2765  0     <> 1416  <> <> 
    1417     3   20.649987   22.082299   40.561278   176 " " A A    2  -0.18000  -0.18000 "ALA " " CB " "    "    6   0    0    0 "C10604" 1     1     7     0     "" 2     ""                32.83                    1 1417  176   2766  0     <> 1417  <> <> 
    1418    25   23.581076   21.724784   38.956259   177 " " C A   43  -0.50000  -0.50000 "CYS " " N  " "    "    7   0    0    0 "N10605" 1     1     7     0     "" 43    ""                31.02                    1 1418  177   2772  0     <> 1418  <> <> 
    1419     3   24.478035   22.001733   37.844035   177 " " C A    2   0.14000   0.14000 "CYS " " CA " "    "    6   0    0    0 "C10606" 1     1     -1112 0     "" 2     ""                31.16                    1 1419  177   2773  0     <> 1419  <> <> 
    1420     2   25.150332   20.699142   37.368054   177 " " C A    2   0.50000   0.50000 "CYS " " C  " "    "    6   0    0    0 "C10607" 1     1     7     0     "" 2     ""                29.17                    1 1420  177   2774  0     <> 1420  <> <> 
    1421    15   25.143790   20.442392   36.163952   177 " " C A   70  -0.50000  -0.50000 "CYS " " O  " "    "    8   0    0    0 "O10608" 1     1     7     0     "" 70    ""                26.73                    1 1421  177   2775  0     <> 1421  <> <> 
    1422     3   25.538104   23.005591   38.342190   177 " " C A    2   0.09750   0.09750 "CYS " " CB " "    "    6   0    0    0 "C10609" 1     1     7     0     "" 2     ""                31.83                    1 1422  177   2776  0     <> 1422  <> <> 
    1423    49   26.713681   23.672839   37.127406   177 " " C A   13  -0.21750  -0.21750 "CYS " " SG " "    "   16   0    0    0 "S10610" 1     1     7     0     "" 13    ""                34.69                    1 1423  177   2777  0     <> 1423  <> <> 
    1424    25   25.741851   19.893917   38.279402   178 " " L A   43  -0.50000  -0.50000 "LEU " " N  " "    "    7   0    0    0 "N10611" 1     1     7     0     "" 43    ""                27.72                    1 1424  178   2782  0     <> 1424  <> <> 
    1425     3   26.594092   18.750462   37.927631   178 " " L A    2   0.14000   0.14000 "LEU " " CA " "    "    6   0    0    0 "C10612" 1     1     -1112 0     "" 2     ""                26.57                    1 1425  178   2783  0     <> 1425  <> <> 
    1426     2   25.794726   17.571816   37.372761   178 " " L A    2   0.50000   0.50000 "LEU " " C  " "    "    6   0    0    0 "C10613" 1     1     7     0     "" 2     ""                 24.8                    1 1426  178   2784  0     <> 1426  <> <> 
    1427    15   26.145031   17.089817   36.300381   178 " " L A   70  -0.50000  -0.50000 "LEU " " O  " "    "    8   0    0    0 "O10614" 1     1     7     0     "" 70    ""                25.41                    1 1427  178   2785  0     <> 1427  <> <> 
    1428     3   27.407716   18.199663   39.138895   178 " " L A    2  -0.12000  -0.12000 "LEU " " CB " "    "    6   0    0    0 "C10615" 1     1     7     0     "" 2     ""                25.91                    1 1428  178   2786  0     <> 1428  <> <> 
    1429     3   28.944017   18.340088   39.067289   178 " " L A    2  -0.06000  -0.06000 "LEU " " CG " "    "    6   0    0    0 "C10616" 1     1     7     0     "" 2     ""                28.89                    1 1429  178   2787  0     <> 1429  <> <> 
    1430     3   29.583836   17.560213   40.220208   178 " " L A    2  -0.18000  -0.18000 "LEU " " CD1" "    "    6   0    0    0 "C10617" 1     1     7     0     "" 2     ""                25.58                    1 1430  178   2788  0     <> 1430  <> <> 
    1431     3   29.573829   17.894025   37.732751   178 " " L A    2  -0.18000  -0.18000 "LEU " " CD2" "    "    6   0    0    0 "C10618" 1     1     7     0     "" 2     ""                26.61                    1 1431  178   2789  0     <> 1431  <> <> 
    1432    25   24.785604   17.071427   38.114770   179 " " L A   43  -0.50000  -0.50000 "LEU " " N  " "    "    7   0    0    0 "N10619" 1     1     7     0     "" 43    ""                22.68                    1 1432  179   2801  0     <> 1432  <> <> 
    1433     3   24.060708   15.839627   37.787647   179 " " L A    2   0.14000   0.14000 "LEU " " CA " "    "    6   0    0    0 "C10620" 1     1     -1112 0     "" 2     ""                24.35                    1 1433  179   2802  0     <> 1433  <> <> 
    1434     2   23.462337   15.792817   36.368015   179 " " L A    2   0.50000   0.50000 "LEU " " C  " "    "    6   0    0    0 "C10621" 1     1     7     0     "" 2     ""                24.16                    1 1434  179   2803  0     <> 1434  <> <> 
    1435    15   23.720047   14.794291   35.700541   179 " " L A   70  -0.50000  -0.50000 "LEU " " O  " "    "    8   0    0    0 "O10622" 1     1     7     0     "" 70    ""                23.34                    1 1435  179   2804  0     <> 1435  <> <> 
    1436     3   23.014381   15.434485   38.857659   179 " " L A    2  -0.12000  -0.12000 "LEU " " CB " "    "    6   0    0    0 "C10623" 1     1     7     0     "" 2     ""                24.85                    1 1436  179   2805  0     <> 1436  <> <> 
    1437     3   23.525339   14.844047   40.196401   179 " " L A    2  -0.06000  -0.06000 "LEU " " CG " "    "    6   0    0    0 "C10624" 1     1     7     0     "" 2     ""                25.93                    1 1437  179   2806  0     <> 1437  <> <> 
    1438     3   24.819126   14.032668   40.103968   179 " " L A    2  -0.18000  -0.18000 "LEU " " CD1" "    "    6   0    0    0 "C10625" 1     1     7     0     "" 2     ""                27.87                    1 1438  179   2807  0     <> 1438  <> <> 
    1439     3   23.652033   15.888896   41.295032   179 " " L A    2  -0.18000  -0.18000 "LEU " " CD2" "    "    6   0    0    0 "C10626" 1     1     7     0     "" 2     ""                 31.2                    1 1439  179   2808  0     <> 1439  <> <> 
    1440    25   22.741154   16.824451   35.860018   180 " " P A   43  -0.14000  -0.14000 "PRO " " N  " "    "    7   0    0    0 "N10627" 1     1     7     0     "" 43    ""                24.79                    1 1440  180   2820  0     <> 1440  <> <> 
    1441     3   22.301614   16.894556   34.453869   180 " " P A    2   0.01000   0.01000 "PRO " " CA " "    "    6   0    0    0 "C10628" 1     1     -1112 0     "" 2     ""                25.66                    1 1441  180   2821  0     <> 1441  <> <> 
    1442     2   23.427997   16.740791   33.413346   180 " " P A    2   0.50000   0.50000 "PRO " " C  " "    "    6   0    0    0 "C10629" 1     1     7     0     "" 2     ""                24.94                    1 1442  180   2822  0     <> 1442  <> <> 
    1443    15   23.222957   16.069415   32.405564   180 " " P A   70  -0.50000  -0.50000 "PRO " " O  " "    "    8   0    0    0 "O10630" 1     1     7     0     "" 70    ""                23.29                    1 1443  180   2823  0     <> 1443  <> <> 
    1444     3   21.652593   18.275758   34.293854   180 " " P A    2  -0.12000  -0.12000 "PRO " " CB " "    "    6   0    0    0 "C10631" 1     1     7     0     "" 2     ""                27.05                    1 1444  180   2824  0     <> 1444  <> <> 
    1445     3   21.211852   18.657516   35.689994   180 " " P A    2  -0.12000  -0.12000 "PRO " " CG " "    "    6   0    0    0 "C10632" 1     1     7     0     "" 2     ""                27.13                    1 1445  180   2825  0     <> 1445  <> <> 
    1446     3   22.187880   17.945581   36.625688   180 " " P A    2  -0.05000  -0.05000 "PRO " " CD " "    "    6   0    0    0 "C10633" 1     1     7     0     "" 2     ""                26.35                    1 1446  180   2826  0     <> 1446  <> <> 
    1447    25   24.615625   17.320522   33.670654   181 " " K A   43  -0.50000  -0.50000 "LYS " " N  " "    "    7   0    0    0 "N10634" 1     1     7     0     "" 43    ""                25.66                    1 1447  181   2834  0     <> 1447  <> <> 
    1448     3   25.785975   17.226859   32.795792   181 " " K A    2   0.14000   0.14000 "LYS " " CA " "    "    6   0    0    0 "C10635" 1     1     -1112 0     "" 2     ""                26.06                    1 1448  181   2835  0     <> 1448  <> <> 
    1449     2   26.423423   15.829434   32.866697   181 " " K A    2   0.50000   0.50000 "LYS " " C  " "    "    6   0    0    0 "C10636" 1     1     7     0     "" 2     ""                24.07                    1 1449  181   2836  0     <> 1449  <> <> 
    1450    15   26.780984   15.286836   31.825848   181 " " K A   70  -0.50000  -0.50000 "LYS " " O  " "    "    8   0    0    0 "O10637" 1     1     7     0     "" 70    ""                23.35                    1 1450  181   2837  0     <> 1450  <> <> 
    1451     3   26.840795   18.279406   33.197343   181 " " K A    2  -0.12000  -0.12000 "LYS " " CB " "    "    6   0    0    0 "C10638" 1     1     7     0     "" 2     ""                26.88                    1 1451  181   2838  0     <> 1451  <> <> 
    1452     3   26.366545   19.728352   33.000079   181 " " K A    2  -0.12000  -0.12000 "LYS " " CG " "    "    6   0    0    0 "C10639" 1     1     7     0     "" 2     ""                29.31                    1 1452  181   2839  0     <> 1452  <> <> 
    1453     3   27.432031   20.745487   33.434257   181 " " K A    2  -0.12000  -0.12000 "LYS " " CD " "    "    6   0    0    0 "C10640" 1     1     7     0     "" 2     ""                30.97                    1 1453  181   2840  0     <> 1453  <> <> 
    1454     3   26.926919   22.196075   33.453721   181 " " K A    2   0.19000   0.19000 "LYS " " CE " "    "    6   0    0    0 "C10641" 1     1     7     0     "" 2     ""                31.56                    1 1454  181   2841  0     <> 1454  <> <> 
    1455    32   26.794262   22.761631   32.101495   181 " " K A   43  -0.30000  -0.30000 "LYS " " NZ " "    "    7   1    0    0 "N10642" 1     1     7     0     "" 43    ""                34.87                    1 1455  181   2842  0     <> 1455  <> <> 
    1456    25   26.513219   15.214126   34.060413   182 " " L A   43  -0.50000  -0.50000 "LEU " " N  " "    "    7   0    0    0 "N10643" 1     1     7     0     "" 43    ""                24.47                    1 1456  182   2856  0     <> 1456  <> <> 
    1457     3   27.019069   13.849767   34.241047   182 " " L A    2   0.14000   0.14000 "LEU " " CA " "    "    6   0    0    0 "C10644" 1     1     -1112 0     "" 2     ""                25.75                    1 1457  182   2857  0     <> 1457  <> <> 
    1458     2   26.066129   12.800848   33.650153   182 " " L A    2   0.50000   0.50000 "LEU " " C  " "    "    6   0    0    0 "C10645" 1     1     7     0     "" 2     ""                26.04                    1 1458  182   2858  0     <> 1458  <> <> 
    1459    15   26.547393   11.790596   33.144234   182 " " L A   70  -0.50000  -0.50000 "LEU " " O  " "    "    8   0    0    0 "O10646" 1     1     7     0     "" 70    ""                25.29                    1 1459  182   2859  0     <> 1459  <> <> 
    1460     3   27.227157   13.532378   35.737452   182 " " L A    2  -0.12000  -0.12000 "LEU " " CB " "    "    6   0    0    0 "C10647" 1     1     7     0     "" 2     ""                24.72                    1 1460  182   2860  0     <> 1460  <> <> 
    1461     3   28.288687   14.388608   36.455741   182 " " L A    2  -0.06000  -0.06000 "LEU " " CG " "    "    6   0    0    0 "C10648" 1     1     7     0     "" 2     ""                24.56                    1 1461  182   2861  0     <> 1461  <> <> 
    1462     3   28.296945   14.071462   37.955381   182 " " L A    2  -0.18000  -0.18000 "LEU " " CD1" "    "    6   0    0    0 "C10649" 1     1     7     0     "" 2     ""                24.18                    1 1462  182   2862  0     <> 1462  <> <> 
    1463     3   29.700970   14.229617   35.876272   182 " " L A    2  -0.18000  -0.18000 "LEU " " CD2" "    "    6   0    0    0 "C10650" 1     1     7     0     "" 2     ""                23.06                    1 1463  182   2863  0     <> 1463  <> <> 
    1464    25   24.742132   13.049245   33.668569   183 " " D A   43  -0.50000  -0.50000 "ASP " " N  " "    "    7   0    0    0 "N10651" 1     1     7     0     "" 43    ""                27.42                    1 1464  183   2875  0     <> 1464  <> <> 
    1465     3   23.731661   12.248615   32.975028   183 " " D A    2   0.14000   0.14000 "ASP " " CA " "    "    6   0    0    0 "C10652" 1     1     -1112 0     "" 2     ""                28.92                    1 1465  183   2876  0     <> 1465  <> <> 
    1466     2   23.902167   12.346859   31.454561   183 " " D A    2   0.50000   0.50000 "ASP " " C  " "    "    6   0    0    0 "C10653" 1     1     7     0     "" 2     ""                28.35                    1 1466  183   2877  0     <> 1466  <> <> 
    1467    15   23.896737   11.308608   30.801295   183 " " D A   70  -0.50000  -0.50000 "ASP " " O  " "    "    8   0    0    0 "O10654" 1     1     7     0     "" 70    ""                29.41                    1 1467  183   2878  0     <> 1467  <> <> 
    1468     3   22.290336   12.673196   33.362530   183 " " D A    2  -0.22000  -0.22000 "ASP " " CB " "    "    6   0    0    0 "C10655" 1     1     7     0     "" 2     ""                30.09                    1 1468  183   2879  0     <> 1468  <> <> 
    1469     2   21.857302   12.327860   34.792489   183 " " D A    2   0.70000   0.70000 "ASP " " CG " "    "    6   0    0    0 "C10656" 1     1     7     0     "%UT" 13    ""                32.33                    1 1469  183   2880  0     <> 1469  <> <> 
    1470    15   20.914386   12.989935   35.274849   183 " " D A   70  -0.80000  -0.80000 "ASP " " OD1" "    "    8   0    0    0 "O10657" 1     1     7     0     "" 70    ""                33.14                    1 1470  183   2881  0     <> 1470  <> <> 
    1471    18   22.424741   11.371025   35.365981   183 " " D A   70  -0.80000  -0.80000 "ASP " " OD2" "    "    8  -1    0    0 "O10658" 1     1     7     0     "" 70    ""                32.75                    1 1471  183   2882  0     <> 1471  <> <> 
    1472    25   24.119063   13.557347   30.905328   184 " " E A   43  -0.50000  -0.50000 "GLU " " N  " "    "    7   0    0    0 "N10659" 1     1     7     0     "" 43    ""                28.13                    1 1472  184   2887  0     <> 1472  <> <> 
    1473     3   24.350904   13.800801   29.478569   184 " " E A    2   0.14000   0.14000 "GLU " " CA " "    "    6   0    0    0 "C10660" 1     1     -1112 0     "" 2     ""                 29.5                    1 1473  184   2888  0     <> 1473  <> <> 
    1474     2   25.630364   13.112728   28.975607   184 " " E A    2   0.50000   0.50000 "GLU " " C  " "    "    6   0    0    0 "C10661" 1     1     7     0     "" 2     ""                27.76                    1 1474  184   2889  0     <> 1474  <> <> 
    1475    15   25.548269   12.380017   27.993549   184 " " E A   70  -0.50000  -0.50000 "GLU " " O  " "    "    8   0    0    0 "O10662" 1     1     7     0     "" 70    ""                28.37                    1 1475  184   2890  0     <> 1475  <> <> 
    1476     3   24.434919   15.313735   29.194802   184 " " E A    2  -0.12000  -0.12000 "GLU " " CB " "    "    6   0    0    0 "C10663" 1     1     7     0     "" 2     ""                32.17                    1 1476  184   2891  0     <> 1476  <> <> 
    1477     3   23.058135   15.994366   29.077339   184 " " E A    2  -0.22000  -0.22000 "GLU " " CG " "    "    6   0    0    0 "C10664" 1     1     7     0     "" 2     ""                38.93                    1 1477  184   2892  0     <> 1477  <> <> 
    1478     2   23.151253   17.507207   28.854177   184 " " E A    2   0.70000   0.70000 "GLU " " CD " "    "    6   0    0    0 "C10665" 1     1     7     0     "%UT" 13    ""                43.43                    1 1478  184   2893  0     <> 1478  <> <> 
    1479    15   22.157311   18.186345   29.190527   184 " " E A   70  -0.80000  -0.80000 "GLU " " OE1" "    "    8   0    0    0 "O10666" 1     1     7     0     "" 70    ""                45.37                    1 1479  184   2894  0     <> 1479  <> <> 
    1480    18   24.196471   17.965292   28.340442   184 " " E A   70  -0.80000  -0.80000 "GLU " " OE2" "    "    8  -1    0    0 "O10667" 1     1     7     0     "" 70    ""                44.53                    1 1480  184   2895  0     <> 1480  <> <> 
    1481    25   26.782349   13.291819   29.654104   185 " " L A   43  -0.50000  -0.50000 "LEU " " N  " "    "    7   0    0    0 "N10668" 1     1     7     0     "" 43    ""                26.01                    1 1481  185   2902  0     <> 1481  <> <> 
    1482     3   28.052814   12.646715   29.296298   185 " " L A    2   0.14000   0.14000 "LEU " " CA " "    "    6   0    0    0 "C10669" 1     1     -1112 0     "" 2     ""                24.13                    1 1482  185   2903  0     <> 1482  <> <> 
    1483     2   28.000274   11.111986   29.411494   185 " " L A    2   0.50000   0.50000 "LEU " " C  " "    "    6   0    0    0 "C10670" 1     1     7     0     "" 2     ""                23.55                    1 1483  185   2904  0     <> 1483  <> <> 
    1484    15   28.611278   10.428685   28.589883   185 " " L A   70  -0.50000  -0.50000 "LEU " " O  " "    "    8   0    0    0 "O10671" 1     1     7     0     "" 70    ""                24.27                    1 1484  185   2905  0     <> 1484  <> <> 
    1485     3   29.225783   13.164750   30.174715   185 " " L A    2  -0.12000  -0.12000 "LEU " " CB " "    "    6   0    0    0 "C10672" 1     1     7     0     "" 2     ""                23.78                    1 1485  185   2906  0     <> 1485  <> <> 
    1486     3   29.950266   14.479608   29.780896   185 " " L A    2  -0.06000  -0.06000 "LEU " " CG " "    "    6   0    0    0 "C10673" 1     1     7     0     "" 2     ""                 26.4                    1 1486  185   2907  0     <> 1486  <> <> 
    1487     3   29.839135   14.844706   28.295046   185 " " L A    2  -0.18000  -0.18000 "LEU " " CD1" "    "    6   0    0    0 "C10674" 1     1     7     0     "" 2     ""                23.77                    1 1487  185   2908  0     <> 1487  <> <> 
    1488     3   29.598932   15.679702   30.669505   185 " " L A    2  -0.18000  -0.18000 "LEU " " CD2" "    "    6   0    0    0 "C10675" 1     1     7     0     "" 2     ""                24.62                    1 1488  185   2909  0     <> 1488  <> <> 
    1489    25   27.261994   10.576049   30.399030   186 " " R A   43  -0.50000  -0.50000 "ARG " " N  " "    "    7   0    0    0 "N10676" 1     1     7     0     "" 43    ""                23.87                    1 1489  186   2921  0     <> 1489  <> <> 
    1490     3   27.046515    9.143706   30.596566   186 " " R A    2   0.14000   0.14000 "ARG " " CA " "    "    6   0    0    0 "C10677" 1     1     -1112 0     "" 2     ""                25.88                    1 1490  186   2922  0     <> 1490  <> <> 
    1491     2   26.183199    8.554506   29.470347   186 " " R A    2   0.50000   0.50000 "ARG " " C  " "    "    6   0    0    0 "C10678" 1     1     7     0     "" 2     ""                26.22                    1 1491  186   2923  0     <> 1491  <> <> 
    1492    15   26.568820    7.537980   28.898486   186 " " R A   70  -0.50000  -0.50000 "ARG " " O  " "    "    8   0    0    0 "O10679" 1     1     7     0     "" 70    ""                24.27                    1 1492  186   2924  0     <> 1492  <> <> 
    1493     3   26.412232    8.926245   31.988080   186 " " R A    2  -0.12000  -0.12000 "ARG " " CB " "    "    6   0    0    0 "C10680" 1     1     7     0     "" 2     ""                29.61                    1 1493  186   2925  0     <> 1493  <> <> 
    1494     3   26.106534    7.469324   32.401454   186 " " R A    2  -0.05000  -0.05000 "ARG " " CG " "    "    6   0    0    0 "C10681" 1     1     7     0     "" 2     ""                33.22                    1 1494  186   2926  0     <> 1494  <> <> 
    1495     3   24.747424    6.888961   31.956417   186 " " R A    2   0.19000   0.19000 "ARG " " CD " "    "    6   0    0    0 "C10682" 1     1     7     0     "" 2     ""                37.79                    1 1495  186   2927  0     <> 1495  <> <> 
    1496    25   23.619663    7.808151   32.143458   186 " " R A   43  -0.69997  -0.69997 "ARG " " NE " "    "    7   0    0    0 "N10683" 1     1     7     0     "" 43    ""                41.24                    1 1496  186   2928  0     <> 1496  <> <> 
    1497     2   23.121656    8.275171   33.297140   186 " " R A    2   0.63990   0.63990 "ARG " " CZ " "    "    6   0    0    0 "C10684" 1     1     7     0     "" 2     ""                40.76                    1 1497  186   2929  0     <> 1497  <> <> 
    1498    25   22.091709    9.125773   33.244255   186 " " R A   43  -0.79997  -0.79997 "ARG " " NH1" "    "    7   0    0    0 "N10685" 1     1     7     0     "" 43    ""                41.85                    1 1498  186   2930  0     <> 1498  <> <> 
    1499    31   23.631736    7.920254   34.484632   186 " " R A   43  -0.79997  -0.79997 "ARG " " NH2" "    "    7   1    0    0 "N10686" 1     1     7     0     "" 43    ""                42.94                    1 1499  186   2931  0     <> 1499  <> <> 
    1500    25   25.054249    9.200306   29.123320   187 " " D A   43  -0.50000  -0.50000 "ASP " " N  " "    "    7   0    0    0 "N10687" 1     1     7     0     "" 43    ""                25.62                    1 1500  187   2945  0     <> 1500  <> <> 
    1501     3   24.150935    8.785505   28.042581   187 " " D A    2   0.14000   0.14000 "ASP " " CA " "    "    6   0    0    0 "C10688" 1     1     -1112 0     "" 2     ""                28.35                    1 1501  187   2946  0     <> 1501  <> <> 
    1502     2   24.814417    8.873675   26.661043   187 " " D A    2   0.50000   0.50000 "ASP " " C  " "    "    6   0    0    0 "C10689" 1     1     7     0     "" 2     ""                26.67                    1 1502  187   2947  0     <> 1502  <> <> 
    1503    15   24.650416    7.951291   25.867399   187 " " D A   70  -0.50000  -0.50000 "ASP " " O  " "    "    8   0    0    0 "O10690" 1     1     7     0     "" 70    ""                25.93                    1 1503  187   2948  0     <> 1503  <> <> 
    1504     3   22.853190    9.633218   28.032633   187 " " D A    2  -0.22000  -0.22000 "ASP " " CB " "    "    6   0    0    0 "C10691" 1     1     7     0     "" 2     ""                29.91                    1 1504  187   2949  0     <> 1504  <> <> 
    1505     2   21.958810    9.484651   29.269022   187 " " D A    2   0.70000   0.70000 "ASP " " CG " "    "    6   0    0    0 "C10692" 1     1     7     0     "%UT" 13    ""                33.76                    1 1505  187   2950  0     <> 1505  <> <> 
    1506    15   22.042727    8.430373   29.935943   187 " " D A   70  -0.80000  -0.80000 "ASP " " OD1" "    "    8   0    0    0 "O10693" 1     1     7     0     "" 70    ""                33.68                    1 1506  187   2951  0     <> 1506  <> <> 
    1507    18   21.186894   10.433348   29.527527   187 " " D A   70  -0.80000  -0.80000 "ASP " " OD2" "    "    8  -1    0    0 "O10694" 1     1     7     0     "" 70    ""                36.36                    1 1507  187   2952  0     <> 1507  <> <> 
    1508    25   25.598331    9.933555   26.394737   188 " " E A   43  -0.50000  -0.50000 "GLU " " N  " "    "    7   0    0    0 "N10695" 1     1     7     0     "" 43    ""                27.13                    1 1508  188   2957  0     <> 1508  <> <> 
    1509     3   26.340232   10.138112   25.147988   188 " " E A    2   0.14000   0.14000 "GLU " " CA " "    "    6   0    0    0 "C10696" 1     1     -1112 0     "" 2     ""                 28.4                    1 1509  188   2958  0     <> 1509  <> <> 
    1510     2   27.515968    9.160482   25.001351   188 " " E A    2   0.50000   0.50000 "GLU " " C  " "    "    6   0    0    0 "C10697" 1     1     7     0     "" 2     ""                26.53                    1 1510  188   2959  0     <> 1510  <> <> 
    1511    15   27.878699    8.835406   23.873219   188 " " E A   70  -0.50000  -0.50000 "GLU " " O  " "    "    8   0    0    0 "O10698" 1     1     7     0     "" 70    ""                 25.5                    1 1511  188   2960  0     <> 1511  <> <> 
    1512     3   26.915964   11.565628   25.124863   188 " " E A    2  -0.12000  -0.12000 "GLU " " CB " "    "    6   0    0    0 "C10699" 1     1     7     0     "" 2     ""                30.92                    1 1512  188   2961  0     <> 1512  <> <> 
    1513     3   25.882993   12.636168   24.743206   188 " " E A    2  -0.22000  -0.22000 "GLU " " CG " "    "    6   0    0    0 "C10700" 1     1     7     0     "" 2     ""                34.96                    1 1513  188   2962  0     <> 1513  <> <> 
    1514     2   26.539740   14.009761   24.660410   188 " " E A    2   0.70000   0.70000 "GLU " " CD " "    "    6   0    0    0 "C10701" 1     1     7     0     "%UT" 13    ""                36.94                    1 1514  188   2963  0     <> 1514  <> <> 
    1515    15   27.366278   14.190725   23.740479   188 " " E A   70  -0.80000  -0.80000 "GLU " " OE1" "    "    8   0    0    0 "O10702" 1     1     7     0     "" 70    ""                39.19                    1 1515  188   2964  0     <> 1515  <> <> 
    1516    18   26.237263   14.853581   25.531266   188 " " E A   70  -0.80000  -0.80000 "GLU " " OE2" "    "    8  -1    0    0 "O10703" 1     1     7     0     "" 70    ""                39.17                    1 1516  188   2965  0     <> 1516  <> <> 
    1517    25   28.074629    8.653875   26.111834   189 " " G A   43  -0.50000  -0.50000 "GLY " " N  " "    "    7   0    0    0 "N10704" 1     1     7     0     "" 43    ""                26.17                    1 1517  189   2972  0     <> 1517  <> <> 
    1518     3   29.227228    7.761308   26.104266   189 " " G A    2   0.08000   0.08000 "GLY " " CA " "    "    6   0    0    0 "C10705" 1     1     -1112 0     "" 2     ""                25.87                    1 1518  189   2973  0     <> 1518  <> <> 
    1519     2   28.789558    6.304894   25.941411   189 " " G A    2   0.50000   0.50000 "GLY " " C  " "    "    6   0    0    0 "C10706" 1     1     7     0     "" 2     ""                26.92                    1 1519  189   2974  0     <> 1519  <> <> 
    1520    15   29.442858    5.557491   25.217648   189 " " G A   70  -0.50000  -0.50000 "GLY " " O  " "    "    8   0    0    0 "O10707" 1     1     7     0     "" 70    ""                26.55                    1 1520  189   2975  0     <> 1520  <> <> 
    1521    25   27.636366    5.927622   26.517213   190 " " K A   43  -0.50000  -0.50000 "LYS " " N  " "    "    7   0    0    0 "N10708" 1     1     7     0     "" 43    ""                 26.9                    1 1521  190   2979  0     <> 1521  <> <> 
    1522     3   26.985864    4.635450   26.300473   190 " " K A    2   0.14000   0.14000 "LYS " " CA " "    "    6   0    0    0 "C10709" 1     1     -1112 0     "" 2     ""                26.46                    1 1522  190   2980  0     <> 1522  <> <> 
    1523     2   26.382136    4.542305   24.890279   190 " " K A    2   0.50000   0.50000 "LYS " " C  " "    "    6   0    0    0 "C10710" 1     1     7     0     "" 2     ""                25.07                    1 1523  190   2981  0     <> 1523  <> <> 
    1524    15   26.481921    3.488075   24.264967   190 " " K A   70  -0.50000  -0.50000 "LYS " " O  " "    "    8   0    0    0 "O10711" 1     1     7     0     "" 70    ""                25.14                    1 1524  190   2982  0     <> 1524  <> <> 
    1525     3   25.868125    4.452682   27.343556   190 " " K A    2  -0.12000  -0.12000 "LYS " " CB " "    "    6   0    0    0 "C10712" 1     1     7     0     "" 2     ""                27.78                    1 1525  190   2983  0     <> 1525  <> <> 
    1526     3   26.423373    4.251920   28.762498   190 " " K A    2  -0.12000  -0.12000 "LYS " " CG " "    "    6   0    0    0 "C10713" 1     1     7     0     "" 2     ""                31.57                    1 1526  190   2984  0     <> 1526  <> <> 
    1527     3   25.327007    4.097248   29.826594   190 " " K A    2  -0.12000  -0.12000 "LYS " " CD " "    "    6   0    0    0 "C10714" 1     1     7     0     "" 2     ""                 34.6                    1 1527  190   2985  0     <> 1527  <> <> 
    1528     3   24.938642    2.640272   30.096480   190 " " K A    2   0.19000   0.19000 "LYS " " CE " "    "    6   0    0    0 "C10715" 1     1     7     0     "" 2     ""                36.99                    1 1528  190   2986  0     <> 1528  <> <> 
    1529    32   25.995536    1.948836   30.855787   190 " " K A   43  -0.30000  -0.30000 "LYS " " NZ " "    "    7   1    0    0 "N10716" 1     1     7     0     "" 43    ""                37.56                    1 1529  190   2987  0     <> 1529  <> <> 
    1530    25   25.818354    5.651040   24.375347   191 " " A A   43  -0.50000  -0.50000 "ALA " " N  " "    "    7   0    0    0 "N10717" 1     1     7     0     "" 43    ""                23.99                    1 1530  191   3001  0     <> 1530  <> <> 
    1531     3   25.279916    5.770689   23.022254   191 " " A A    2   0.14000   0.14000 "ALA " " CA " "    "    6   0    0    0 "C10718" 1     1     -1112 0     "" 2     ""                24.91                    1 1531  191   3002  0     <> 1531  <> <> 
    1532     2   26.384975    5.724923   21.962160   191 " " A A    2   0.50000   0.50000 "ALA " " C  " "    "    6   0    0    0 "C10719" 1     1     7     0     "" 2     ""                24.18                    1 1532  191   3003  0     <> 1532  <> <> 
    1533    15   26.181651    5.098586   20.927574   191 " " A A   70  -0.50000  -0.50000 "ALA " " O  " "    "    8   0    0    0 "O10720" 1     1     7     0     "" 70    ""                25.26                    1 1533  191   3004  0     <> 1533  <> <> 
    1534     3   24.527190    7.101851   22.884607   191 " " A A    2  -0.18000  -0.18000 "ALA " " CB " "    "    6   0    0    0 "C10721" 1     1     7     0     "" 2     ""                24.71                    1 1534  191   3005  0     <> 1534  <> <> 
    1535    25   27.553486    6.335498   22.231003   192 " " S A   43  -0.50000  -0.50000 "SER " " N  " "    "    7   0    0    0 "N10722" 1     1     7     0     "" 43    ""                24.28                    1 1535  192   3011  0     <> 1535  <> <> 
    1536     3   28.736124    6.286523   21.374088   192 " " S A    2   0.14000   0.14000 "SER " " CA " "    "    6   0    0    0 "C10723" 1     1     -1112 0     "" 2     ""                22.65                    1 1536  192   3012  0     <> 1536  <> <> 
    1537     2   29.322017    4.867829   21.298731   192 " " S A    2   0.50000   0.50000 "SER " " C  " "    "    6   0    0    0 "C10724" 1     1     7     0     "" 2     ""                23.24                    1 1537  192   3013  0     <> 1537  <> <> 
    1538    15   29.593446    4.397400   20.198759   192 " " S A   70  -0.50000  -0.50000 "SER " " O  " "    "    8   0    0    0 "O10725" 1     1     7     0     "" 70    ""                21.91                    1 1538  192   3014  0     <> 1538  <> <> 
    1539     3   29.794524    7.284309   21.884479   192 " " S A    2   0.14500   0.14500 "SER " " CB " "    "    6   0    0    0 "C10726" 1     1     7     0     "" 2     ""                24.88                    1 1539  192   3015  0     <> 1539  <> <> 
    1540    16   30.999760    7.133089   21.167475   192 " " S A   70  -0.68300  -0.68300 "SER " " OG " "    "    8   0    0    0 "O10727" 1     1     7     0     "%UT" 13    ""                27.17                    1 1540  192   3016  0     <> 1540  <> <> 
    1541    25   29.479443    4.178343   22.442299   193 " " S A   43  -0.50000  -0.50000 "SER " " N  " "    "    7   0    0    0 "N10728" 1     1     7     0     "" 43    ""                24.41                    1 1541  193   3022  0     <> 1541  <> <> 
    1542     3   29.989593    2.806629   22.522880   193 " " S A    2   0.14000   0.14000 "SER " " CA " "    "    6   0    0    0 "C10729" 1     1     -1112 0     "" 2     ""                26.29                    1 1542  193   3023  0     <> 1542  <> <> 
    1543     2   29.071532    1.805199   21.793268   193 " " S A    2   0.50000   0.50000 "SER " " C  " "    "    6   0    0    0 "C10730" 1     1     7     0     "" 2     ""                27.89                    1 1543  193   3024  0     <> 1543  <> <> 
    1544    15   29.560509    0.899115   21.118801   193 " " S A   70  -0.50000  -0.50000 "SER " " O  " "    "    8   0    0    0 "O10731" 1     1     7     0     "" 70    ""                27.93                    1 1544  193   3025  0     <> 1544  <> <> 
    1545     3   30.141420    2.422491   24.009467   193 " " S A    2   0.14500   0.14500 "SER " " CB " "    "    6   0    0    0 "C10732" 1     1     7     0     "" 2     ""                26.81                    1 1545  193   3026  0     <> 1545  <> <>
[truncated: 2,463,229 more chars]
